# Supplementary material for: Identification and functional analysis of hub genes in knee osteoarthritis via bioinformatics and experimental validation
Source: Front Bioinform. 2025 Dec 17;5:1671693. doi: 10.3389/fbinf.2025.1671693 (PMC12753952; doi:10.3389/fbinf.2025.1671693)
Supplement: Supplementary file 1 [file DataSheet1.zip]

Archive with 11 entries (10 files):
- Supplementary Materials/
- Supplementary Materials/Table S1-3,290 upregulated genes.xlsx
- Supplementary Materials/Table S10-RT-QPCR.xlsx
- Supplementary Materials/Table S2-2,536 downregulated genes.xlsx
- Supplementary Materials/Table S3-GO.csv
- Supplementary Materials/Table S4-KEGG.csv
- Supplementary Materials/Table S5-340 HUB genes.csv
- Supplementary Materials/Table S6-HSPA5.csv
- Supplementary Materials/Table S7-FOXO1.csv
- Supplementary Materials/Table S8-YWHAE.csv
- Supplementary Materials/Table S9-The data corresponding to Figure 5.csv
