# Supplementary material for: Identification and functional analysis of hub genes in knee osteoarthritis via bioinformatics and experimental validation
Source: Front Bioinform. 2025 Dec 17;5:1671693. doi: 10.3389/fbinf.2025.1671693 (PMC12753952; doi:10.3389/fbinf.2025.1671693)
Supplement: Supplementary file 1 [file DataSheet1.zip › Supplementary Materials/Table S10-RT-QPCR.xlsx]

## Sheet: YWHAE
分组	Sample Name	YWHAE Ct值			YWHAE平均Ct值	GAPDH Ct值			GAPDH平均Ct值	△Ct 值	平均△Ct 值	△△Ct 值	2-△△Ct
		复孔1	复孔2	复孔3		复孔1	复孔2	复孔3
Control组	1	26.7765	26.1837	27.1271	26.6957	21.0509	21.1787	22.3238	21.5178	5.17792	4.98835	0.18957	0.876867
	2	26.4492	27.0043	26.4411	26.6315	21.0363	22.3823	21.7768	21.7318	4.89971		-0.0886363	1.06336
	3	26.891	27.8165	27.4417	27.3831	22.3855	22.5405	22.5611	22.4957	4.88741		-0.100933	1.07247
IL-1β组	1	28.2519	28.4342	28.6728	28.453	22.0157	22.6979	21.9494	22.221	6.23197	6.22428	1.24362	0.422312
	2	28.818	28.7886	29.0959	28.9008	21.9138	22.959	23.3123	22.7284	6.17246		1.18411	0.440095
	3	29.5547	28.1039	29.1837	28.9474	22.6684	23.0305	22.338	22.679	6.26842		1.28007	0.411775

## Sheet: GRB2
分组	Sample Name	GRB2 Ct值			GRB2平均Ct值	GAPDH Ct值			GAPDH平均Ct值	△Ct 值	平均△Ct 值	△△Ct 值	2-△△Ct
		复孔1	复孔2	复孔3		复孔1	复孔2	复孔3
Control组	1	27.3195	26.1553	26.4268	26.6339	21.0509	21.1787	22.3238	21.5178	5.11605	4.99102	0.125026	0.916987
	2	26.5799	26.5863	26.9617	26.7093	21.0363	22.3823	21.7768	21.7318	4.9775		-0.0135182	1.00941
	3	27.793	27.5679	26.7648	27.3752	22.3855	22.5405	22.5611	22.4957	4.87951		-0.111508	1.08036
IL-1β组	1	25.6269	26.2129	25.7499	25.8632	22.0157	22.6979	21.9494	22.221	3.64222	3.65132	-1.3488	2.547
	2	26.4343	26.3146	26.334	26.3609	21.9138	22.959	23.3123	22.7284	3.63257		-1.35845	2.5641
	3	26.3427	26.8769	25.8549	26.3582	22.6684	23.0305	22.338	22.679	3.67918		-1.31184	2.48258

## Sheet: HSPB1
分组	Sample Name	HSPB1 Ct值			HSPB1平均Ct值	GAPDH Ct值			GAPDH平均Ct值	△Ct 值	平均△Ct 值	△△Ct 值	2-△△Ct
		复孔1	复孔2	复孔3		复孔1	复孔2	复孔3
Control组	1	27.6396	27.9628	26.6044	27.4023	21.0509	21.1787	22.3238	21.5178	5.88445	5.89507	-0.0106177	1.00739
	2	28.2509	27.6339	27.2208	27.7019	21.0363	22.3823	21.7768	21.7318	5.97009		0.0750196	0.949329
	3	28.3688	28.8789	27.7314	28.3264	22.3855	22.5405	22.5611	22.4957	5.83066		-0.0644019	1.04565
IL-1β组	1	30.058	29.1984	29.024	29.4268	22.0157	22.6979	21.9494	22.221	7.20577	6.93366	1.3107	0.403125
	2	28.7208	29.8895	29.8537	29.488	21.9138	22.959	23.3123	22.7284	6.7596		0.864537	0.549223
	3	29.6442	29.7683	29.1313	29.5146	22.6684	23.0305	22.338	22.679	6.83562		0.940554	0.521033

## Sheet: PML
分组	Sample Name	PML Ct值			PML平均Ct值	GAPDH Ct值			GAPDH平均Ct值	△Ct 值	平均△Ct 值	△△Ct 值	2-△△Ct
		复孔1	复孔2	复孔3		复孔1	复孔2	复孔3
Control组	1	28.2034	27.9963	28.32	28.1732	21.0509	21.1787	22.3238	21.5178	6.6554	6.73559	-0.0801916	1.05716
	2	27.85	29.0444	29.2443	28.7129	21.0363	22.3823	21.7768	21.7318	6.98112		0.245522	0.843511
	3	29.8057	28.782	28.6102	29.066	22.3855	22.5405	22.5611	22.4957	6.57026		-0.16533	1.12142
IL-1β组	1	28.8213	28.7607	28.8851	28.8223	22.0157	22.6979	21.9494	22.221	6.60131	6.59486	-0.134288	1.09755
	2	28.99	28.8126	29.6739	29.1588	21.9138	22.959	23.3123	22.7284	6.43046		-0.305137	1.23554
	3	29.9519	28.8014	29.5421	29.4318	22.6684	23.0305	22.338	22.679	6.75281		0.0172174	0.988137

## Sheet: （2）IKBKG
分组	Sample Name	IKBKG Ct值			IKBKG平均Ct值	GAPDH Ct值			GAPDH平均Ct值	△Ct 值	平均△Ct 值	△△Ct 值	2-△△Ct
		复孔1	复孔2	复孔3		复孔1	复孔2	复孔3
Control组	1	29.2014	29.4911	28.2147	28.9691	21.0509	21.1787	22.3238	21.5178	7.45123	7.30612	0.145113	0.904309
	2	28.4923	29.8159	28.9923	29.1002	21.0363	22.3823	21.7768	21.7318	7.36837		0.0622539	0.957767
	3	29.8786	29.3825	29.5221	29.5944	22.3855	22.5405	22.5611	22.4957	7.09875		-0.207367	1.15458
IL-1β组	1	27.498	27.2767	29.0379	27.9375	22.0157	22.6979	21.9494	22.221	5.71649	5.69784	-1.58962	3.00971
	2	28.8668	27.8079	28.5411	28.4052	21.9138	22.959	23.3123	22.7284	5.67687		-1.62925	3.09352
	3	28.0949	28.2769	28.7657	28.3791	22.6684	23.0305	22.338	22.679	5.70015		-1.60596	3.04399

## Sheet: HSPA12A
分组	Sample Name	HSPA12A Ct值			HSPA12A平均Ct值	GAPDH Ct值			GAPDH平均Ct值	△Ct 值	平均△Ct 值	△△Ct 值	2-△△Ct
		复孔1	复孔2	复孔3		复孔1	复孔2	复孔3
Control组	1	29.4153	29.3958	29.8088	29.54	21.0509	21.1787	22.3238	21.5178	8.02215	7.84952	0.172635	0.887221
	2	29.8511	29.1879	29.8444	29.6278	21.0363	22.3823	21.7768	21.7318	7.89602		0.0465001	0.968282
	3	29.5589	30.9396	29.8797	30.1261	22.3855	22.5405	22.5611	22.4957	7.63038		-0.219135	1.16404
IL-1β组	1	29.8796	29.1554	28.9044	29.3131	22.0157	22.6979	21.9494	22.221	7.09212	7.09185	-0.757398	1.69044
	2	29.9938	29.7693	29.8934	29.8855	21.9138	22.959	23.3123	22.7284	7.1571		-0.692415	1.61599
	3	29.5297	29.8392	29.747	29.7053	22.6684	23.0305	22.338	22.679	7.02631		-0.823207	1.76933
