# Supplementary material for: Identification and functional analysis of hub genes in knee osteoarthritis via bioinformatics and experimental validation
Source: Front Bioinform. 2025 Dec 17;5:1671693. doi: 10.3389/fbinf.2025.1671693 (PMC12753952; doi:10.3389/fbinf.2025.1671693)
Supplement: Supplementary file 1 [file DataSheet1.zip › Supplementary Materials/Table S2-2,536 downregulated genes.xlsx]

## Sheet: Sheet 1
	logFC	AveExpr	t	P.Value	adj.P.Val	B
WFDC10B	-1.04323	1.77511	0.148703	0.0441314	0.0495528	-6.51189
FAM192A	-1.04329	8.0282	0.329547	0.0371815	0.0459944	-6.46849
FRAT1	-1.04338	3.55737	0.149467	0.0441015	0.049545	-6.51177
USP32P1	-1.04349	5.98695	0.0688358	0.0472763	0.0500018	-6.52062
CYP2C18	-1.04355	0.778588	0.129523	0.0448839	0.0499436	-6.51457
TPTE2	-1.04362	1.79006	0.172317	0.043208	0.0491207	-6.50808
SCARNA3	-1.04363	1.77895	0.157807	0.043775	0.0493888	-6.51049
ZNF521	-1.0441	9.24608	0.15391	0.0439275	0.0494902	-6.5111
FXYD5	-1.0446	8.58995	0.148334	0.0441459	0.0495549	-6.51194
THEG5	-1.04501	0.140051	0.329451	0.0371851	0.0459964	-6.46852
MIR330	-1.04501	0.140051	0.369535	0.0356932	0.0451138	-6.45449
MGC57346	-1.04534	5.12885	0.142848	0.0443609	0.0496623	-6.51275
ACTG1P4	-1.04545	3.58437	0.172552	0.0431988	0.0491127	-6.50804
PSENEN	-1.04636	5.18416	0.134647	0.0446827	0.0498112	-6.51389
MDP1	-1.04646	3.086	0.13923	0.0445028	0.0497318	-6.51326
DHRS7B	-1.04668	6.00495	0.309632	0.0379304	0.0464127	-6.47487
FAM120C	-1.04701	7.32693	0.169542	0.0433163	0.0491649	-6.50856
LINC00657	-1.04723	11.6237	0.17168	0.0432328	0.0491327	-6.50819
PRICKLE2-AS2	-1.04736	3.67682	0.130578	0.0448425	0.0499162	-6.51443
PDIA2	-1.04743	1.17428	0.163825	0.0435397	0.0492612	-6.50951
HSD11B1L	-1.04745	4.75175	0.213655	0.0416011	0.0482328	-6.50007
SP2	-1.04751	5.74261	0.119799	0.0452662	0.0500018	-6.51579
RPS10P7	-1.04762	3.14863	0.152446	0.0439848	0.0495195	-6.51132
POLR2J3	-1.04765	3.68679	0.120206	0.0452502	0.0500018	-6.51574
CLDN8	-1.04779	0.388138	0.173479	0.0431627	0.0490987	-6.50788
TAF6L	-1.04815	5.74752	0.219813	0.0413629	0.0481299	-6.49873
C1orf204	-1.04826	5.20466	0.167089	0.0434121	0.0491853	-6.50897
LRIT1	-1.04855	0.677868	0.142517	0.0443739	0.0496668	-6.51279
STX16	-1.04869	8.53447	0.220551	0.0413343	0.0481299	-6.49857
SNORA51	-1.04876	0.929567	0.168556	0.0433548	0.0491684	-6.50872
NPAS4	-1.04883	0.44832	0.168103	0.0433725	0.0491684	-6.5088
RRP1	-1.04979	5.91511	0.247867	0.040282	0.0476642	-6.49214
PTPN3	-1.04996	7.82444	0.191857	0.0424468	0.0486956	-6.50451
DSCAM	-1.04997	1.11866	0.0991395	0.0460798	0.0500018	-6.51806
ATP7B	-1.05005	5.84524	0.181534	0.0428486	0.0489185	-6.50644
SAA2	-1.05005	2.22776	0.0547633	0.0478328	0.0500018	-6.52149
ZNF680	-1.05054	7.60796	0.104864	0.0458542	0.0500018	-6.51747
PRAMEF2	-1.05057	0.192682	0.255594	0.0399856	0.0475337	-6.49019
LYPD2	-1.05057	0.192682	0.277691	0.0391413	0.0470299	-6.48428
NANOS2	-1.05057	0.192682	0.277691	0.0391413	0.0470299	-6.48428
FAM24B	-1.05062	2.08903	0.17275	0.0431911	0.0491127	-6.50801
CPA2	-1.05069	0.608834	0.144844	0.0442827	0.0496357	-6.51246
MIR4265	-1.05071	1.29929	0.14901	0.0441194	0.049549	-6.51184
MTFR2	-1.05073	3.07374	0.159219	0.0437198	0.0493652	-6.51026
TAS2R20	-1.05109	4.79067	0.116176	0.0454087	0.0500018	-6.51622
CFD	-1.05197	3.48696	0.0736411	0.0470864	0.0500018	-6.52027
RNF2	-1.05216	6.9887	0.172783	0.0431898	0.0491127	-6.508
LINC00379	-1.05236	0.265179	0.183597	0.0427682	0.048862	-6.50606
CFHR5	-1.05236	0.265179	0.164426	0.0435162	0.0492467	-6.50942
SPOCD1	-1.05238	1.88747	0.125925	0.0450253	0.0499929	-6.51503
PRORSD1P	-1.05264	5.3068	0.19635	0.0422721	0.0486092	-6.50363
C7orf31	-1.05289	5.1789	0.245725	0.0403642	0.0477025	-6.49267
ZNF576	-1.05316	5.70789	0.266526	0.0395672	0.0472849	-6.48733
SMIM4	-1.05323	4.05974	0.203542	0.041993	0.0484806	-6.50219
NPY2R	-1.0533	0.718569	0.137996	0.0445513	0.0497433	-6.51343
AMN1	-1.0535	5.05131	0.243581	0.0404466	0.0477397	-6.4932
RAPH1	-1.05375	10.1052	0.097134	0.0461589	0.0500018	-6.51826
GPR179	-1.05428	3.38393	0.155613	0.0438608	0.0494527	-6.51083
CDC42SE2	-1.05432	7.26515	0.173893	0.0431465	0.0490932	-6.50781
MORN4	-1.05449	6.0993	0.246391	0.0403386	0.0476906	-6.49251
CCL20	-1.0551	1.56566	0.0828513	0.0467225	0.0500018	-6.51955
LINC00254	-1.0553	0.208076	0.193302	0.0423906	0.0486639	-6.50423
LOC100289092	-1.05533	0.884169	0.147721	0.0441699	0.0495599	-6.51203
NFATC2IP	-1.05569	6.39697	0.104068	0.0458856	0.0500018	-6.51756
MYH14	-1.05606	5.97555	0.107119	0.0457654	0.0500018	-6.51723
UCN	-1.05637	2.89548	0.0900614	0.0464379	0.0500018	-6.51892
MIR25	-1.05681	0.675782	0.168378	0.0433618	0.0491684	-6.50875
LINC00221	-1.05684	0.433398	0.145081	0.0442734	0.0496299	-6.51242
PPEF2	-1.05727	1.27631	0.096098	0.0461998	0.0500018	-6.51836
FMO3	-1.0574	0.81291	0.117149	0.0453704	0.0500018	-6.5161
FAM120AOS	-1.0578	7.46167	0.251393	0.0401466	0.0476198	-6.49126
XKR9	-1.0582	4.492	0.0769429	0.0469559	0.0500018	-6.52003
MIR1247	-1.05834	0.804858	0.115178	0.045448	0.0500018	-6.51633
CD1E	-1.05854	0.349979	0.170215	0.0432901	0.0491513	-6.50844
KLHL30	-1.0586	1.19069	0.126431	0.0450054	0.0499873	-6.51497
ITFG2	-1.05872	6.1755	0.101557	0.0459845	0.0500018	-6.51782
LOC100506321	-1.05873	3.68716	0.155634	0.04386	0.0494527	-6.51083
EBF1	-1.05888	6.52409	0.111538	0.0455913	0.0500018	-6.51675
GRIP1	-1.05898	4.89802	0.127591	0.0449598	0.0499742	-6.51482
TAF9	-1.059	7.89938	0.228503	0.0410273	0.0479876	-6.49677
LOC100129726	-1.05992	2.90043	0.0888301	0.0464865	0.0500018	-6.51903
SEC61B	-1.06022	7.39998	0.174524	0.0431219	0.0490819	-6.5077
LOC728228	-1.06065	1.0861	0.125017	0.045061	0.0499999	-6.51515
AXIN2	-1.06086	7.34954	0.136832	0.0445969	0.0497714	-6.51359
OR4K2	-1.06111	0.131579	0.286266	0.0388151	0.0468616	-6.48185
RNF216P1	-1.06148	6.49248	0.21466	0.0415621	0.0482223	-6.49985
KIAA1656	-1.06156	3.73021	0.0903518	0.0464265	0.0500018	-6.5189
IGF2-AS	-1.06231	1.83314	0.119433	0.0452806	0.0500018	-6.51583
PCDH9-AS2	-1.06253	1.30603	0.0952215	0.0462343	0.0500018	-6.51844
TGM3	-1.06263	0.806889	0.107899	0.0457346	0.0500018	-6.51715
SLC25A2	-1.06285	1.43159	0.0872625	0.0465484	0.0500018	-6.51917
CPQ	-1.06336	8.44877	0.0861313	0.046593	0.0500018	-6.51927
PATE4	-1.06348	1.05081	0.113896	0.0454985	0.0500018	-6.51648
TIMM17B	-1.06446	5.75311	0.127107	0.0449789	0.0499742	-6.51488
PRMT7	-1.0647	6.11181	0.125193	0.0450541	0.0499945	-6.51512
AOX2P	-1.06518	4.1387	0.150505	0.0440608	0.049531	-6.51162
TUB	-1.0654	7.69285	0.109187	0.0456839	0.0500018	-6.51701
MIR548N	-1.06549	1.09134	0.106318	0.0457969	0.0500018	-6.51732
XYLT2	-1.06569	7.10675	0.189459	0.04254	0.0487305	-6.50497
LRRC6	-1.06592	5.21429	0.0977639	0.0461341	0.0500018	-6.5182
SPC24	-1.06595	1.13657	0.115535	0.045434	0.0500018	-6.51629
MAP2K6	-1.06606	8.21643	0.0909055	0.0464046	0.0500018	-6.51885
PRPF18	-1.06643	6.92689	0.120417	0.0452419	0.0500018	-6.51571
C1orf180	-1.06672	0.512346	0.107704	0.0457423	0.0500018	-6.51717
LARP4B	-1.06699	8.32584	0.134626	0.0446835	0.0498112	-6.51389
CABYR	-1.06726	3.72717	0.0901748	0.0464334	0.0500018	-6.51891
FAAH2	-1.0673	2.48456	0.151902	0.0440061	0.0495246	-6.51141
GDF9	-1.06803	2.51792	0.0906521	0.0464146	0.0500018	-6.51887
FLT3LG	-1.06825	4.83075	0.0641055	0.0474633	0.0500018	-6.52094
ANKRD19P	-1.06832	5.0557	0.12601	0.045022	0.0499929	-6.51502
HIST2H3D	-1.06858	1.96973	0.0650602	0.0474255	0.0500018	-6.52087
MAP3K15	-1.06903	1.71994	0.0751503	0.0470267	0.0500018	-6.52016
MAGEE1	-1.06976	5.36977	0.136627	0.044605	0.0497757	-6.51362
CD1B	-1.07033	0.315192	0.112329	0.0455602	0.0500018	-6.51666
ANKRD39	-1.07088	4.50894	0.120853	0.0452247	0.0500018	-6.51566
OR11A1	-1.07107	0.310889	0.117314	0.045364	0.0500018	-6.51608
ZNF124	-1.07129	6.12552	0.0498453	0.0480274	0.0500018	-6.52175
ZSCAN2	-1.07188	6.03848	0.078117	0.0469095	0.0500018	-6.51993
LOC145845	-1.07209	0.782123	0.0795834	0.0468516	0.0500018	-6.51982
CLDN15	-1.07237	4.07617	0.076695	0.0469657	0.0500018	-6.52004
STRN4	-1.0725	7.38083	0.140812	0.0444408	0.0497048	-6.51304
CLCN2	-1.07264	4.50647	0.11691	0.0453799	0.0500018	-6.51613
MORN5	-1.07291	0.874914	0.0987495	0.0460952	0.0500018	-6.5181
NTNG1	-1.07314	2.34155	0.0660797	0.0473852	0.0500018	-6.52081
MKI67IP	-1.0733	6.76712	0.15264	0.0439772	0.0495133	-6.51129
NACAP1	-1.07385	4.28366	0.0371249	0.048531	0.0500018	-6.52231
RPL28	-1.0742	9.57447	0.0558868	0.0477884	0.0500018	-6.52143
KCTD4	-1.07459	5.62083	0.0774978	0.046934	0.0500018	-6.51998
DBR1	-1.07492	6.28232	0.101806	0.0459747	0.0500018	-6.51779
ARMC10	-1.07522	6.43834	0.0799521	0.046837	0.0500018	-6.51979
OR2D3	-1.07541	2.12958	0.0537662	0.0478723	0.0500018	-6.52155
MIR1914	-1.07559	0.683782	0.0928456	0.0463281	0.0500018	-6.51867
NEDD9	-1.07606	5.64136	0.0553538	0.0478095	0.0500018	-6.52146
RGCC	-1.0764	10.4955	0.0645256	0.0474467	0.0500018	-6.52091
KIF19	-1.07651	1.06993	0.0566218	0.0477593	0.0500018	-6.52139
KCNN1	-1.07656	1.02199	0.0641974	0.0474597	0.0500018	-6.52093
FAM106A	-1.07674	1.8033	0.0481635	0.048094	0.0500018	-6.52183
FAM21A	-1.07736	3.59686	0.0687942	0.0472779	0.0500018	-6.52062
ANKRD2	-1.0775	2.46472	0.0780961	0.0469103	0.0500018	-6.51994
MYPN	-1.07759	1.71396	0.0549736	0.0478245	0.0500018	-6.52148
LOC730101	-1.07826	5.47857	0.073537	0.0470905	0.0500018	-6.52028
MXRA7	-1.07841	9.04592	0.0682554	0.0472992	0.0500018	-6.52066
SDHB	-1.07851	7.24659	0.138466	0.0445328	0.0497433	-6.51337
ITGAL	-1.07857	1.86674	0.0575907	0.047721	0.0500018	-6.52133
CXXC1	-1.07888	7.36436	0.10213	0.045962	0.0500018	-6.51776
GCNT4	-1.07926	2.93731	0.0476846	0.0481129	0.0500018	-6.52186
SLC5A2	-1.07937	4.03643	0.0519513	0.0479441	0.0500018	-6.52164
OMG	-1.07971	4.00668	0.0311679	0.0487669	0.0500018	-6.52251
TBC1D3P5	-1.08085	0.681014	0.0509004	0.0479857	0.0500018	-6.5217
EGFL7	-1.08085	1.876	0.0397283	0.0484279	0.0500018	-6.52221
AP4M1	-1.08107	5.64928	0.0975139	0.0461439	0.0500018	-6.51822
GXYLT2	-1.08139	5.53443	0.0412788	0.0483665	0.0500018	-6.52214
FURIN	-1.08153	9.80222	0.0976411	0.0461389	0.0500018	-6.51821
FAM209A	-1.08177	0.949862	0.0548708	0.0478286	0.0500018	-6.52149
CEP85	-1.08182	7.12685	0.0876991	0.0465311	0.0500018	-6.51913
PLIN1	-1.08201	4.26092	0.0680038	0.0473092	0.0500018	-6.52068
TNFSF9	-1.08202	2.63843	0.0466395	0.0481543	0.0500018	-6.52191
HR	-1.08209	6.68787	0.0543128	0.0478506	0.0500018	-6.52152
DDX26B	-1.08214	8.07336	0.0623227	0.0475338	0.0500018	-6.52105
SALL3	-1.08214	0.678531	0.0489457	0.048063	0.0500018	-6.5218
GPS2	-1.08305	7.53411	0.0445394	0.0482374	0.0500018	-6.522
LINC00643	-1.08305	1.19468	0.0352536	0.0486051	0.0500018	-6.52238
LINC00421	-1.08307	0.208076	0.0742448	0.0470625	0.0500018	-6.52023
ATAT1	-1.08313	6.24108	0.0608026	0.0475939	0.0500018	-6.52114
ERCC2	-1.08364	5.08895	0.0537258	0.0478739	0.0500018	-6.52155
C12orf69	-1.08405	2.70637	0.0360711	0.0485727	0.0500018	-6.52235
TMEM134	-1.08409	6.1958	0.0322104	0.0487256	0.0500018	-6.52248
MYH1	-1.08423	1.28794	0.0265487	0.0489499	0.0500018	-6.52265
YWHAE	-1.08437	10.2459	0.105483	0.0458298	0.0500018	-6.51741
KRTAP10-6	-1.08455	0.192682	0.086706	0.0465703	0.0500018	-6.51922
LOC440896	-1.08455	0.192682	0.086706	0.0465703	0.0500018	-6.51922
PAOX	-1.08463	4.00676	0.057882	0.0477094	0.0500018	-6.52132
ZNF256	-1.08489	4.15702	0.0378002	0.0485043	0.0500018	-6.52228
UOX	-1.0852	1.92992	0.0414818	0.0483585	0.0500018	-6.52214
ING4	-1.0856	6.18181	0.0559982	0.047784	0.0500018	-6.52142
SIGLEC17P	-1.08568	0.317811	0.0563892	0.0477685	0.0500018	-6.5214
RFX7	-1.0857	7.64646	0.0375415	0.0485145	0.0500018	-6.52229
ADAM20P1	-1.08608	3.91452	0.029453	0.0488348	0.0500018	-6.52256
USP45	-1.08624	7.55292	0.0298288	0.04882	0.0500018	-6.52255
CACNA1S	-1.08648	1.18443	0.0267358	0.0489425	0.0500018	-6.52264
B2M	-1.08704	11.3866	0.0611281	0.047581	0.0500018	-6.52112
TRIM34	-1.08708	1.30156	0.0409735	0.0483786	0.0500018	-6.52216
SNX21	-1.08709	7.37908	0.0633043	0.047495	0.0500018	-6.52099
MTRR	-1.08755	7.24502	0.0576905	0.047717	0.0500018	-6.52133
PBOV1	-1.08806	1.46609	0.02995	0.0488152	0.0500018	-6.52255
LRRC3B	-1.08837	0.389836	0.0445841	0.0482357	0.0500018	-6.522
ATP1B2	-1.08864	5.70386	0.024564	0.0490285	0.0500018	-6.5227
ZNF611	-1.0888	6.20711	0.0244661	0.0490324	0.0500018	-6.5227
MIR3648	-1.08902	7.35386	0.0104182	0.049589	0.0500018	-6.52295
LOC100507433	-1.08922	4.33801	0.0351951	0.0486074	0.0500018	-6.52238
TMEM71	-1.08926	1.74518	0.0262678	0.048961	0.0500018	-6.52265
TFR2	-1.08946	4.34657	0.0471862	0.0481327	0.0500018	-6.52188
RHBDL3	-1.08963	2.86822	0.0289849	0.0488534	0.0500018	-6.52258
RNF130	-1.08976	8.59263	0.0301144	0.0488086	0.0500018	-6.52254
RPP30	-1.08982	6.67149	0.0427136	0.0483097	0.0500018	-6.52208
LGALS4	-1.08991	1.82433	0.0313566	0.0487594	0.0500018	-6.52251
DOK5	-1.09009	4.82519	0.0261769	0.0489646	0.0500018	-6.52266
PPCDC	-1.09017	4.16925	0.0255594	0.0489891	0.0500018	-6.52267
BAP1	-1.09059	7.57423	0.0351801	0.048608	0.0500018	-6.52238
AHRR	-1.09079	2.39066	0.0241254	0.0490459	0.0500018	-6.52271
CLDN14	-1.09092	2.04597	0.0261106	0.0489672	0.0500018	-6.52266
CYP4A11	-1.09111	0.971277	0.0220717	0.0491272	0.0500018	-6.52276
RASGRP2	-1.09141	0.989003	0.022784	0.049099	0.0500018	-6.52274
RAP1B	-1.09167	6.8145	0.0570322	0.0477431	0.0500018	-6.52137
C2CD2	-1.09169	8.49322	0.0360289	0.0485744	0.0500018	-6.52235
SPATA9	-1.09224	3.34425	0.0201929	0.0492017	0.0500018	-6.5228
LIN28A	-1.09229	1.31163	0.0206081	0.0491852	0.0500018	-6.52279
VTRNA2-1	-1.09254	2.00533	0.0102621	0.0495951	0.0500018	-6.52295
DUS4L	-1.09263	5.06533	0.0279528	0.0488943	0.0500018	-6.52261
NFU1	-1.09286	6.56974	0.0398144	0.0484245	0.0500018	-6.5222
MIR4312	-1.093	1.00052	0.0201122	0.0492049	0.0500018	-6.5228
UBAP1L	-1.09322	4.731	0.0217605	0.0491396	0.0500018	-6.52276
TUBA3FP	-1.09364	2.76151	0.018098	0.0492847	0.0500018	-6.52284
GALP	-1.09365	0.419554	0.0202697	0.0491986	0.0500018	-6.52279
GOPC	-1.09383	8.55382	0.0175058	0.0493081	0.0500018	-6.52285
HAUS8	-1.09415	4.77181	0.0245663	0.0490284	0.0500018	-6.5227
RNF13	-1.09419	8.86339	0.0199561	0.0492111	0.0500018	-6.5228
LOC100505806	-1.09514	7.08092	0.0151514	0.0494014	0.0500018	-6.52289
LOC100128252	-1.0952	5.98706	0.0196476	0.0492233	0.0500018	-6.52281
ARHGEF12	-1.09526	11.0614	0.0165182	0.0493473	0.0500018	-6.52286
SNORA41	-1.096	1.23969	0.0115861	0.0495427	0.0500018	-6.52293
CBX4	-1.09602	6.6181	0.0149498	0.0494094	0.0500018	-6.52289
ZC3H3	-1.09617	5.28783	0.0163526	0.0493538	0.0500018	-6.52287
SIM1	-1.09684	0.796066	0.00833582	0.0496715	0.0500018	-6.52297
ZC3H12C	-1.09762	6.2545	0.00487857	0.0498085	0.0500018	-6.52299
RAPGEF4	-1.09803	6.43936	0.00605984	0.0497617	0.0500018	-6.52298
RSPO3	-1.09832	2.99261	0.00297742	0.0498838	0.0500018	-6.523
SCNN1D	-1.09834	5.01007	0.00407631	0.0498403	0.0500018	-6.52299
TMEM207	-1.09883	0.310889	0.00430604	0.0498312	0.0500018	-6.52299
ADAM29	-1.09884	0.366442	0.00437867	0.0498283	0.0500018	-6.52299
PHLDA3	-1.09906	5.76204	0.00204721	0.0499207	0.0500018	-6.523
TLL2	-1.09922	2.48015	0.00240548	0.0499065	0.0500018	-6.523
ATG4D	-1.0997	3.66549	0.000749694	0.0499721	0.0500018	-6.523
TCEA3	-1.10005	8.39742	-0.000297568	0.04999	0.0500018	-6.523
SNORD42B	-1.10031	0.587891	-0.00126041	0.0499518	0.0500018	-6.523
ADH1B	-1.1006	1.14449	-0.00112526	0.0499572	0.0500018	-6.523
SERPINA3	-1.10075	12.8669	-0.0017398	0.0499328	0.0500018	-6.523
UXT	-1.1008	7.25313	-0.00309257	0.0498792	0.0500018	-6.523
HCAR2	-1.10114	0.332733	-0.00493296	0.0498063	0.0500018	-6.52299
C15orf61	-1.10129	5.42025	-0.00406276	0.0498408	0.0500018	-6.52299
TMEM141	-1.10184	5.51712	-0.00544881	0.0497859	0.0500018	-6.52299
MTRNR2L2	-1.10221	1.66219	-0.00410282	0.0498392	0.0500018	-6.52299
SLFNL1-AS1	-1.10228	4.14492	-0.00647779	0.0497451	0.0500018	-6.52298
ABHD15	-1.10232	6.12663	-0.0100007	0.0496055	0.0500018	-6.52295
ZNF614	-1.10235	6.18274	-0.00688649	0.0497289	0.0500018	-6.52298
PTPRCAP	-1.10249	2.60618	-0.00722395	0.0497155	0.0500018	-6.52297
MMRN1	-1.10275	0.800594	-0.00602756	0.0497629	0.0500018	-6.52298
INTS2	-1.10288	7.30579	-0.0104923	0.049586	0.0500018	-6.52295
HYAL3	-1.10338	3.23849	-0.0132197	0.049478	0.0500018	-6.52291
LINC00173	-1.10352	3.49523	-0.00817146	0.049678	0.0500018	-6.52297
SGMS1	-1.1042	6.87498	-0.00863617	0.0496596	0.0500018	-6.52296
CCDC176	-1.10444	6.73767	-0.0216732	0.049143	0.0500018	-6.52276
USP50	-1.10477	2.55415	-0.0141246	0.0494421	0.0500018	-6.5229
RHOG	-1.10557	5.3889	-0.0194024	0.049233	0.0500018	-6.52281
ZBTB46	-1.10559	6.18946	-0.0177048	0.0493002	0.0500018	-6.52284
PCNP	-1.10591	9.63134	-0.0379357	0.0484989	0.0500018	-6.52228
GLRA4	-1.10599	1.1165	-0.0172007	0.0493202	0.0500018	-6.52285
BACH2	-1.10601	5.7673	-0.0174291	0.0493112	0.0500018	-6.52285
ANXA2P2	-1.10641	8.00269	-0.00842686	0.0496679	0.0500018	-6.52296
DLX3	-1.10659	6.41307	-0.0166424	0.0493423	0.0500018	-6.52286
MIA3	-1.10677	9.66879	-0.0194243	0.0492321	0.0500018	-6.52281
MRVI1-AS1	-1.1071	0.904034	-0.0241561	0.0490447	0.0500018	-6.52271
GK	-1.10743	4.04741	-0.0232153	0.0490819	0.0500018	-6.52273
MRGPRE	-1.10748	0.828135	-0.0242101	0.0490425	0.0500018	-6.52271
SNRPB	-1.10761	6.88359	-0.0309465	0.0487757	0.0500018	-6.52252
ADCY5	-1.10772	6.06094	-0.0342031	0.0486467	0.0500018	-6.52241
ZNF582-AS1	-1.10779	4.61752	-0.0277162	0.0489036	0.0500018	-6.52261
ADIRF	-1.10787	9.39266	-0.0202975	0.0491975	0.0500018	-6.52279
GPR149	-1.10831	0.845582	-0.0235394	0.0490691	0.0500018	-6.52272
RNF121	-1.10862	6.87226	-0.0390381	0.0484552	0.0500018	-6.52223
SLC22A25	-1.10886	0.354196	-0.0305942	0.0487896	0.0500018	-6.52253
ZNF595	-1.1089	6.25881	-0.027322	0.0489193	0.0500018	-6.52263
HINT1	-1.10895	8.88381	-0.0304957	0.0487935	0.0500018	-6.52253
ZNF799	-1.10897	4.77872	-0.03093	0.0487763	0.0500018	-6.52252
CYP21A2	-1.10913	2.92779	-0.0245278	0.0490299	0.0500018	-6.5227
TAGAP	-1.10947	3.99337	-0.0350202	0.0486144	0.0500018	-6.52238
LRTOMT	-1.10972	5.94947	-0.034067	0.0486521	0.0500018	-6.52242
BDH2	-1.10973	8.51638	-0.0430005	0.0482984	0.0500018	-6.52207
C11orf95	-1.10974	7.93585	-0.0420451	0.0483362	0.0500018	-6.52211
USP49	-1.10975	4.27397	-0.0294209	0.0488361	0.0500018	-6.52257
CANX	-1.11001	11.9696	-0.0380512	0.0484943	0.0500018	-6.52227
PARL	-1.11036	7.19972	-0.0608622	0.0475916	0.0500018	-6.52114
FABP5	-1.11069	1.67204	-0.0307526	0.0487834	0.0500018	-6.52253
CD302	-1.11091	1.55027	-0.023675	0.0490637	0.0500018	-6.52272
PPP1R12C	-1.1111	7.19352	-0.0313266	0.0487606	0.0500018	-6.52251
MIR618	-1.11111	0.105263	-0.0869978	0.0465588	0.0500018	-6.5192
C1QTNF3-AMACR	-1.11119	1.74666	-0.0276415	0.0489066	0.0500018	-6.52262
KAT2B	-1.11152	8.22948	-0.0417588	0.0483475	0.0500018	-6.52212
ANXA7	-1.11161	9.25295	-0.0465696	0.0481571	0.0500018	-6.52191
LOC100132247	-1.11182	2.10455	-0.0269221	0.0489351	0.0500018	-6.52264
ACSM3	-1.11207	3.11275	-0.0339076	0.0486584	0.0500018	-6.52242
CCDC121	-1.11234	4.74413	-0.0491163	0.0480563	0.0500018	-6.52179
DEFB109P1B	-1.11234	1.69378	-0.0334177	0.0486778	0.0500018	-6.52244
STK38	-1.11269	7.57174	-0.0458823	0.0481843	0.0500018	-6.52194
LINC00472	-1.11334	4.04073	-0.0321058	0.0487298	0.0500018	-6.52248
LOC643802	-1.11393	0.435848	-0.0514496	0.0479639	0.0500018	-6.52167
LOC284581	-1.11401	3.55932	-0.0156196	0.0493829	0.0500018	-6.52288
SNORD123	-1.11476	1.15472	-0.0380891	0.0484928	0.0500018	-6.52227
FLJ16171	-1.11505	0.592843	-0.0443229	0.048246	0.0500018	-6.52201
ATRIP	-1.11519	5.58107	-0.0527645	0.0479119	0.0500018	-6.5216
DDX11-AS1	-1.11527	1.97024	-0.0457667	0.0481889	0.0500018	-6.52195
SELO	-1.11554	6.24863	-0.0435697	0.0482758	0.0500018	-6.52205
AKR1CL1	-1.11601	2.55593	-0.0432643	0.0482879	0.0500018	-6.52206
BCL11A	-1.11621	2.64073	-0.0396054	0.0484328	0.0500018	-6.52221
TRABD	-1.11643	6.98307	-0.0570719	0.0477415	0.0500018	-6.52136
ACOX3	-1.11697	6.08619	-0.0618806	0.0475513	0.0500018	-6.52108
MFSD7	-1.11709	5.37684	-0.0501395	0.0480158	0.0500018	-6.52174
IBSP	-1.11751	9.06267	-0.0219245	0.0491331	0.0500018	-6.52276
ZNF146	-1.11761	9.0977	-0.078119	0.0469094	0.0500018	-6.51993
FBXL15	-1.11769	5.90171	-0.0642359	0.0474581	0.0500018	-6.52093
HAUS5	-1.11812	5.81855	-0.100521	0.0460254	0.0500018	-6.51792
SLIT2	-1.11834	3.62978	-0.0409681	0.0483788	0.0500018	-6.52216
NKX2-3	-1.11845	0.467234	-0.0622695	0.0475359	0.0500018	-6.52105
C10orf137	-1.11877	7.11086	-0.0474729	0.0481213	0.0500018	-6.52187
MFAP1	-1.11882	7.94528	-0.115024	0.0454541	0.0500018	-6.51635
PCDHB15	-1.11907	5.04282	-0.0537235	0.047874	0.0500018	-6.52155
WDR82	-1.11925	8.43652	-0.0693502	0.0472559	0.0500018	-6.52058
KRTAP10-5	-1.11928	0.26763	-0.0918254	0.0463683	0.0500018	-6.51876
LRRC14	-1.11958	6.12878	-0.0850456	0.0466359	0.0500018	-6.51937
CLEC4F	-1.12207	0.564293	-0.0649786	0.0474288	0.0500018	-6.52088
HEATR8-TTC4	-1.12215	1.56117	-0.0518225	0.0479492	0.0500018	-6.52165
BMP3	-1.12276	1.94477	-0.0375525	0.0485141	0.0500018	-6.52229
PLEKHA5	-1.12333	7.10566	-0.0576527	0.0477185	0.0500018	-6.52133
PPP5D1	-1.12415	2.14337	-0.0572687	0.0477337	0.0500018	-6.52135
RASAL3	-1.12431	1.56489	-0.0628342	0.0475136	0.0500018	-6.52102
ZC3H12D	-1.1248	3.12941	-0.0656753	0.0474012	0.0500018	-6.52083
GPR115	-1.12493	0.584371	-0.066647	0.0473628	0.0500018	-6.52077
MFI2	-1.12498	10.584	-0.0975033	0.0461443	0.0500018	-6.51822
TMEM31	-1.12526	1.62814	-0.0733194	0.0470991	0.0500018	-6.5203
PPID	-1.12536	6.80437	-0.149669	0.0440936	0.0495429	-6.51174
LAMP1	-1.12536	9.49407	-0.0921511	0.0463555	0.0500018	-6.51873
PCNT	-1.12549	8.49375	-0.089834	0.0464469	0.0500018	-6.51894
RNASEK-C17orf49	-1.12554	1.53442	-0.0761415	0.0469876	0.0500018	-6.52009
ZNF300P1	-1.1258	5.94203	-0.0775421	0.0469322	0.0500018	-6.51998
GLIPR1L2	-1.12609	4.99284	-0.0853507	0.0466238	0.0500018	-6.51934
TATDN1	-1.12662	6.28836	-0.146603	0.0442137	0.0495854	-6.5122
TDRD12	-1.12681	1.00804	-0.0784276	0.0468972	0.0500018	-6.51991
COG3	-1.12694	8.52467	-0.095177	0.0462361	0.0500018	-6.51845
ANKRD20A8P	-1.12702	0.717439	-0.0806518	0.0468094	0.0500018	-6.51973
SNX29P1	-1.12709	1.54013	-0.06754	0.0473275	0.0500018	-6.52071
ANKRD31	-1.12715	4.92162	-0.085118	0.046633	0.0500018	-6.51936
SLC51A	-1.12716	4.18468	-0.105702	0.0458212	0.0500018	-6.51739
ZNF837	-1.12718	3.49614	-0.0791741	0.0468678	0.0500018	-6.51985
KRT39	-1.12733	0.512944	-0.103184	0.0459204	0.0500018	-6.51765
C11orf84	-1.12754	4.29336	-0.0761627	0.0469867	0.0500018	-6.52009
SNORA80	-1.12755	1.65147	-0.0801624	0.0468287	0.0500018	-6.51977
TNFRSF10C	-1.12762	1.83504	-0.0625124	0.0475263	0.0500018	-6.52104
GAS2	-1.12805	3.79936	-0.0767863	0.0469621	0.0500018	-6.52004
SCAP	-1.1283	7.56554	-0.10916	0.0456849	0.0500018	-6.51701
PRPS2	-1.12874	6.59017	-0.135154	0.0446628	0.0498082	-6.51382
NRIP2	-1.12988	5.76346	-0.105115	0.0458443	0.0500018	-6.51745
CCDC28B	-1.13126	5.04033	-0.101265	0.045996	0.0500018	-6.51785
SNTB1	-1.13151	6.68495	-0.086577	0.0465754	0.0500018	-6.51923
KCNT1	-1.13171	1.15013	-0.073665	0.0470854	0.0500018	-6.52027
CRYM-AS1	-1.13197	2.83298	-0.0897231	0.0464513	0.0500018	-6.51895
DPCD	-1.13198	5.84138	-0.164161	0.0435265	0.0492561	-6.50946
LOC401557	-1.13215	0.569868	-0.0969948	0.0461644	0.0500018	-6.51827
TP53	-1.13219	7.57321	-0.173355	0.0431675	0.0490987	-6.5079
LOC100288123	-1.13226	2.686	-0.082655	0.0467303	0.0500018	-6.51957
RUNDC1	-1.13258	6.59228	-0.137924	0.0445541	0.0497433	-6.51344
TOM1L2	-1.13271	8.09423	-0.179024	0.0429464	0.0489759	-6.5069
MTMR6	-1.13275	8.09732	-0.128928	0.0449073	0.0499462	-6.51465
GET4	-1.13285	6.48887	-0.102826	0.0459345	0.0500018	-6.51769
CSRP2	-1.13302	2.94236	-0.0779095	0.0469177	0.0500018	-6.51995
MTPAP	-1.13321	7.07017	-0.111734	0.0455836	0.0500018	-6.51673
LINC00336	-1.13325	1.29996	-0.111032	0.0456112	0.0500018	-6.5168
TCEAL3	-1.13344	8.36113	-0.116971	0.0453775	0.0500018	-6.51612
PCDHB3	-1.13346	3.49096	-0.0843569	0.0466631	0.0500018	-6.51942
CCDC38	-1.13358	2.60047	-0.0918467	0.0463675	0.0500018	-6.51876
RUNX2	-1.1336	5.59208	-0.0828852	0.0467212	0.0500018	-6.51955
THAP9	-1.13372	5.8664	-0.0871976	0.0465509	0.0500018	-6.51918
ADM5	-1.13415	2.64269	-0.107809	0.0457382	0.0500018	-6.51716
RWDD2B	-1.13415	6.22631	-0.0977392	0.046135	0.0500018	-6.5182
LOC646813	-1.13455	0.166367	-0.19986	0.0421358	0.0485443	-6.50293
ZRANB2-AS1	-1.13458	3.86741	-0.0411528	0.0483715	0.0500018	-6.52215
CHAD	-1.13527	11.9438	-0.0675606	0.0473267	0.0500018	-6.52071
PSMG2	-1.13558	7.48755	-0.211446	0.0416866	0.0482998	-6.50054
USP53	-1.13564	10.8103	-0.0767107	0.0469651	0.0500018	-6.52004
PCDHGC3	-1.13599	8.17851	-0.0777344	0.0469246	0.0500018	-6.51996
LOC100132146	-1.13605	0.745188	-0.129441	0.0448872	0.0499448	-6.51458
SNAI3	-1.13624	2.18831	-0.104439	0.0458709	0.0500018	-6.51752
MRPL32	-1.13653	7.54914	-0.152688	0.0439753	0.0495133	-6.51129
CLMP	-1.13655	7.82038	-0.0715659	0.0471684	0.0500018	-6.52043
BRMS1	-1.13672	6.34015	-0.158193	0.0437599	0.049384	-6.51043
GATM	-1.1372	3.03913	-0.0893362	0.0464665	0.0500018	-6.51899
C16orf46	-1.13724	2.90216	-0.11525	0.0454452	0.0500018	-6.51633
GJA9-MYCBP	-1.13762	2.09341	-0.087028	0.0465576	0.0500018	-6.51919
GNAI2	-1.13845	10.1373	-0.193192	0.0423949	0.0486639	-6.50425
AURKC	-1.13855	2.78955	-0.0953509	0.0462292	0.0500018	-6.51843
C4orf21	-1.13922	5.68268	-0.1096	0.0456676	0.0500018	-6.51696
GPR108	-1.13973	7.46138	-0.183952	0.0427544	0.0488533	-6.506
LOC100653515	-1.14036	4.16184	-0.0882837	0.0465081	0.0500018	-6.51908
RTP3	-1.14042	0.806889	-0.112928	0.0455366	0.0500018	-6.51659
OR4K17	-1.14067	0.17776	-0.193394	0.042387	0.0486639	-6.50421
SFRP1	-1.14083	3.86602	-0.0772341	0.0469444	0.0500018	-6.52
PON1	-1.14087	1.97702	-0.0992319	0.0460762	0.0500018	-6.51805
ANKRD36BP1	-1.14088	6.35313	-0.0457231	0.0481906	0.0500018	-6.52195
SNORD31	-1.14109	1.51343	-0.0932592	0.0463117	0.0500018	-6.51863
GRAP	-1.14112	1.23182	-0.134657	0.0446823	0.0498112	-6.51389
RBM38	-1.14179	3.77834	-0.228827	0.0410147	0.0479784	-6.4967
EXOSC5	-1.14184	4.10604	-0.127231	0.044974	0.0499742	-6.51487
LOC100129138	-1.14187	0.765179	-0.157316	0.0437942	0.0494081	-6.51056
SGK3	-1.14202	2.47052	-0.120531	0.0452374	0.0500018	-6.5157
FKBP6	-1.14252	1.39714	-0.0857115	0.0466096	0.0500018	-6.51931
BTLA	-1.14403	0.822871	-0.136125	0.0446247	0.0497906	-6.51369
SPTY2D1-AS1	-1.14425	3.0988	-0.102817	0.0459349	0.0500018	-6.51769
DOCK11	-1.14451	7.97282	-0.104752	0.0458586	0.0500018	-6.51749
NPAS3	-1.14455	7.91246	-0.138264	0.0445408	0.0497433	-6.51339
HOXB2	-1.14493	5.24327	-0.140103	0.0444686	0.0497198	-6.51314
ZNF732	-1.14499	4.27275	-0.0789046	0.0468784	0.0500018	-6.51987
GAS8	-1.14568	6.14174	-0.194215	0.0423551	0.0486617	-6.50405
NDUFA7	-1.14617	5.19629	-0.136527	0.0446089	0.0497777	-6.51363
OR10J1	-1.14622	0.230392	-0.190267	0.0425086	0.0487134	-6.50481
LINC00663	-1.14637	4.59603	-0.145721	0.0442483	0.0496088	-6.51233
JMJD4	-1.14649	5.31622	-0.196009	0.0422854	0.0486197	-6.5037
HNRNPA1L2	-1.14713	6.17516	-0.208385	0.0418051	0.0483701	-6.50119
LINC00670	-1.14743	0.692084	-0.136167	0.044623	0.0497906	-6.51368
STK4-AS1	-1.14748	1.76851	-0.153723	0.0439348	0.0494961	-6.51113
RAD9B	-1.1475	3.51905	-0.147742	0.0441691	0.0495599	-6.51203
VPS11	-1.14761	7.25801	-0.230227	0.0409608	0.0479731	-6.49638
MAGEA12	-1.148	0.358451	-0.179296	0.0429358	0.0489697	-6.50685
CASR	-1.1485	0.779578	-0.129009	0.0449041	0.0499462	-6.51464
TECTA	-1.14867	3.35194	-0.162096	0.0436072	0.0493098	-6.5098
PRSS54	-1.1487	1.97555	-0.117774	0.0453459	0.0500018	-6.51603
SEMA3G	-1.14876	1.71048	-0.110379	0.0456369	0.0500018	-6.51688
LOC151475	-1.14884	1.09812	-0.133545	0.044726	0.0498474	-6.51404
ZNF337	-1.14894	7.88919	-0.269046	0.039471	0.0472345	-6.48665
PAX7	-1.14961	0.798987	-0.125508	0.0450417	0.049994	-6.51508
EFHB	-1.14979	2.66545	-0.127701	0.0449555	0.0499742	-6.51481
HES6	-1.14996	1.87669	-0.146518	0.044217	0.0495854	-6.51221
SNORD93	-1.1501	1.08901	-0.176427	0.0430477	0.0490466	-6.50736
POLR2H	-1.15031	7.26932	-0.233407	0.0408382	0.0479083	-6.49564
SCFD1	-1.15034	8.5735	-0.144337	0.0443025	0.0496414	-6.51253
TAMM41	-1.15053	6.15496	-0.26981	0.0394418	0.0472234	-6.48644
HOXA-AS4	-1.15088	2.56761	-0.139667	0.0444857	0.0497268	-6.5132
ALPK1	-1.15105	7.5657	-0.16514	0.0434883	0.0492334	-6.5093
DUSP11	-1.15157	6.92592	-0.16951	0.0433176	0.0491649	-6.50856
ZNF26	-1.1518	6.16435	-0.134531	0.0446873	0.0498112	-6.51391
AQP5	-1.15217	1.31426	-0.132735	0.0447578	0.0498641	-6.51415
PKP1	-1.15328	4.16478	-0.134581	0.0446853	0.0498112	-6.5139
STX12	-1.1535	7.46634	-0.188273	0.0425862	0.0487532	-6.50519
TIMM17A	-1.15447	7.33283	-0.219495	0.0413751	0.0481299	-6.4988
SUPT20HL1	-1.15458	1.84384	-0.185036	0.0427122	0.0488286	-6.5058
LMAN2L	-1.15458	6.69167	-0.317374	0.0376387	0.0462822	-6.47244
PPP1R1B	-1.15486	3.147	-0.139949	0.0444746	0.0497198	-6.51316
SNORA71C	-1.15503	0.813811	-0.174413	0.0431262	0.0490819	-6.50772
LOC100130899	-1.15585	1.48079	-0.128992	0.0449048	0.0499462	-6.51464
SPG21	-1.15588	7.75388	-0.313225	0.0377949	0.0463709	-6.47375
RINT1	-1.15662	7.65518	-0.301067	0.0382539	0.0465798	-6.47749
AHCY	-1.15701	7.3295	-0.302184	0.0382117	0.0465451	-6.47716
BMP6	-1.15704	6.92398	-0.103564	0.0459054	0.0500018	-6.51761
RPS10	-1.15705	6.80619	-0.125296	0.0450501	0.049994	-6.51511
ZNF135	-1.15709	5.86793	-0.189686	0.0425312	0.0487228	-6.50492
KRBOX4	-1.1572	5.75952	-0.219965	0.041357	0.0481299	-6.4987
LGI4	-1.15726	6.90067	-0.121575	0.0451964	0.0500018	-6.51557
SERP2	-1.1576	3.98293	-0.212226	0.0416564	0.0482791	-6.50037
ZFP36L2	-1.15768	9.69914	-0.191602	0.0424567	0.0486986	-6.50456
PCDHA7	-1.15803	0.973727	-0.166346	0.0434411	0.0491994	-6.5091
RASGRF2	-1.1582	4.66602	-0.186275	0.0426639	0.0488017	-6.50557
C6orf62	-1.15863	8.95235	-0.122989	0.0451408	0.0500018	-6.5154
DHODH	-1.15934	5.24269	-0.302948	0.0381828	0.0465367	-6.47693
PRAMEF1	-1.15938	0.22347	-0.242521	0.0404874	0.0477613	-6.49346
LOC399744	-1.15954	3.58833	-0.174938	0.0431057	0.0490819	-6.50762
EIF4EBP2	-1.15971	9.71598	-0.199901	0.0421342	0.0485443	-6.50292
KTN1	-1.15973	10.2484	-0.17087	0.0432645	0.049151	-6.50833
UTP6	-1.15982	7.70476	-0.244618	0.0404068	0.0477253	-6.49295
LOC100507351	-1.16008	0.569146	-0.190613	0.0424952	0.0487044	-6.50475
KLHDC9	-1.16072	4.82199	-0.167292	0.0434042	0.0491834	-6.50894
NADSYN1	-1.16094	6.70415	-0.283013	0.0389387	0.0469303	-6.48278
CLCF1	-1.1621	5.17346	-0.196728	0.0422574	0.0486035	-6.50356
C7orf55	-1.16244	3.86307	-0.222505	0.0412588	0.0481113	-6.49813
PCDHGC5	-1.16259	3.93352	-0.116101	0.0454117	0.0500018	-6.51623
CCDC84	-1.16277	7.00816	-0.281244	0.039006	0.0469601	-6.48328
KLK7	-1.16288	0.499402	-0.210237	0.0417334	0.0483225	-6.5008
FAM127B	-1.16329	6.19685	-0.139706	0.0444842	0.0497268	-6.51319
COX7A1	-1.16335	7.27541	-0.234288	0.0408042	0.0478874	-6.49543
CAND1	-1.16345	9.1624	-0.15923	0.0437193	0.0493652	-6.51026
C16orf95	-1.16425	3.85672	-0.179731	0.0429188	0.0489634	-6.50677
TMED10	-1.16436	11.2011	-0.36214	0.0359668	0.0452737	-6.4572
DHX58	-1.16444	5.3008	-0.334228	0.0370062	0.0458772	-6.46693
CD14	-1.16451	7.65725	-0.235631	0.0407525	0.0478527	-6.49511
DBI	-1.16515	6.51745	-0.162358	0.043597	0.0493029	-6.50976
FAM184B	-1.1656	4.75599	-0.223117	0.0412352	0.0480955	-6.49799
RMND5B	-1.16577	6.2415	-0.410144	0.0342047	0.0443497	-6.43864
POLA1	-1.16591	7.15638	-0.183038	0.04279	0.0488775	-6.50617
RTEL1-TNFRSF6B	-1.16598	2.03698	-0.184598	0.0427292	0.048841	-6.50588
RGP1	-1.16602	7.25181	-0.160133	0.043684	0.0493589	-6.51012
TP53I13	-1.16604	6.84685	-0.302579	0.0381968	0.0465372	-6.47704
RNF10	-1.16652	8.92333	-0.426614	0.033608	0.0440213	-6.43174
PTMS	-1.16707	9.57938	-0.206559	0.0418759	0.0484186	-6.50157
MYOD1	-1.16708	0.231772	-0.336215	0.0369319	0.045817	-6.46627
BVES-AS1	-1.16818	3.92493	-0.274074	0.0392791	0.0471358	-6.48528
PRAP1	-1.1686	1.92576	-0.184131	0.0427474	0.0488501	-6.50597
CLEC18A	-1.16893	5.35813	-0.111009	0.0456121	0.0500018	-6.51681
ICAM5	-1.16899	1.54298	-0.17982	0.0429154	0.0489618	-6.50675
F10	-1.16904	1.29092	-0.204728	0.0419469	0.0484565	-6.50194
COX15	-1.16933	7.79447	-0.266324	0.039575	0.0472849	-6.48738
CLK2P	-1.16975	2.57962	-0.249714	0.040211	0.0476264	-6.49168
SNORD36B	-1.16988	1.02731	-0.192675	0.042415	0.0486672	-6.50435
CCDC42B	-1.16994	1.57766	-0.22881	0.0410154	0.0479784	-6.4967
FAM19A2	-1.17049	3.964	-0.210877	0.0417086	0.0483079	-6.50066
ADK	-1.17051	7.59015	-0.317162	0.0376467	0.0462872	-6.47251
ZRSR2	-1.17055	6.49713	-0.230721	0.0409417	0.047968	-6.49626
STK11IP	-1.17091	5.84296	-0.387928	0.035016	0.0448022	-6.44751
ZNF277	-1.17126	6.26223	-0.206013	0.0418971	0.048427	-6.50168
RBMS1	-1.17138	8.96534	-0.298767	0.038341	0.0466142	-6.47819
TM4SF19	-1.17144	0.600834	-0.233172	0.0408472	0.0479117	-6.49569
NOX4	-1.17184	4.07858	-0.117943	0.0453392	0.0500018	-6.51601
PRR25	-1.17279	1.07517	-0.218863	0.0413996	0.0481481	-6.49894
C19orf38	-1.1728	1.7305	-0.251171	0.0401551	0.0476198	-6.49132
DNAJC11	-1.17293	6.70817	-0.202445	0.0420355	0.0485017	-6.50241
WDR83OS	-1.17316	7.30969	-0.236717	0.0407107	0.0478278	-6.49486
WASF1	-1.1732	4.30595	-0.241909	0.0405109	0.0477748	-6.49361
PGAM2	-1.17361	4.61883	-0.233898	0.0408192	0.0478908	-6.49552
RNU6-28	-1.1741	0.813213	-0.259274	0.0398446	0.047447	-6.48924
SDS	-1.17419	1.73986	-0.223843	0.0412071	0.0480791	-6.49783
OVCA2	-1.17491	1.71132	-0.195459	0.0423068	0.0486289	-6.50381
MKRN9P	-1.17493	2.04891	-0.226363	0.0411098	0.0480252	-6.49726
HDLBP	-1.17509	12.1628	-0.275211	0.0392358	0.0471042	-6.48497
EPHA8	-1.17544	0.805537	-0.188065	0.0425943	0.0487573	-6.50523
CEL	-1.17567	1.70202	-0.228942	0.0410103	0.0479784	-6.49667
WRAP53	-1.17568	3.54509	-0.201798	0.0420606	0.0485118	-6.50254
SC5DL	-1.176	7.77692	-0.247777	0.0402854	0.0476642	-6.49217
LOC100130348	-1.17647	1.50797	-0.240652	0.0405592	0.0478002	-6.49391
GINM1	-1.17659	6.79792	-0.125423	0.0450451	0.049994	-6.51509
PACRG	-1.1768	3.35222	-0.323098	0.0374235	0.0461492	-6.4706
ABI1	-1.17699	8.60892	-0.45226	0.0326875	0.043477	-6.42047
NTN5	-1.1773	2.9069	-0.198446	0.0421907	0.0485714	-6.50322
POLI	-1.17738	8.41582	-0.271694	0.0393699	0.0471887	-6.48593
LOC646471	-1.17757	4.1837	-0.182236	0.0428212	0.0488967	-6.50631
MANSC4	-1.17772	1.84617	-0.229238	0.0409989	0.0479784	-6.4966
TSPAN7	-1.17804	2.39959	-0.159285	0.0437172	0.0493652	-6.51025
ZZZ3	-1.17809	8.3717	-0.195399	0.0423091	0.0486289	-6.50382
CRSP8P	-1.17824	4.03815	-0.252432	0.0401068	0.0476051	-6.491
RAB6A	-1.17825	9.51038	-0.410649	0.0341864	0.0443391	-6.43843
WNT8A	-1.17834	0.999445	-0.239127	0.0406179	0.047811	-6.49428
DGAT1	-1.17882	6.46381	-0.442386	0.0330407	0.0437072	-6.42489
MIR186	-1.17885	2.39185	-0.105546	0.0458273	0.0500018	-6.5174
HESX1	-1.17899	3.3707	-0.238295	0.0406499	0.047811	-6.49448
LOC100507205	-1.17921	0.480107	-0.270223	0.039426	0.0472123	-6.48633
EFS	-1.17951	9.40415	-0.359046	0.0360816	0.0453194	-6.45831
SCARNA21	-1.18003	5.46674	-0.111712	0.0455845	0.0500018	-6.51673
IPCEF1	-1.18032	1.87057	-0.204509	0.0419554	0.0484568	-6.50199
CKS1B	-1.18057	4.94024	-0.19854	0.0421871	0.0485702	-6.5032
ACMSD	-1.18119	1.73841	-0.224079	0.041198	0.0480745	-6.49778
ATP6V0C	-1.18134	7.45638	-0.169344	0.0433241	0.0491649	-6.50859
PMPCA	-1.18149	5.83997	-0.189232	0.0425489	0.0487359	-6.50501
NFIA	-1.18206	9.98321	-0.261678	0.0397526	0.047387	-6.48861
VAV3-AS1	-1.18224	1.08054	-0.259659	0.0398298	0.0474413	-6.48914
LOC100129924	-1.1834	1.29536	-0.245177	0.0403853	0.047713	-6.49281
CELF6	-1.18453	5.15467	-0.351396	0.0363657	0.0454606	-6.46104
KLHDC4	-1.18512	5.89823	-0.406188	0.0343486	0.0443881	-6.44025
TLX3	-1.18548	0.385836	-0.305748	0.038077	0.0464823	-6.47607
GMNN	-1.18563	4.66504	-0.249723	0.0402107	0.0476264	-6.49168
LOC441025	-1.18717	0.249786	-0.372835	0.0355714	0.0450766	-6.45326
C19orf52	-1.18721	4.76065	-0.279124	0.0390867	0.0470024	-6.48388
C8orf58	-1.18749	5.35965	-0.471522	0.0320032	0.0430654	-6.41158
KIAA1210	-1.18754	0.874052	-0.260482	0.0397984	0.0474182	-6.48893
PLCL1	-1.18785	2.03468	-0.189849	0.0425249	0.0487179	-6.50489
IQSEC3	-1.18827	4.54604	-0.270057	0.0394324	0.0472169	-6.48638
SNORA46	-1.1887	1.36637	-0.264795	0.0396334	0.04731	-6.48779
C6	-1.18875	1.1394	-0.189169	0.0425513	0.0487364	-6.50502
YY2	-1.1888	4.2579	-0.226686	0.0410974	0.0480182	-6.49719
L1CAM	-1.18913	0.907181	-0.182928	0.0427943	0.0488801	-6.50619
ZNF182	-1.18946	6.40157	-0.359362	0.0360698	0.0453142	-6.4582
RDH13	-1.1896	4.94978	-0.388481	0.0349958	0.0447916	-6.4473
LOC653513	-1.19012	5.30519	-0.376233	0.0354461	0.0449979	-6.45199
CASP7	-1.19022	6.6478	-0.349664	0.0364301	0.0454975	-6.46165
FANCE	-1.19029	4.38055	-0.300979	0.0382573	0.0465814	-6.47752
POU3F1	-1.19104	1.24231	-0.335685	0.0369517	0.0458296	-6.46645
DNAH10	-1.19126	5.14672	-0.459576	0.0324269	0.0433564	-6.41714
METTL15	-1.19142	6.64917	-0.455182	0.0325833	0.04341	-6.41915
SERGEF	-1.19152	7.04834	-0.658619	0.0257122	0.0388798	-6.30625
SNORD114-31	-1.19161	0.660388	-0.373409	0.0355502	0.0450658	-6.45305
SNORD95	-1.19245	1.08334	-0.268187	0.0395038	0.0472523	-6.48688
CCDC152	-1.19309	3.62133	-0.287227	0.0387786	0.0468397	-6.48158
HM13	-1.19354	8.88394	-0.445392	0.032933	0.0436321	-6.42356
FOXE1	-1.1939	1.84786	-0.262346	0.0397271	0.0473717	-6.48844
TMEM52	-1.1939	1.08222	-0.305033	0.038104	0.0465036	-6.47629
LYPD3	-1.19417	3.45595	-0.318221	0.0376068	0.0462622	-6.47217
DNAJC30	-1.19445	5.68393	-0.464542	0.0322505	0.0432377	-6.41485
SEMA5B	-1.19536	1.06618	-0.206418	0.0418814	0.0484186	-6.5016
SEH1L	-1.19543	7.61442	-0.538416	0.0296771	0.0415905	-6.37786
CRX	-1.19549	0.754846	-0.237548	0.0406787	0.047811	-6.49466
OPA1-AS1	-1.19567	2.08193	-0.169181	0.0433304	0.0491649	-6.50862
TMEM234	-1.19571	5.29398	-0.401821	0.0345078	0.0444733	-6.44202
FXYD6-FXYD2	-1.19607	1.27859	-0.303371	0.0381668	0.0465367	-6.4768
RNF181	-1.19607	7.68213	-0.224382	0.0411863	0.0480676	-6.49771
NRL	-1.19628	2.71173	-0.282611	0.038954	0.0469303	-6.4829
MIRLET7G	-1.19715	1.23909	-0.289295	0.0387	0.0467914	-6.48098
TSC22D1	-1.19748	11.4877	-0.264302	0.0396522	0.0473248	-6.48792
ACYP1	-1.19756	5.65191	-0.386949	0.035052	0.0448261	-6.44789
CNTN5	-1.198	1.25066	-0.205447	0.041919	0.0484356	-6.5018
KDM2B	-1.19821	6.84211	-0.648797	0.0260251	0.0391309	-6.31263
LOC729737	-1.19836	3.65932	-0.14779	0.0441672	0.0495599	-6.51202
VRK1	-1.19896	5.5299	-0.270508	0.0394152	0.0472085	-6.48626
DZIP3	-1.19931	7.67574	-0.252246	0.0401139	0.0476074	-6.49104
C12orf54	-1.19939	2.21068	-0.382818	0.0352037	0.044868	-6.44948
INTS4L2	-1.19954	2.06521	-0.256192	0.0399626	0.0475224	-6.49004
BAHD1	-1.1996	5.92502	-0.361792	0.0359798	0.0452737	-6.45732
LINC00582	-1.19965	2.00736	-0.208716	0.0417923	0.0483647	-6.50112
RNASEH2A	-1.19968	4.31569	-0.392713	0.0348407	0.0447001	-6.44564
LOC731275	-1.19975	1.73402	-0.206556	0.0418761	0.0484186	-6.50157
MIR663A	-1.19999	6.69027	-0.133258	0.0447372	0.0498564	-6.51408
GSG1	-1.20021	3.32193	-0.37265	0.0355782	0.0450766	-6.45333
CCDC130	-1.2004	6.70439	-0.465737	0.0322081	0.0432102	-6.41429
SERPINI1	-1.20051	7.3384	-0.288829	0.0387177	0.0468032	-6.48111
MIR593	-1.20119	1.05177	-0.331321	0.0371151	0.0459482	-6.4679
SNORA6	-1.20157	2.2059	-0.224367	0.0411869	0.0480676	-6.49771
MIR574	-1.20175	1.70126	-0.291302	0.0386239	0.0467493	-6.4804
ZNF766	-1.20194	7.13837	-0.356979	0.0361582	0.0453772	-6.45906
CDC26	-1.202	3.8349	-0.248411	0.0402611	0.0476485	-6.49201
LINC00162	-1.20206	1.74922	-0.245535	0.0403715	0.0477025	-6.49272
PDCD6IP	-1.20273	9.69197	-0.437981	0.0331987	0.0438012	-6.42683
ZNF350	-1.20283	5.81795	-0.292859	0.0385648	0.0467334	-6.47994
C4orf26	-1.20332	1.76073	-0.242135	0.0405022	0.0477717	-6.49355
PCYT1A	-1.20398	7.52501	-0.309152	0.0379485	0.0464224	-6.47502
MIR3128	-1.20398	0.873845	-0.33254	0.0370694	0.0459251	-6.4675
LOC441242	-1.20438	2.40618	-0.337261	0.0368928	0.0457862	-6.46591
MIR4285	-1.20472	0.199604	-0.652097	0.0259197	0.0390567	-6.3105
RHEB	-1.20486	7.96535	-0.420373	0.0338336	0.0441397	-6.43439
SNORD114-3	-1.20498	2.05961	-0.262844	0.039708	0.0473651	-6.48831
RTFDC1	-1.20503	8.20654	-0.474704	0.0318908	0.0429571	-6.41008
TTLL13	-1.20505	1.79667	-0.320983	0.037503	0.0462078	-6.47128
PIR	-1.20534	2.75161	-0.268317	0.0394988	0.0472496	-6.48685
MPLKIP	-1.20537	6.32819	-0.607811	0.0273526	0.0400771	-6.33824
CMPK2	-1.20548	3.73114	-0.349492	0.0364365	0.0455001	-6.46171
INTS5	-1.20596	5.79588	-0.403523	0.0344458	0.0444449	-6.44133
RPS12	-1.20605	11.0734	-0.281737	0.0389873	0.0469519	-6.48314
HAS1	-1.20649	3.84437	-0.244352	0.040417	0.0477273	-6.49301
EXOSC9	-1.20671	6.06421	-0.42911	0.033518	0.043963	-6.43068
EIF3IP1	-1.20702	1.84557	-0.257537	0.0399111	0.0474927	-6.48969
PHYHIP	-1.20724	6.02307	-0.32238	0.0374504	0.0461681	-6.47083
MT1JP	-1.20764	2.8672	-0.1713	0.0432477	0.0491419	-6.50826
SLC10A1	-1.20776	4.72295	-0.188264	0.0425865	0.0487532	-6.50519
LYPLAL1	-1.2083	7.11952	-0.590165	0.0279347	0.0404468	-6.34876
SDR39U1	-1.20887	4.92759	-0.303235	0.038172	0.0465367	-6.47684
GNRHR2	-1.20921	4.77047	-0.422567	0.0337543	0.0440913	-6.43346
DPY19L2P2	-1.20966	5.87278	-0.463195	0.0322983	0.0432681	-6.41547
PHF21B	-1.20994	1.9385	-0.265164	0.0396193	0.0473045	-6.48769
GIPC2	-1.21011	3.21649	-0.294441	0.0385048	0.0466886	-6.47947
TMEM143	-1.21028	4.97871	-0.552247	0.0292063	0.0412744	-6.37034
RORB	-1.2106	1.31087	-0.296051	0.0384438	0.0466565	-6.479
BCL2L13	-1.2107	8.21597	-0.44846	0.0328232	0.0435694	-6.42219
SNORD45C	-1.21076	1.34757	-0.337548	0.0368821	0.0457838	-6.46582
PDHA1	-1.21094	7.62293	-0.559768	0.0289519	0.041122	-6.36617
C4orf32	-1.21149	4.102	-0.350188	0.0364106	0.0454874	-6.46146
CYP11A1	-1.21157	3.69496	-0.381427	0.0352548	0.0449089	-6.45002
AKAP11	-1.21207	9.7848	-0.324636	0.0373657	0.0461252	-6.4701
LOC100272228	-1.21257	5.78309	-0.347491	0.0365111	0.0455428	-6.4624
MAP4K5	-1.21279	9.30333	-0.526943	0.0300703	0.0418827	-6.38396
ANP32D	-1.21343	1.28217	-0.401684	0.0345128	0.0444733	-6.44207
PGBD3	-1.21391	4.34373	-0.284727	0.0388736	0.0469054	-6.48229
CELF5	-1.21397	0.868944	-0.309503	0.0379353	0.0464148	-6.47491
GIN1	-1.21419	5.76478	-0.375633	0.0354682	0.0450164	-6.45221
TTLL2	-1.2142	1.90336	-0.327074	0.0372743	0.0460453	-6.46931
YAE1D1	-1.21439	5.68961	-0.470546	0.0320377	0.0430963	-6.41204
BBS1	-1.21488	7.73132	-0.711242	0.024071	0.037716	-6.27048
SIGLEC15	-1.21595	1.95985	-0.32846	0.0372223	0.0460159	-6.46885
CBX1	-1.21607	8.26844	-0.379121	0.0353397	0.0449592	-6.45089
LOC255167	-1.21627	0.890788	-0.333178	0.0370455	0.0459051	-6.46729
MEX3C	-1.21647	7.06971	-0.302733	0.0381909	0.0465367	-6.47699
MYCBPAP	-1.21728	4.61481	-0.443642	0.0329957	0.0436762	-6.42433
MYH2	-1.21785	1.10644	-0.181838	0.0428367	0.0489084	-6.50639
MIR548G	-1.21789	1.40037	-0.319119	0.037573	0.0462446	-6.47188
CYB5D2	-1.21791	6.88957	-0.430174	0.0334796	0.0439451	-6.43022
AHNAK	-1.21795	14.1695	-0.246004	0.0403535	0.0476983	-6.49261
LOC375196	-1.21819	1.96196	-0.375465	0.0354744	0.0450196	-6.45227
FBXL4	-1.21825	7.10832	-0.31626	0.0376806	0.0463066	-6.47279
ZBTB26	-1.21856	4.99776	-0.251355	0.0401481	0.0476198	-6.49127
MCM8	-1.21899	5.97861	-0.390663	0.0349158	0.0447336	-6.44645
PKHD1L1	-1.21926	2.45458	-0.252425	0.040107	0.0476051	-6.491
RBAK	-1.21938	7.88439	-0.424137	0.0336975	0.0440637	-6.4328
LETM2	-1.21968	5.33901	-0.311609	0.0378558	0.0463886	-6.47426
ZEB1-AS1	-1.22063	5.18131	-0.424976	0.0336672	0.0440637	-6.43244
MED14	-1.22127	9.21906	-0.643204	0.0262042	0.0392261	-6.31622
EGFEM1P	-1.22199	1.31343	-0.297838	0.0383762	0.0466148	-6.47846
ATL3	-1.22207	8.20603	-0.201913	0.0420561	0.0485114	-6.50252
PPP1R16A	-1.22213	6.26377	-0.392918	0.0348332	0.0446943	-6.44556
ZNRF2	-1.22229	6.30008	-0.349652	0.0364306	0.0454975	-6.46165
SNAP29	-1.22266	7.39307	-0.715737	0.0239336	0.0376478	-6.2673
PAN2	-1.22295	8.6971	-0.638526	0.0263545	0.0393442	-6.3192
SOS1	-1.22331	8.67999	-0.392675	0.0348421	0.0447001	-6.44566
ARL8A	-1.22359	7.12877	-0.617902	0.0270225	0.0398412	-6.33209
OSR1	-1.2241	2.50554	-0.302834	0.0381871	0.0465367	-6.47696
HERC2P10	-1.22473	1.28286	-0.4172	0.0339486	0.0441968	-6.43572
RPS15A	-1.22491	10.031	-0.385716	0.0350973	0.0448453	-6.44837
CMTM8	-1.22504	3.09892	-0.252402	0.0401079	0.0476051	-6.49101
MCIN	-1.22514	1.10381	-0.368099	0.0357463	0.0451482	-6.45502
CCDC47	-1.22518	9.63049	-0.663335	0.0255627	0.0387634	-6.30315
EPB41L4A	-1.22552	7.0688	-0.548573	0.029331	0.0413484	-6.37236
DPF1	-1.22577	2.08634	-0.328668	0.0372145	0.0460159	-6.46878
GNB2L1	-1.22593	11.5952	-0.716483	0.0239108	0.0376245	-6.26677
C1orf198	-1.2264	8.93213	-0.498682	0.0310491	0.0424651	-6.39842
ATM	-1.22669	10.4059	-0.296025	0.0384448	0.0466565	-6.479
AGXT	-1.22748	0.527376	-0.433076	0.0333751	0.0438868	-6.42897
TOX	-1.22871	2.99315	-0.27509	0.0392404	0.047105	-6.485
RBMS2	-1.22883	8.38563	-0.422319	0.0337632	0.0440916	-6.43357
SCML2	-1.22912	5.87063	-0.5909	0.0279103	0.0404304	-6.34833
GSTA2	-1.22957	0.22747	-0.630282	0.0266205	0.0395545	-6.3244
ZNF728	-1.22965	3.56128	-0.310404	0.0379013	0.0464101	-6.47463
VWCE	-1.23001	3.45407	-0.374715	0.035502	0.0450341	-6.45256
GRWD1	-1.23045	5.76799	-0.444203	0.0329756	0.0436666	-6.42409
SVOPL	-1.23063	1.84554	-0.354163	0.0362628	0.0454128	-6.46006
NOSIP	-1.23092	6.7586	-0.507878	0.030729	0.0422589	-6.3938
ZNF205-AS1	-1.23097	2.27822	-0.537429	0.0297108	0.0416092	-6.37839
AHDC1	-1.23122	8.25074	-0.562411	0.0288627	0.041049	-6.36469
GSTM2P1	-1.23163	2.4806	-0.339241	0.0368188	0.0457413	-6.46524
SP100	-1.23187	8.78259	-0.76084	0.02258	0.0365428	-6.23432
DDX5	-1.23191	12.1386	-0.54219	0.0295482	0.0415016	-6.37583
LOC100652768	-1.23231	4.65827	-0.609432	0.0272994	0.0400513	-6.33726
SNAP23	-1.23244	8.26005	-0.633633	0.0265122	0.0394777	-6.32229
PCDHGA2	-1.2334	6.71075	-0.366214	0.035816	0.0451917	-6.45571
SKP1	-1.2338	9.7608	-0.709755	0.0241165	0.0377452	-6.27153
OR56A4	-1.23428	0.272101	-0.53289	0.0298662	0.0417429	-6.38081
PKN1	-1.23464	6.81991	-0.275181	0.0392369	0.0471042	-6.48498
CPSF7	-1.23467	8.44638	-0.748649	0.0229413	0.0368143	-6.24343
PAGR1	-1.23497	7.35191	-0.568856	0.0286458	0.0408857	-6.36106
HES2	-1.23519	0.706625	-0.381431	0.0352547	0.0449089	-6.45001
MROH1	-1.23555	4.88487	-0.473712	0.0319258	0.0429853	-6.41055
LINC00324	-1.23588	4.69087	-0.56922	0.0286336	0.0408757	-6.36085
TCP10L	-1.2367	3.44343	-0.415066	0.034026	0.0442373	-6.43661
SLC4A4	-1.23732	4.90111	-0.308223	0.0379836	0.0464317	-6.47531
TGM5	-1.23743	0.743209	-0.321627	0.0374788	0.0461879	-6.47108
WDR20	-1.23743	7.03795	-0.507572	0.0307397	0.042263	-6.39396
GPSM3	-1.23748	2.87908	-0.347515	0.0365102	0.0455428	-6.4624
COG8	-1.2379	6.05171	-0.438803	0.0331692	0.0437767	-6.42647
MYBPC1	-1.23827	1.33569	-0.217685	0.0414451	0.0481636	-6.4992
BRCC3	-1.23921	6.44724	-0.532034	0.0298955	0.0417642	-6.38127
FILIP1L	-1.23961	5.84817	-0.247493	0.0402963	0.0476657	-6.49224
CLEC18C	-1.24042	2.36186	-0.207196	0.0418513	0.0484045	-6.50143
HIGD1B	-1.24172	1.32449	-0.400352	0.0345614	0.0445018	-6.44261
STK32A	-1.2418	5.45737	-0.245633	0.0403677	0.0477025	-6.4927
THBS4	-1.24257	8.35126	-0.243335	0.0404561	0.0477434	-6.49326
FAR2	-1.24289	6.07715	-0.333992	0.0370151	0.0458818	-6.46701
CCNE2	-1.24367	4.87468	-0.361217	0.036001	0.0452806	-6.45753
ART4	-1.24375	1.5047	-0.463075	0.0323025	0.0432708	-6.41553
ANKRD23	-1.244	4.59192	-0.441005	0.0330902	0.0437327	-6.4255
LHFPL4	-1.24407	3.552	-0.469256	0.0320834	0.0431357	-6.41265
LOC388796	-1.24449	5.86751	-0.402941	0.034467	0.0444449	-6.44157
PPAP2A	-1.24495	5.57203	-0.247088	0.0403118	0.0476777	-6.49234
C18orf32	-1.2451	2.13975	-0.480648	0.0316812	0.0428414	-6.40724
TCEAL8	-1.24528	8.27671	-0.537834	0.0296969	0.0416032	-6.37817
HERC2P3	-1.24536	2.89787	-0.25922	0.0398467	0.047447	-6.48926
C11orf34	-1.24544	3.58603	-0.345071	0.0366012	0.0455953	-6.46324
LOC100132273	-1.24559	2.34545	-0.345006	0.0366037	0.0455959	-6.46327
TAC4	-1.24611	2.13783	-0.315044	0.0377264	0.0463228	-6.47318
BPTF	-1.2468	10.1926	-0.51717	0.0304071	0.0420699	-6.38905
LPAR2	-1.24722	3.75723	-0.579776	0.0282803	0.0406626	-6.35481
NBLA00301	-1.24726	2.60394	-0.302695	0.0381924	0.0465367	-6.477
SFRP5	-1.24748	1.42754	-0.374273	0.0355183	0.0450438	-6.45272
TMEM194A	-1.24752	6.24127	-0.367432	0.035771	0.0451559	-6.45526
PPP1R3F	-1.24757	5.47936	-0.6631	0.0255701	0.0387684	-6.30331
TGFB1	-1.24763	8.58706	-0.297087	0.0384046	0.0466338	-6.47869
NELFA	-1.24857	6.47134	-0.937232	0.017737	0.0329157	-6.08673
MLLT1	-1.2486	8.98769	-0.686802	0.0248257	0.038265	-6.28742
HYOU1	-1.24908	9.16316	-0.627639	0.026706	0.039615	-6.32605
CCDC157	-1.24917	2.43682	-0.514217	0.0305093	0.042142	-6.39057
ZNF8	-1.24942	5.125	-0.380816	0.0352773	0.044928	-6.45025
FAM178B	-1.24951	2.89366	-0.35435	0.0362559	0.0454128	-6.45999
YIPF4	-1.24954	7.05399	-0.375098	0.0354879	0.0450246	-6.45241
IDS	-1.25022	10.2236	-0.725002	0.0236518	0.0374362	-6.26068
CCDC66	-1.25072	7.33462	-0.355231	0.0362231	0.0453872	-6.45968
RAMP2-AS1	-1.25074	3.51535	-0.46286	0.0323102	0.0432786	-6.41563
FAM168A	-1.25137	5.99409	-0.400815	0.0345445	0.0444967	-6.44242
CCDC162P	-1.25191	0.7682	-0.511257	0.0306118	0.042197	-6.39208
SNORD15B	-1.25194	2.18438	-0.292349	0.0385842	0.0467334	-6.48009
FBRSL1	-1.25214	7.10778	-0.347212	0.0365214	0.0455509	-6.4625
PIPSL	-1.25219	5.12229	-0.403701	0.0344393	0.0444449	-6.44126
ATP12A	-1.25231	0.623267	-0.415672	0.034004	0.0442291	-6.43635
CYCSP52	-1.2526	0.930779	-0.465358	0.0322215	0.0432184	-6.41447
MYH7	-1.25285	1.38125	-0.261659	0.0397533	0.047387	-6.48862
SCARB1	-1.25296	6.86125	-0.434862	0.0333108	0.0438446	-6.42819
MLK7-AS1	-1.25308	3.92731	-0.355208	0.036224	0.0453872	-6.45969
GATAD1	-1.25447	8.90128	-0.828274	0.0206425	0.0350472	-6.18138
MIR663B	-1.25449	3.32449	-0.17731	0.0430132	0.0490239	-6.5072
RPL13A	-1.25466	9.79021	-0.816359	0.0209772	0.0353421	-6.19105
NEUROD2	-1.25469	0.98006	-0.435907	0.0332732	0.0438258	-6.42774
MPV17L	-1.25498	5.01437	-0.591606	0.0278869	0.0404189	-6.34791
NT5C	-1.25532	6.0649	-0.692739	0.0246412	0.0381135	-6.28336
DCAF8L1	-1.25542	0.518965	-0.519032	0.0303428	0.0420306	-6.38809
HTR2A	-1.25584	5.01132	-0.388989	0.0349771	0.044779	-6.4471
SPATA18	-1.2559	6.92732	-0.600526	0.0275921	0.0402052	-6.34262
GPSM2	-1.25618	6.97176	-0.226306	0.041112	0.0480252	-6.49727
TRIM26	-1.25641	6.99101	-0.741558	0.0231531	0.0369918	-6.24866
RGPD4	-1.25702	2.93069	-0.356596	0.0361725	0.0453778	-6.45919
SMURF1	-1.25703	6.97833	-0.358941	0.0360854	0.0453194	-6.45835
TBP	-1.25726	6.4312	-0.645792	0.0261212	0.0391701	-6.31456
MKRN2	-1.25752	7.9308	-0.566744	0.0287168	0.0409476	-6.36226
MAPK4	-1.2577	0.946332	-0.370278	0.0356658	0.0451138	-6.45421
ST3GAL6-AS1	-1.2578	0.918956	-0.481385	0.0316553	0.0428414	-6.40689
LOC145837	-1.25798	1.46733	-0.460754	0.032385	0.0433279	-6.4166
PCDH15	-1.25833	1.86321	-0.261502	0.0397593	0.0473906	-6.48866
C13orf35	-1.25855	0.6336	-0.477609	0.0317883	0.0428838	-6.4087
C5orf51	-1.25865	7.76924	-0.556323	0.0290683	0.0411763	-6.36809
LOC100132352	-1.25894	3.92893	-0.397726	0.0346573	0.0445645	-6.44366
ARHGEF4	-1.25915	5.14706	-0.614006	0.0271497	0.039928	-6.33447
NOC2L	-1.26039	6.17718	-0.386905	0.0350536	0.0448261	-6.44791
PLVAP	-1.26066	1.91739	-0.278739	0.0391014	0.0470105	-6.48399
ZNF503-AS1	-1.2613	3.74738	-0.383587	0.0351754	0.0448648	-6.44919
OR2AK2	-1.26168	0.192682	-0.917646	0.0182385	0.0332899	-6.10457
GRB14	-1.26215	2.2384	-0.522019	0.0302398	0.0419862	-6.38653
FRS2	-1.26216	8.33165	-0.557159	0.02904	0.0411584	-6.36762
TMEM220-AS1	-1.26227	3.0009	-0.501811	0.03094	0.0423966	-6.39686
AMDHD2	-1.26242	3.96281	-0.401837	0.0345072	0.0444733	-6.44201
RASA1	-1.26277	9.33705	-0.645762	0.0261222	0.0391701	-6.31458
NUDT13	-1.26298	5.88246	-0.477633	0.0317874	0.0428838	-6.40868
RBFOX3	-1.26333	2.18727	-0.480744	0.0316778	0.0428414	-6.4072
RPP25L	-1.2635	4.75349	-0.717533	0.0238788	0.0376174	-6.26602
FGF2	-1.26395	10.4935	-0.363873	0.0359026	0.0452507	-6.45657
DGCR9	-1.26402	1.25227	-0.4737	0.0319262	0.0429853	-6.41055
RHNO1	-1.26408	6.25084	-1.0229	0.0156509	0.0312096	-6.0045
KBTBD2	-1.26447	7.73707	-0.526907	0.0300715	0.0418827	-6.38398
GON4L	-1.26489	8.12539	-0.378299	0.03537	0.0449751	-6.45121
MARCKSL1	-1.26512	3.43217	-0.385722	0.035097	0.0448453	-6.44837
SEC24B-AS1	-1.26518	2.99695	-0.543093	0.0295175	0.0414869	-6.37534
STX6	-1.26521	7.02685	-0.650893	0.0259582	0.0390823	-6.31128
GPKOW	-1.26532	6.4134	-0.808651	0.0211955	0.0355325	-6.19723
LOC100130557	-1.26537	5.0063	-0.641346	0.0262638	0.0392633	-6.31741
C1QTNF4	-1.26545	4.8614	-0.337581	0.0368808	0.0457838	-6.46581
MYO1G	-1.26598	3.03539	-0.45135	0.03272	0.0435051	-6.42089
IFRD2	-1.26645	5.22625	-0.30229	0.0382077	0.0465426	-6.47712
SH2D3C	-1.26662	2.29954	-0.410329	0.034198	0.0443488	-6.43856
CDC42BPA	-1.26688	10.1221	-0.389298	0.0349658	0.0447693	-6.44698
DMRTC2	-1.26718	0.498804	-0.524414	0.0301573	0.0419298	-6.38528
ATP2A3	-1.26797	4.38462	-0.509284	0.0306802	0.0422285	-6.39309
ZNF783	-1.26831	6.85555	-0.642266	0.0262343	0.0392468	-6.31682
SNAPC5	-1.26927	4.64377	-0.513043	0.0305499	0.0421545	-6.39117
PRF1	-1.26961	1.41229	-0.570638	0.0285861	0.0408454	-6.36005
ALMS1P	-1.27055	2.65384	-0.435352	0.0332932	0.0438373	-6.42798
PMS2P4	-1.27074	3.67034	-0.692011	0.0246638	0.0381267	-6.28386
NUDT4	-1.27088	5.66365	-0.510758	0.0306291	0.0422071	-6.39234
CKS2	-1.27095	2.94988	-0.465916	0.0322017	0.0432071	-6.41421
FAM129B	-1.27118	10.0778	-0.635548	0.0264504	0.0394226	-6.32109
HSPB2	-1.27133	5.38289	-0.464828	0.0322403	0.0432339	-6.41471
SLC5A4	-1.27174	0.719097	-0.440589	0.0331051	0.0437391	-6.42568
CALML6	-1.27249	1.21014	-0.565841	0.0287472	0.0409633	-6.36277
PTPRF	-1.27274	8.63512	-1.07873	0.0143855	0.0300353	-5.94727
LOC401980	-1.27307	0.998973	-0.613694	0.0271599	0.0399381	-6.33466
RBMXL2	-1.27332	1.20645	-0.552622	0.0291936	0.0412744	-6.37013
MIR3973	-1.27337	1.35314	-0.475806	0.0318519	0.0429388	-6.40955
GOLGA6L9	-1.27357	1.04456	-0.576415	0.0283926	0.0407211	-6.35675
CTNNB1	-1.27438	10.4379	-0.350238	0.0364088	0.0454874	-6.46144
GPR162	-1.27475	4.17012	-0.46696	0.0321647	0.0431838	-6.41372
ATP6V1H	-1.27482	7.57723	-1.10988	0.0137117	0.0292797	-5.91411
ELP3	-1.27491	7.68914	-0.936723	0.0177499	0.0329157	-6.0872
SSH3	-1.27517	6.19287	-0.806542	0.0212554	0.0355732	-6.19891
RNF133	-1.27528	2.50734	-0.39963	0.0345878	0.0445173	-6.4429
SH2D3A	-1.27571	2.45635	-0.467799	0.032135	0.0431622	-6.41333
NAAA	-1.27574	7.10635	-0.843467	0.0202206	0.034686	-6.16885
CLDN1	-1.27584	2.19862	-0.494997	0.0311778	0.042544	-6.40025
NKTR	-1.27585	10.6109	-0.637883	0.0263752	0.0393528	-6.31961
SSH2	-1.27593	7.3124	-0.550366	0.0292701	0.0413068	-6.37137
TMEM67	-1.27632	7.32319	-0.575963	0.0284077	0.0407211	-6.35701
RBM11	-1.27661	0.661769	-0.502692	0.0309093	0.042368	-6.39642
TIMD4	-1.27731	2.38477	-0.349763	0.0364265	0.0454971	-6.46161
ANAPC16	-1.27772	9.38145	-0.901258	0.0186652	0.0334324	-6.11922
ZHX1-C8ORF76	-1.27802	2.11049	-0.544404	0.0294728	0.0414522	-6.37463
SNORA5B	-1.27803	0.733196	-0.605164	0.0274395	0.0401038	-6.33984
MCM2	-1.27825	4.92156	-0.581403	0.028226	0.0406503	-6.35387
LINC00571	-1.27855	3.3439	-0.380362	0.035294	0.0449355	-6.45042
VTI1A	-1.27868	7.12455	-0.588992	0.0279736	0.0404769	-6.34945
BFSP2	-1.27983	0.6874	-0.532178	0.0298906	0.0417635	-6.38119
VAMP2	-1.27995	7.27447	-0.935694	0.017776	0.0329157	-6.08814
MYOF	-1.27998	8.88683	-0.342037	0.0367144	0.0456763	-6.46429
GNG3	-1.28054	1.89853	-0.533591	0.0298421	0.0417191	-6.38044
ANAPC10	-1.28059	5.5158	-0.75639	0.0227115	0.0366393	-6.23766
SUPT3H	-1.28118	5.54093	-0.659714	0.0256774	0.0388446	-6.30553
BRSK2	-1.28137	2.84519	-0.560219	0.0289367	0.041108	-6.36592
GOLGA8S	-1.28137	1.13203	-0.449203	0.0327967	0.0435538	-6.42185
TRIM24	-1.28174	6.44785	-0.678297	0.0250914	0.0384479	-6.29319
PPL	-1.28316	4.85603	-0.538499	0.0296742	0.0415905	-6.37782
RPL12	-1.28349	10.4239	-0.693518	0.024617	0.0380812	-6.28283
NENF	-1.2836	7.97919	-0.610384	0.0272682	0.0400269	-6.33668
AKT1S1	-1.28384	6.44144	-0.502826	0.0309047	0.042368	-6.39635
ATRX	-1.28405	10.5514	-0.554611	0.0291262	0.0412165	-6.36904
SF3B1	-1.28563	11.3599	-0.922768	0.0181065	0.0331843	-6.09994
SNORD114-24	-1.28707	0.970805	-0.583742	0.0281481	0.040614	-6.35252
SNORD101	-1.28722	1.57096	-0.380157	0.0353016	0.0449383	-6.4505
NDUFB2-AS1	-1.28746	2.27549	-0.577436	0.0283584	0.0407033	-6.35616
SMEK2	-1.28749	9.06665	-0.496782	0.0311154	0.0425019	-6.39937
RRP8	-1.28762	5.92886	-0.712076	0.0240454	0.0377093	-6.26989
MAPK8IP2	-1.288	3.26988	-0.671076	0.0253183	0.0386185	-6.29802
CLIP3	-1.28804	7.11403	-0.41215	0.0341318	0.0443106	-6.43781
ZNF700	-1.28849	6.96701	-0.734286	0.0233714	0.0371803	-6.25397
UCK1	-1.2885	6.45606	-0.711602	0.02406	0.0377098	-6.27023
C9orf117	-1.28893	2.5021	-0.530869	0.0299354	0.0417954	-6.38189
SNORA65	-1.28989	1.51227	-0.491049	0.031316	0.0426098	-6.40219
GPR37L1	-1.28991	1.60876	-0.557829	0.0290174	0.0411509	-6.36725
TMPO	-1.29005	7.59711	-0.812819	0.0210773	0.0354226	-6.1939
NR1I3	-1.2905	2.4856	-0.419143	0.0338782	0.0441685	-6.4349
LOC100506804	-1.29052	3.62302	-0.813917	0.0210462	0.035392	-6.19301
SNORD49A	-1.29102	2.01735	-0.306735	0.0380398	0.0464645	-6.47577
GOLGA8B	-1.29171	8.67578	-0.549676	0.0292935	0.0413152	-6.37175
C7orf63	-1.29185	6.98046	-0.63092	0.0265998	0.0395387	-6.324
MUC1	-1.29199	7.38215	-0.424062	0.0337002	0.0440637	-6.43283
CLCNKA	-1.29264	2.89706	-0.358562	0.0360995	0.0453299	-6.45849
ENPP5	-1.29284	2.71894	-0.402807	0.0344718	0.0444449	-6.44162
LINC00598	-1.29317	5.29163	-0.442693	0.0330297	0.0437016	-6.42475
MTRNR2L4	-1.29345	2.19934	-0.422738	0.0337481	0.0440913	-6.43339
GPBP1L1	-1.29366	9.23241	-0.860062	0.0197659	0.0343001	-6.15492
CNN2	-1.29366	6.9506	-0.708737	0.0241477	0.0377667	-6.27224
PARD6A	-1.29375	1.6109	-0.632859	0.0265372	0.0394963	-6.32278
IL13	-1.2938	0.836009	-0.591084	0.0279042	0.0404283	-6.34822
APLNR	-1.29396	1.26147	-0.402216	0.0344934	0.0444647	-6.44186
PLS3	-1.29405	9.31978	-0.31924	0.0375685	0.0462437	-6.47184
SYNJ2	-1.29432	6.84804	-0.406968	0.0343202	0.0443741	-6.43994
LOC100652772	-1.29448	5.61077	-0.478718	0.0317492	0.0428734	-6.40817
NMNAT2	-1.29554	1.24501	-0.400596	0.0345525	0.0445018	-6.44251
LOC285033	-1.29632	4.34346	-0.685065	0.0248799	0.0382978	-6.28861
RPS8	-1.2968	12.083	-0.878313	0.0192733	0.033881	-6.1393
STARD5	-1.2969	5.12786	-0.436467	0.0332531	0.0438197	-6.42749
EEF2	-1.2973	13.2324	-0.932395	0.01786	0.0329721	-6.09117
DDX59	-1.29739	7.0628	-0.712222	0.024041	0.0377093	-6.26979
PRKCE	-1.29744	5.77077	-0.577951	0.0283412	0.0406959	-6.35587
HAND2	-1.29749	4.07659	-0.394372	0.03478	0.0446544	-6.44499
C19orf66	-1.29753	6.5018	-0.873708	0.0193968	0.0339835	-6.14327
RHCE	-1.2976	3.36233	-0.56114	0.0289056	0.0410922	-6.36541
MT1M	-1.2983	8.12652	-0.334259	0.037005	0.0458772	-6.46692
PCDH9	-1.29859	7.2345	-0.402998	0.0344649	0.0444449	-6.44155
KIAA1984	-1.29873	3.07768	-0.529887	0.0299691	0.041812	-6.38241
EEF1D	-1.29905	10.8197	-0.874837	0.0193665	0.0339529	-6.1423
MSI1	-1.30025	2.59082	-0.733394	0.0233982	0.0372026	-6.25462
PEX19	-1.30089	7.58841	-0.592705	0.0278505	0.0403999	-6.34726
SYN2	-1.30147	3.55205	-0.583034	0.0281717	0.0406208	-6.35293
MKL1	-1.3015	6.7991	-0.627199	0.0267203	0.0396184	-6.32633
DPRXP4	-1.30201	2.30132	-0.504912	0.0308321	0.0423273	-6.3953
RAB1A	-1.30204	10.0088	-1.19132	0.0120568	0.0273687	-5.82323
STON2	-1.30234	7.37306	-0.441607	0.0330686	0.0437164	-6.42523
TFAM	-1.30269	7.43622	-0.653011	0.0258906	0.0390376	-6.3099
C2orf47	-1.3034	5.37772	-1.16043	0.0126664	0.0280673	-5.85841
DDAH2	-1.30381	5.48914	-0.453867	0.0326302	0.0434348	-6.41975
C9orf152	-1.304	2.08039	-0.649137	0.0260142	0.0391281	-6.31241
ACBD5	-1.30518	7.53581	-0.704469	0.0242788	0.0378643	-6.27523
ALKBH7	-1.30687	6.73535	-0.759323	0.0226247	0.0365616	-6.23546
APOL4	-1.30703	2.22296	-0.425032	0.0336652	0.0440637	-6.43242
LOC100862671	-1.30707	4.04564	-0.583921	0.0281421	0.040614	-6.35241
NAA15	-1.30771	8.25984	-0.576855	0.0283779	0.0407189	-6.3565
CEBPA-AS1	-1.30814	1.51943	-0.571875	0.0285446	0.040805	-6.35935
TBC1D25	-1.30837	5.91127	-1.01156	0.0159171	0.0314995	-6.01579
SNORD114-14	-1.30843	1.20609	-0.521537	0.0302564	0.0419913	-6.38679
COPZ1	-1.30873	8.28403	-1.07403	0.0144893	0.0301353	-5.95221
CDKN2AIPNL	-1.30877	5.19851	-0.668047	0.0254137	0.0386608	-6.30004
ARMCX6	-1.30891	5.03696	-0.512371	0.0305732	0.0421718	-6.39151
C8orf33	-1.30927	6.49531	-0.526596	0.0300822	0.041885	-6.38414
TNNI3K	-1.3095	0.616228	-0.687911	0.0247912	0.0382284	-6.28667
PLSCR2	-1.30952	1.39083	-0.528249	0.0300254	0.0418569	-6.38327
C15orf37	-1.30966	4.41795	-1.0563	0.0148851	0.0305931	-5.97061
HEXIM1	-1.30989	8.49162	-0.974527	0.0168073	0.0321969	-6.05177
OSBP2	-1.31144	4.08365	-0.826895	0.0206811	0.0350679	-6.18251
PC	-1.31145	7.36664	-0.534757	0.0298022	0.0416921	-6.37982
ZMAT5	-1.31159	3.50098	-0.509523	0.0306719	0.0422285	-6.39297
PRODH	-1.31184	2.36041	-0.584553	0.0281211	0.0405937	-6.35204
CLCA4	-1.31222	1.79844	-0.648026	0.0260498	0.0391431	-6.31313
RNU5F-1	-1.31248	1.01299	-0.714438	0.0239732	0.037666	-6.26822
CACFD1	-1.31274	5.58466	-0.914485	0.0183203	0.0333545	-6.10741
HHIP	-1.31301	6.07329	-0.429677	0.0334976	0.0439577	-6.43043
FTL	-1.3131	12.3145	-0.45236	0.0326839	0.0434747	-6.42043
HIST1H2BK	-1.31318	6.13761	-0.558583	0.0289919	0.0411406	-6.36683
XIRP1	-1.31366	1.82918	-0.539352	0.0296451	0.0415725	-6.37736
EPHA7	-1.31382	1.65587	-0.410134	0.0342051	0.0443497	-6.43864
SYCE1L	-1.31383	3.87634	-0.465441	0.0322186	0.0432169	-6.41443
CXorf36	-1.31569	1.10925	-0.478291	0.0317642	0.0428764	-6.40837
HOXD10	-1.31593	4.58953	-0.448406	0.0328252	0.0435694	-6.42221
LOC100130093	-1.316	4.46193	-0.471055	0.0320197	0.0430818	-6.4118
FAM118A	-1.31681	6.6064	-0.616395	0.0270717	0.0398602	-6.33301
EIF5	-1.31706	10.6138	-0.681981	0.0249762	0.0383717	-6.2907
TMEM159	-1.31745	6.28065	-0.909891	0.0184396	0.0334324	-6.11153
RRAD	-1.31751	2.57008	-0.408982	0.034247	0.0443671	-6.43911
RPL35A	-1.31807	10.6244	-0.977641	0.0167312	0.0321322	-6.0488
HFM1	-1.31815	5.56143	-0.549852	0.0292876	0.0413152	-6.37166
NBR2	-1.31849	4.58336	-0.912451	0.0183731	0.0333961	-6.10924
CLINT1	-1.3187	9.79275	-0.995358	0.0163025	0.0317327	-6.03169
SPATA21	-1.31875	2.84791	-0.746723	0.0229987	0.0368603	-6.24485
FANK1	-1.31877	4.23711	-1.09698	0.0139879	0.0295707	-5.92795
AQP7P3	-1.31882	0.523268	-0.87111	0.0194667	0.0340439	-6.1455
FAM3A	-1.31911	6.63804	-0.934818	0.0177983	0.0329157	-6.08895
DPF2	-1.31932	7.31865	-1.40753	0.00838182	0.022768	-5.55347
FAM104A	-1.31939	7.78329	-1.59298	0.00598462	0.0190899	-5.29023
C17orf61-PLSCR3	-1.31946	0.833205	-0.686785	0.0248263	0.038265	-6.28744
DNAAF1	-1.32007	2.59318	-0.415253	0.0340192	0.0442355	-6.43653
FAM65A	-1.32073	7.66581	-0.631876	0.0265689	0.0395152	-6.3234
SPRYD3	-1.3211	8.54286	-1.17807	0.0123155	0.0276703	-5.83842
KIAA0895	-1.32123	5.98275	-0.781105	0.0219867	0.036094	-6.21887
RAD54L	-1.32123	5.3004	-1.20761	0.011744	0.0270235	-5.80434
LIN54	-1.32179	7.06336	-0.763248	0.0225089	0.0364957	-6.2325
CTNNA1	-1.3218	10.9727	-1.0999	0.0139251	0.0295158	-5.92483
HOMEZ	-1.32192	5.84684	-0.921105	0.0181493	0.0332088	-6.10144
MRPL17	-1.32231	7.26444	-0.869384	0.0195133	0.0340875	-6.14698
GPR4	-1.32268	1.33969	-0.571461	0.0285584	0.0408174	-6.35958
LOC283440	-1.32272	2.78525	-0.954003	0.0173148	0.0326859	-6.07117
CPM	-1.32274	5.8379	-0.670062	0.0253502	0.038643	-6.2987
XIRP2	-1.32306	1.6132	-0.319069	0.0375749	0.0462446	-6.4719
DCAF8	-1.32312	9.56418	-1.10634	0.0137872	0.0293574	-5.91793
CLEC18B	-1.32348	4.68993	-0.372697	0.0355765	0.0450766	-6.45331
LOC100134368	-1.32458	1.92934	-0.702437	0.0243414	0.0378995	-6.27665
LIMD1-AS1	-1.32465	2.1507	-0.7031	0.024321	0.0378864	-6.27619
BHLHE40-AS1	-1.32468	2.34698	-0.578505	0.0283227	0.0406787	-6.35555
SNHG3	-1.32576	7.84787	-0.788689	0.0217671	0.0359514	-6.21298
PAX3	-1.32594	1.02199	-0.604025	0.0274769	0.0401305	-6.34052
WDFY3	-1.32641	9.6645	-0.535327	0.0297827	0.0416797	-6.37952
LOC100506190	-1.32648	6.49352	-0.767542	0.0223827	0.0364338	-6.22925
HSPG2	-1.32743	10.8683	-0.431662	0.033426	0.0439197	-6.42958
MIR455	-1.3277	2.64416	-0.580005	0.0282727	0.0406594	-6.35468
TFB1M	-1.32791	5.8881	-0.921916	0.0181284	0.0332007	-6.10071
C14orf93	-1.32798	5.5838	-0.988248	0.0164736	0.0318693	-6.03859
RPL38	-1.32823	10.4913	-0.695709	0.0245491	0.0380357	-6.28132
HSD17B8	-1.32824	5.06169	-0.966158	0.017013	0.0324521	-6.05973
C10orf95	-1.32911	1.33696	-0.58074	0.0282481	0.0406518	-6.35426
STOX1	-1.32932	1.48434	-0.630165	0.0266243	0.0395552	-6.32447
SEMA3F	-1.32942	2.21634	-0.722546	0.0237263	0.0374911	-6.26245
PSMB9	-1.32943	4.44285	-0.654203	0.0258526	0.0390002	-6.30913
ULK4	-1.32975	6.24483	-0.509663	0.0306671	0.0422276	-6.3929
FLJ46361	-1.33029	0.739452	-0.555537	0.0290949	0.0412008	-6.36852
TEX22	-1.33091	3.54004	-0.793842	0.0216187	0.035864	-6.20895
LOC100133091	-1.33205	5.34464	-0.655318	0.0258171	0.038964	-6.3084
LINC00493	-1.33216	7.16597	-0.810847	0.0211331	0.0354775	-6.19548
LOC100506384	-1.33223	0.276101	-1.15537	0.0127684	0.0281795	-5.86408
PEX3	-1.33228	6.9362	-0.911444	0.0183992	0.0334059	-6.11014
CEP192	-1.33287	8.79258	-0.513192	0.0305447	0.0421545	-6.39109
TCAP	-1.33334	1.40858	-0.543201	0.0295138	0.0414869	-6.37528
RPS6KA6	-1.33354	6.0985	-0.880863	0.0192051	0.0338401	-6.13709
HGFAC	-1.33379	1.27258	-0.560213	0.0289369	0.041108	-6.36592
NDUFV1	-1.33418	7.72676	-1.03107	0.0154613	0.0310075	-5.99632
SNORA26	-1.33466	2.33275	-0.623444	0.0268422	0.0396933	-6.32866
CORO2A	-1.33471	2.17588	-0.70393	0.0242954	0.0378789	-6.27561
ATP1A2	-1.33482	2.69396	-0.468679	0.0321038	0.043145	-6.41292
MEIS1-AS3	-1.33482	1.33763	-0.537566	0.0297061	0.0416051	-6.37832
NUFIP1	-1.33489	4.94333	-0.630341	0.0266186	0.0395541	-6.32436
MPHOSPH10	-1.33507	8.22894	-1.06934	0.0145932	0.0302526	-5.9571
FBXO2	-1.33513	9.36835	-0.715821	0.023931	0.0376462	-6.26724
CCBL1	-1.3352	4.7959	-0.713339	0.0240068	0.0376882	-6.269
EVX1	-1.3354	1.73383	-0.649434	0.0260048	0.0391226	-6.31222
ADAM21	-1.33588	3.78143	-0.475205	0.0318731	0.042951	-6.40984
MAPK6	-1.33589	8.76392	-0.951892	0.0173676	0.0327174	-6.07314
LINC00235	-1.33613	1.75524	-0.549521	0.0292988	0.0413169	-6.37184
YEATS4	-1.33631	5.65934	-1.24537	0.0110424	0.0262044	-5.75965
FIBCD1	-1.33808	1.84695	-0.582158	0.0282009	0.0406371	-6.35343
LTF	-1.33835	2.39124	-0.376794	0.0354254	0.0449873	-6.45177
SEMA7A	-1.3384	3.82875	-0.82165	0.0208282	0.0352098	-6.18677
STYXL1	-1.3387	6.27587	-1.38574	0.00870709	0.0232483	-5.5825
NFXL1	-1.33873	7.90475	-0.860187	0.0197625	0.0342972	-6.15482
HCG17	-1.33907	2.4125	-0.760391	0.0225932	0.0365464	-6.23466
LPP-AS2	-1.33965	4.70301	-0.846816	0.0201283	0.0346104	-6.16606
JMJD7	-1.34075	4.27313	-0.928269	0.0179654	0.0330545	-6.09494
ZNFX1	-1.34119	9.13907	-0.793174	0.0216379	0.035864	-6.20948
FAM222B	-1.34128	6.63328	-1.08785	0.014186	0.0297885	-5.93766
DLEC1	-1.34201	5.08845	-1.07855	0.0143896	0.0300353	-5.94747
TMCC1	-1.34217	7.39832	-0.744876	0.0230538	0.0369004	-6.24622
DDX17	-1.34294	12.0353	-1.08155	0.0143238	0.0299697	-5.94432
DGKH	-1.34326	6.88331	-0.421873	0.0337794	0.0441102	-6.43376
CCL21	-1.34347	1.52098	-0.698566	0.0244608	0.0379932	-6.27934
SPSB3	-1.34467	7.70455	-0.811049	0.0211274	0.0354727	-6.19531
TNPO2	-1.34574	8.00268	-1.06035	0.014794	0.0305093	-5.96643
RNF185	-1.34598	6.59969	-0.850621	0.0200238	0.0345006	-6.16288
HCG4B	-1.34661	2.35486	-0.665869	0.0254825	0.0387103	-6.30148
PCBP2	-1.347	10.2555	-1.43405	0.00799876	0.0222255	-5.51759
CNTN4	-1.34713	3.10982	-0.494674	0.0311891	0.042545	-6.40041
FAM209B	-1.34745	1.81204	-0.668003	0.0254151	0.0386608	-6.30007
RMND5A	-1.34759	8.28489	-0.653248	0.025883	0.039034	-6.30975
CNKSR1	-1.34763	3.66411	-0.749811	0.0229067	0.0367917	-6.24256
PROB1	-1.34788	3.27484	-0.632114	0.0265613	0.0395125	-6.32325
RNF43	-1.34837	2.60075	-0.7452	0.0230441	0.0368999	-6.24598
ZBTB33	-1.34839	7.29384	-0.774145	0.0221894	0.0362688	-6.22422
HIST1H4F	-1.34902	0.905702	-0.696844	0.024514	0.0380116	-6.28053
CALCRL	-1.34908	2.88706	-0.458564	0.0324629	0.0433579	-6.4176
SMIM18	-1.34921	2.66456	-0.702824	0.0243295	0.0378864	-6.27638
REXO4	-1.34925	6.32379	-1.27139	0.0105773	0.0256142	-5.72811
STRN	-1.34937	8.87672	-0.663474	0.0255583	0.0387633	-6.30306
TK2	-1.34983	8.16241	-0.791714	0.0216799	0.0358895	-6.21062
RTL1	-1.35072	3.58563	-0.407047	0.0343174	0.0443741	-6.4399
E2F5	-1.35085	3.56944	-0.674685	0.0252048	0.0385208	-6.29561
RPL5	-1.35152	11.6433	-1.17472	0.0123817	0.027745	-5.84224
MTSS1L	-1.35168	8.1132	-1.47885	0.00738314	0.0213663	-5.45563
NAPA-AS1	-1.35176	2.69706	-0.698116	0.0244747	0.0380029	-6.27965
C6orf141	-1.35254	0.389238	-0.875792	0.0193408	0.0339309	-6.14148
GSTT1	-1.35255	5.61005	-0.268678	0.039485	0.0472437	-6.48675
ZNF830	-1.35285	6.35326	-0.992603	0.0163687	0.0317777	-6.03437
ARCN1	-1.35287	9.78825	-0.714848	0.0239607	0.0376583	-6.26793
RREB1	-1.35331	8.76238	-1.59933	0.00591362	0.0189655	-5.28071
WWC2	-1.35347	8.1077	-0.63545	0.0264536	0.0394226	-6.32115
TFEB	-1.3537	5.09571	-0.949697	0.0174226	0.0327537	-6.07519
LOC400680	-1.35418	1.44883	-0.753912	0.0227849	0.0366854	-6.23951
RBM4	-1.35482	7.77927	-1.14293	0.0130216	0.0284792	-5.87795
PDLIM5	-1.35507	10.885	-0.923918	0.0180769	0.03315	-6.09889
FLJ27354	-1.35509	2.93054	-0.770012	0.0223103	0.0363608	-6.22737
IKZF3	-1.35535	1.56714	-0.556391	0.029066	0.0411755	-6.36805
CYP4Z2P	-1.35611	0.826273	-0.621521	0.0269047	0.0397427	-6.32985
FGF22	-1.3563	0.550653	-1.03289	0.0154191	0.0309719	-5.99448
RPS6KL1	-1.35636	4.37902	-0.964206	0.0170613	0.0325022	-6.06158
CHAC2	-1.35702	4.67238	-0.649917	0.0259893	0.0391136	-6.31191
MAPRE3	-1.35709	5.43435	-1.19997	0.0118899	0.0271956	-5.81323
AQP11	-1.35746	4.4262	-0.594401	0.0277944	0.0403653	-6.34626
ZNF627	-1.35803	6.39054	-0.835915	0.0204296	0.0348304	-6.17511
RPL21	-1.35862	2.45876	-0.713444	0.0240036	0.0376882	-6.26892
LIG1	-1.35879	5.47232	-0.939214	0.0176868	0.0329104	-6.08491
ST7-OT4	-1.35928	4.36954	-0.382281	0.0352234	0.0448884	-6.44969
LOC100130476	-1.35993	1.71471	-0.879913	0.0192305	0.0338661	-6.13792
FKBP9L	-1.35994	4.19119	-0.369655	0.0356888	0.0451138	-6.45444
LOC100506713	-1.36094	2.63268	-0.755973	0.0227238	0.0366456	-6.23797
NAGPA-AS1	-1.36113	1.55565	-0.875625	0.0193453	0.0339309	-6.14162
NKAIN2	-1.36118	3.5537	-0.770499	0.022296	0.0363437	-6.227
SLC38A4	-1.36238	5.39005	-0.623234	0.026849	0.0396933	-6.32879
PKP4	-1.36255	7.88774	-1.17019	0.0124713	0.0278537	-5.84738
C3orf33	-1.3628	4.2719	-0.934088	0.0178169	0.0329284	-6.08962
TMC6	-1.36314	3.44949	-0.736878	0.0232934	0.0371086	-6.25208
SLC2A11	-1.36327	4.83428	-1.23542	0.0112241	0.0264195	-5.77155
FBXO17	-1.36333	7.55384	-1.45374	0.00772349	0.021816	-5.49058
ZNF334	-1.36381	7.01926	-0.890477	0.0189493	0.0336395	-6.12872
ZMYND11	-1.36405	8.47932	-0.536669	0.0297368	0.0416357	-6.3788
PTX4	-1.3641	0.370443	-1.12302	0.0134343	0.028936	-5.89985
GRK7	-1.36432	1.16181	-0.955755	0.0172711	0.0326614	-6.06953
LENG9	-1.36446	5.83802	-1.11845	0.0135303	0.0290711	-5.90483
ATF6B	-1.36473	7.41856	-0.703628	0.0243047	0.0378827	-6.27582
LOC100505738	-1.36477	6.01168	-0.724544	0.0236657	0.0374375	-6.26101
PPP1R18	-1.36515	8.0306	-1.50061	0.00709812	0.0209443	-5.42494
T	-1.36518	0.821854	-0.791707	0.0216801	0.0358895	-6.21063
STAM	-1.36603	7.2782	-1.23988	0.0111423	0.0263263	-5.76622
BHLHB9	-1.36621	6.13741	-0.995487	0.0162994	0.0317327	-6.03156
SRSF10	-1.36635	9.42292	-1.52125	0.00683581	0.0206321	-5.39544
RNF150	-1.3668	2.82084	-0.633003	0.0265325	0.0394963	-6.32269
ABCA10	-1.36696	7.09768	-0.512914	0.0305544	0.0421556	-6.39124
FAM110C	-1.36708	1.92434	-0.61796	0.0270206	0.0398412	-6.33205
RBM44	-1.36735	4.15921	-0.607973	0.0273473	0.0400744	-6.33814
LOC100129961	-1.36759	4.18973	-0.921711	0.0181337	0.0332007	-6.10089
FAM168B	-1.36777	9.67577	-1.88555	0.0033621	0.0137345	-4.81842
TGFBR2	-1.36801	11.8853	-1.16316	0.0126117	0.0280151	-5.85534
RAB42	-1.36802	3.15352	-0.724965	0.0236529	0.0374362	-6.26071
SERHL2	-1.36832	2.70287	-0.773284	0.0222145	0.0362771	-6.22488
FAM50B	-1.36895	5.02044	-1.17806	0.0123157	0.0276703	-5.83843
MAD2L1BP	-1.36896	5.13288	-0.75026	0.0228933	0.036778	-6.24223
NPM2	-1.36904	1.24738	-0.940507	0.017654	0.0328734	-6.08371
RPL13P5	-1.36909	2.56881	-0.57477	0.0284476	0.0407411	-6.35769
MFI2-AS1	-1.36935	6.06368	-0.891949	0.0189104	0.0336055	-6.12742
DIP2C	-1.36946	8.82338	-0.995069	0.0163094	0.0317372	-6.03197
PDCD7	-1.36948	6.37255	-0.531643	0.0299089	0.0417682	-6.38148
CCDC62	-1.36951	2.77394	-0.728954	0.0235322	0.0373334	-6.25784
TNKS2	-1.36988	9.08126	-0.605449	0.0274301	0.0401026	-6.33966
AIF1L	-1.36993	1.57609	-0.647704	0.02606	0.0391483	-6.31333
BLM	-1.3701	4.16332	-0.814628	0.0210261	0.035392	-6.19244
RPP14	-1.37074	6.6534	-0.830904	0.0205691	0.0349952	-6.17923
ITIH1	-1.37133	1.07851	-0.637575	0.0263851	0.0393591	-6.3198
ZNF570	-1.37138	5.19412	-0.633048	0.0265311	0.0394963	-6.32266
PTPRG	-1.37146	7.82602	-0.504905	0.0308324	0.0423273	-6.3953
HEMK1	-1.3722	8.10909	-1.31521	0.00982758	0.024673	-5.67365
TPCN1	-1.37247	7.70043	-1.44941	0.00778334	0.021903	-5.49655
WDR37	-1.37282	6.7691	-0.806767	0.021249	0.0355676	-6.19874
SLC9B1	-1.37321	3.52738	-0.872433	0.0194311	0.0340184	-6.14437
FBXW12	-1.37399	1.05732	-0.78116	0.0219851	0.0360938	-6.21882
LOC100287036	-1.37403	2.04633	-1.0187	0.0157493	0.0313245	-6.0087
SPTBN1	-1.37481	11.0934	-0.70907	0.0241375	0.0377591	-6.27201
HSD17B11	-1.37481	4.1375	-0.52504	0.0301357	0.0419096	-6.38496
N4BP3	-1.37498	3.09278	-0.928516	0.017959	0.0330545	-6.09471
LRTM1	-1.37521	0.475706	-1.13041	0.01328	0.0287867	-5.89177
MSTO2P	-1.37535	3.5429	-0.746706	0.0229992	0.0368603	-6.24486
TRPM6	-1.37551	2.6025	-0.628004	0.0266942	0.0396045	-6.32583
FBRS	-1.37575	7.31552	-0.728465	0.023547	0.0373444	-6.25819
TSR2	-1.37739	7.08489	-1.06642	0.0146582	0.0303322	-5.96014
NOMO3	-1.37745	3.40079	-0.452774	0.0326691	0.0434623	-6.42024
PM20D1	-1.37756	3.74836	-0.601249	0.0275683	0.0401897	-6.34219
UNC5CL	-1.3778	4.08026	-1.04255	0.0151972	0.0308535	-5.9847
CES3	-1.37793	2.83313	-0.751022	0.0228707	0.0367576	-6.24167
C2orf73	-1.37874	3.5867	-1.12107	0.0134752	0.0290083	-5.90198
FGB	-1.37908	0.97106	-0.493879	0.0312169	0.0425693	-6.4008
APOM	-1.37922	3.88564	-0.827874	0.0206537	0.0350511	-6.18171
MYRF	-1.37936	4.65484	-0.734025	0.0233792	0.0371895	-6.25416
ACOT4	-1.37942	3.84019	-0.754615	0.022764	0.036669	-6.23899
FAM63A	-1.37975	6.28289	-1.06011	0.0147993	0.0305125	-5.96668
GPRC5D	-1.38003	2.67013	-0.646115	0.0261109	0.0391701	-6.31435
NKAPP1	-1.38015	4.28317	-0.702127	0.0243509	0.0379049	-6.27687
RNASEH2B	-1.38047	6.72469	-1.00244	0.0161331	0.031577	-6.02476
NPB	-1.38066	2.09614	-0.721294	0.0237643	0.0375204	-6.26334
RPS6KA2	-1.38101	6.27453	-0.920245	0.0181714	0.03323	-6.10222
HAUS7	-1.38133	6.54343	-0.953484	0.0173278	0.0326921	-6.07166
AMN	-1.38135	1.64171	-0.793718	0.0216222	0.035864	-6.20905
FMR1	-1.38169	8.40253	-1.52451	0.00679512	0.0205816	-5.39075
ITGB1BP2	-1.38171	3.14926	-0.870712	0.0194775	0.0340493	-6.14585
SMA4	-1.38182	1.85116	-0.737222	0.0232831	0.0370996	-6.25183
TANGO6	-1.38208	6.37508	-0.638997	0.0263393	0.039334	-6.3189
NPPA	-1.38211	1.59981	-0.89827	0.0187437	0.0334597	-6.12186
EHD2	-1.3823	8.99554	-0.879462	0.0192425	0.0338742	-6.13831
LOC100506874	-1.38251	4.26346	-1.10269	0.0138652	0.0294468	-5.92184
U2AF1L4	-1.38282	6.26526	-0.669858	0.0253566	0.0386503	-6.29883
SDHA	-1.3832	7.57757	-1.28122	0.0104054	0.0253663	-5.71604
MUSTN1	-1.38325	1.76612	-0.962978	0.0170917	0.0325276	-6.06274
FCHSD2	-1.38329	8.93015	-0.728685	0.0235403	0.0373413	-6.25803
PACSIN1	-1.38344	2.33233	-0.808357	0.0212038	0.0355325	-6.19747
GYPC	-1.38358	7.14411	-1.1151	0.013601	0.0291283	-5.90846
YPEL5	-1.38399	9.3995	-1.63411	0.00553673	0.0183474	-5.22798
MT1E	-1.38424	9.22521	-0.595629	0.0277538	0.0403286	-6.34554
TMEM86A	-1.38519	4.33131	-1.01855	0.0157526	0.0313282	-6.00885
PVRL2	-1.38539	6.52368	-1.63187	0.0055604	0.0183899	-5.23141
GATAD2B	-1.38552	8.81794	-1.4802	0.00736521	0.0213327	-5.45374
HAS3	-1.38588	4.76594	-0.740436	0.0231866	0.0370199	-6.24948
SIDT1	-1.38702	2.83541	-0.760505	0.0225898	0.0365464	-6.23457
UBOX5	-1.38723	5.80189	-1.12826	0.0133247	0.0288467	-5.89412
LINC00630	-1.38765	5.58688	-0.867578	0.0195621	0.0341368	-6.14853
MAP3K14-AS1	-1.38813	2.88043	-0.784289	0.0218944	0.0360195	-6.2164
RPS6KA1	-1.38834	5.22161	-1.20843	0.0117285	0.0270061	-5.80338
MZF1	-1.38835	7.27565	-0.929499	0.0179339	0.0330417	-6.09382
PTGR2	-1.3885	6.84306	-1.35557	0.00917365	0.0238495	-5.62202
LFNG	-1.38854	5.68626	-0.766583	0.0224109	0.0364591	-6.22998
UTP15	-1.38871	6.08229	-0.82468	0.0207431	0.035129	-6.18431
PNKP	-1.38891	5.89279	-0.773983	0.0221941	0.0362692	-6.22434
NHEJ1	-1.38892	4.94172	-1.34671	0.00931422	0.024031	-5.63347
RRAS	-1.38924	6.66372	-0.711059	0.0240766	0.0377175	-6.27061
CBWD1	-1.38937	6.56983	-1.28459	0.010347	0.0252971	-5.71188
MIR101-1	-1.39053	1.3029	-0.746201	0.0230143	0.0368794	-6.24524
NHLRC4	-1.39131	1.75973	-1.1131	0.0136434	0.0291918	-5.91063
SYNPO2	-1.39131	3.56761	-0.529274	0.0299902	0.0418275	-6.38273
FGF13	-1.39144	5.54154	-0.912722	0.018366	0.0333961	-6.109
SLC22A20	-1.39234	1.83263	-0.796667	0.0215375	0.0358128	-6.20673
UPP2	-1.39244	1.76059	-0.874662	0.0193712	0.0339587	-6.14245
TMEM135	-1.39274	7.31198	-0.944872	0.0175438	0.0327927	-6.07967
PSMD6-AS2	-1.39286	6.1012	-0.735115	0.0233464	0.037153	-6.25337
RBP5	-1.39291	4.08382	-0.607731	0.0273552	0.0400771	-6.33829
P2RX5-TAX1BP3	-1.39359	2.61007	-0.714427	0.0239736	0.037666	-6.26823
VPS13C	-1.39408	9.62104	-0.51218	0.0305798	0.042176	-6.39161
LGALS3BP	-1.39437	2.73445	-0.792564	0.0216554	0.0358753	-6.20995
WTAPP1	-1.39445	4.49994	-0.51106	0.0306186	0.0422	-6.39218
TMEM242	-1.39455	6.65041	-1.81603	0.00387458	0.0148964	-4.93656
NPHP4	-1.39585	6.11622	-1.35106	0.00924501	0.0239629	-5.62786
PRR7-AS1	-1.3959	2.44205	-0.758016	0.0226633	0.0365991	-6.23644
JDP2	-1.39604	7.89215	-1.05788	0.0148495	0.0305573	-5.96898
ALOX12P2	-1.39648	3.62715	-0.796885	0.0215313	0.0358081	-6.20656
TSPAN1	-1.39681	4.4028	-1.03164	0.0154481	0.031002	-5.99574
NMD3	-1.39694	8.17289	-0.741998	0.0231399	0.0369782	-6.24833
HLA-DPB1	-1.3971	7.38013	-1.2392	0.0111548	0.0263375	-5.76704
CTDP1	-1.39725	6.37194	-1.14272	0.0130258	0.028481	-5.87818
MRPS6	-1.39775	7.97323	-0.827576	0.020662	0.0350577	-6.18195
RHPN1	-1.3978	3.15942	-0.840838	0.0202932	0.0347577	-6.17104
UBE2MP1	-1.39857	2.71247	-1.10881	0.0137345	0.0293065	-5.91526
ATN1	-1.40011	9.22832	-0.629055	0.0266602	0.0395744	-6.32517
NAA35	-1.4004	7.95655	-1.22086	0.0114943	0.0267342	-5.78881
CUX2	-1.40067	1.12348	-0.678568	0.0250829	0.0384479	-6.293
CENPT	-1.40171	6.63744	-0.844432	0.0201939	0.0346754	-6.16805
FRMD6-AS1	-1.40197	3.04344	-0.588584	0.0279871	0.0404804	-6.34969
IL23A	-1.40202	2.92863	-1.05808	0.014845	0.030554	-5.96878
WFDC2	-1.40343	3.06083	-0.517882	0.0303825	0.0420508	-6.38868
TFAP2C	-1.40359	1.13744	-0.694802	0.0245772	0.0380538	-6.28194
LRRIQ4	-1.40416	1.424	-0.811985	0.0211009	0.0354397	-6.19456
DEFB124	-1.40428	1.75941	-0.622262	0.0268806	0.0397189	-6.3294
TPGS1	-1.40466	3.76082	-0.605852	0.0274169	0.0401026	-6.33942
ARHGDIG	-1.40529	0.260708	-1.61092	0.00578575	0.0187456	-5.26325
ENDOG	-1.40535	3.23644	-0.762286	0.0225373	0.0365174	-6.23323
STAT5A	-1.40689	6.78454	-0.723024	0.0237118	0.0374767	-6.2621
CDK5RAP2	-1.40711	8.93611	-0.976406	0.0167614	0.0321583	-6.04998
GPR116	-1.40741	1.61162	-0.468711	0.0321027	0.043145	-6.4129
FBXO44	-1.40782	7.50475	-1.43276	0.00801716	0.0222519	-5.51936
CUL4B	-1.40827	9.01444	-0.863029	0.0196852	0.0342225	-6.15241
PHKA2	-1.40888	7.69438	-1.5837	0.00608961	0.0193002	-5.30407
BST1	-1.40941	3.33389	-1.028	0.0155324	0.0310719	-5.9994
CSNK1A1L	-1.40962	2.82507	-0.908844	0.0184669	0.0334324	-6.11247
NME2	-1.41022	4.35435	-0.457881	0.0324872	0.0433579	-6.41792
RASA4	-1.41022	2.10632	-0.771123	0.0222777	0.0363339	-6.22653
FDFT1	-1.41047	8.14183	-1.93615	0.0030266	0.0128682	-4.73015
TMCO2	-1.41048	0.830157	-1.04963	0.0150359	0.0307114	-5.97747
SND1	-1.41092	11.0492	-1.75063	0.00441581	0.0161026	-5.04433
PRKG2	-1.41111	3.20824	-0.632494	0.026549	0.039506	-6.32301
MYL3	-1.41117	4.61242	-1.21231	0.011655	0.0269079	-5.79885
LOC100129046	-1.41152	2.52207	-0.816264	0.0209799	0.0353437	-6.19113
FAM227B	-1.41161	4.9411	-0.63135	0.0265859	0.0395305	-6.32373
PPIL4	-1.41193	7.86547	-0.756847	0.0226979	0.0366275	-6.23732
OIP5	-1.4126	3.03899	-1.06519	0.0146858	0.030368	-5.96142
NOP14	-1.41316	7.55223	-1.24801	0.0109945	0.0261354	-5.75647
GH1	-1.41328	2.51651	-0.755759	0.0227302	0.0366456	-6.23813
SAP30BP	-1.41371	7.5354	-1.51305	0.00693905	0.0207987	-5.4072
LOC100507564	-1.41423	2.04062	-0.875192	0.0193569	0.0339387	-6.14199
OVGP1	-1.41426	5.63279	-0.941383	0.0176319	0.0328502	-6.0829
EBPL	-1.41486	5.66853	-1.22326	0.0114494	0.0266769	-5.78597
DFNB31	-1.41522	5.72455	-1.15678	0.0127399	0.0281512	-5.8625
MIR4257	-1.41597	1.71898	-0.74925	0.0229234	0.0368035	-6.24298
CYMP	-1.41599	0.428927	-1.10088	0.013904	0.0294895	-5.92378
DMKN	-1.4163	7.25602	-0.88498	0.0190953	0.0337495	-6.13352
ZMYND15	-1.41634	1.79758	-0.953127	0.0173367	0.0326959	-6.07199
COIL	-1.41668	6.65878	-1.23123	0.0113014	0.0265171	-5.77653
GNL3	-1.41731	8.62222	-0.763926	0.022489	0.0364888	-6.23199
ACBD3	-1.4174	9.53166	-1.19347	0.0120151	0.0273316	-5.82075
SERPINA4	-1.4174	0.981817	-1.03135	0.0154547	0.0310036	-5.99603
STT3B	-1.41768	8.50384	-0.527659	0.0300456	0.0418753	-6.38358
RAB3GAP1	-1.41774	8.97677	-1.1654	0.0125668	0.027959	-5.8528
RPL36AL	-1.41802	9.48332	-0.928508	0.0179593	0.0330545	-6.09472
JPH4	-1.41825	3.28737	-1.17183	0.0124389	0.0278023	-5.84553
CDNF	-1.41871	5.36556	-1.29118	0.0102336	0.0251476	-5.70373
TERC	-1.41924	6.13899	-0.551307	0.0292382	0.0412943	-6.37086
PEX7	-1.41952	5.05695	-0.988133	0.0164764	0.0318695	-6.0387
CREG2	-1.41989	1.27165	-0.787503	0.0218014	0.035974	-6.21391
MIR623	-1.4204	1.47554	-0.949804	0.0174199	0.0327512	-6.07509
ZNF833P	-1.42062	2.35747	-0.945418	0.0175301	0.0327927	-6.07917
LINC00263	-1.42062	6.58771	-0.828926	0.0206243	0.0350409	-6.18085
SNORD72	-1.42091	1.2012	-0.930522	0.0179078	0.0330178	-6.09288
ANO2	-1.42098	2.04468	-0.931969	0.0178709	0.0329819	-6.09156
TIAF1	-1.4224	1.78615	-0.713335	0.0240069	0.0376882	-6.269
HAR1A	-1.42302	3.59735	-0.97846	0.0167112	0.0321062	-6.04801
GOLGA6L4	-1.42346	1.98933	-1.23609	0.0112118	0.0264017	-5.77074
TVP23C	-1.42426	7.92311	-0.887103	0.0190389	0.0337195	-6.13167
MBLAC1	-1.42446	3.82727	-1.19571	0.0119719	0.0272622	-5.81817
COL27A1	-1.42449	10.5712	-0.749369	0.0229199	0.0368016	-6.24289
ZNF667	-1.42453	5.48754	-1.06856	0.0146106	0.0302703	-5.95792
C17orf67	-1.42474	3.97529	-1.23566	0.0112197	0.0264143	-5.77126
DDX54	-1.42504	7.41679	-1.54877	0.00649843	0.0200309	-5.35558
SNORD66	-1.42596	0.842148	-1.13227	0.0132413	0.0287449	-5.88972
SELENBP1	-1.42619	8.37289	-0.905469	0.0185549	0.0334324	-6.11548
LOC550112	-1.4263	5.45133	-0.938816	0.0176968	0.0329104	-6.08527
CCRN4L	-1.42698	5.08757	-0.59615	0.0277365	0.040318	-6.34523
MT1P2	-1.42778	1.28338	-0.86571	0.0196126	0.0341595	-6.15012
OXCT2	-1.42866	1.03763	-1.00505	0.0160712	0.031577	-6.0222
UBXN2A	-1.4295	7.11196	-1.25649	0.0108417	0.0259543	-5.74624
FAF1	-1.42961	7.59073	-1.11539	0.0135949	0.0291252	-5.90815
BTBD9	-1.42977	6.93853	-0.98453	0.0165636	0.0319651	-6.04218
BOD1L1	-1.43009	9.93061	-1.02766	0.0155401	0.0310809	-5.99974
HAL	-1.43107	2.57821	-0.916526	0.0182675	0.0333118	-6.10558
PARK2	-1.43108	5.13718	-1.28233	0.0103862	0.0253412	-5.71467
CCDC148	-1.43122	4.24091	-0.952152	0.0173611	0.0327146	-6.0729
NPC1L1	-1.43179	4.19943	-0.732558	0.0234234	0.0372201	-6.25523
SPARCL1	-1.43194	5.85096	-0.509317	0.0306791	0.0422285	-6.39307
GAPDH	-1.43362	13.1784	-1.27242	0.0105591	0.0255858	-5.72684
HDAC11	-1.4354	6.23717	-1.85809	0.00355715	0.0141963	-4.86552
LOC286437	-1.43627	5.27683	-0.798584	0.0214826	0.0357729	-6.20522
MGARP	-1.43642	3.24868	-1.29285	0.010205	0.025123	-5.70165
ZNF80	-1.43654	0.701059	-1.04941	0.0150408	0.0307114	-5.97769
CHMP3	-1.43668	4.20119	-0.628612	0.0266745	0.0395803	-6.32545
ARMC5	-1.43729	5.627	-0.961156	0.0171368	0.0325418	-6.06446
RPS6KA2-IT1	-1.4397	1.12325	-0.937996	0.0177176	0.0329157	-6.08603
PLIN4	-1.44003	3.46878	-0.870745	0.0194766	0.0340493	-6.14582
TMEM62	-1.44046	5.64328	-0.945067	0.0175389	0.0327927	-6.07949
MTO1	-1.44105	7.17136	-1.52589	0.00677796	0.0205503	-5.38876
RNF138P1	-1.44123	4.93871	-0.467198	0.0321563	0.0431773	-6.41361
PRSS8	-1.44137	2.32212	-0.960977	0.0171412	0.0325447	-6.06462
ACBD6	-1.4418	7.35156	-1.6611	0.00525817	0.0177511	-5.18641
LCN1	-1.44189	0.370443	-1.34056	0.00941281	0.0241768	-5.64138
LOC400927	-1.4427	2.69145	-0.922509	0.0181132	0.033188	-6.10017
KDM5B-AS1	-1.44302	3.57696	-0.445587	0.032926	0.0436278	-6.42347
MIS12	-1.44338	6.44423	-1.07917	0.014376	0.0300353	-5.94682
MTHFS	-1.44378	2.06222	-0.918654	0.0182125	0.0332757	-6.10366
SH2D4A	-1.44501	6.77732	-1.26629	0.0106673	0.0257348	-5.73434
ORMDL3	-1.44556	9.20618	-1.21222	0.0116567	0.0269087	-5.79895
NLGN4Y	-1.44704	3.90377	-0.351651	0.0363562	0.0454606	-6.46095
CAPN8	-1.44742	1.76189	-0.803453	0.0213434	0.0356562	-6.20137
CHD6	-1.44798	8.93422	-0.965128	0.0170385	0.0324847	-6.06071
RPL36	-1.4483	10.4752	-0.91662	0.018265	0.0333101	-6.10549
CLUL1	-1.4487	2.46946	-1.05114	0.0150016	0.0306827	-5.97592
TMEM72-AS1	-1.4495	1.59783	-0.914049	0.0183316	0.0333699	-6.1078
RPS21	-1.44953	10.3651	-0.856726	0.0198567	0.0343878	-6.15774
GNB1L	-1.44977	3.36623	-1.41058	0.00833707	0.0226998	-5.54938
ZSWIM5	-1.45005	5.64844	-1.74297	0.00448309	0.0162579	-5.05672
C10orf62	-1.45034	2.07601	-0.982942	0.0166021	0.0319848	-6.04371
SLC25A4	-1.45103	6.54115	-1.63367	0.00554147	0.0183554	-5.22867
SUSD3	-1.45109	3.79337	-0.94534	0.017532	0.0327927	-6.07924
NEBL	-1.45159	11.6349	-1.08662	0.0142127	0.0298172	-5.93896
DENND2D	-1.45193	6.21084	-0.542882	0.0295247	0.0414882	-6.37545
CRIM1	-1.45194	10.7965	-1.39924	0.00850438	0.0229441	-5.56456
RCE1	-1.45243	5.46221	-1.8116	0.00390943	0.0149746	-4.94397
ZNF19	-1.45333	4.76415	-1.46474	0.00757288	0.0216214	-5.47533
RNASEH2B-AS1	-1.45357	2.09234	-1.07183	0.014538	0.0301983	-5.95451
RNASEK	-1.45372	3.86228	-0.858461	0.0198094	0.0343436	-6.15628
ARSG	-1.45409	6.37309	-1.27065	0.0105903	0.0256246	-5.72901
RNF216-IT1	-1.45476	2.36628	-0.995812	0.0162916	0.0317315	-6.03124
LINC00674	-1.4551	9.18059	-1.35567	0.00917205	0.0238479	-5.62188
LINC00271	-1.45578	3.03508	-0.99102	0.0164068	0.0318092	-6.0359
SH2D5	-1.45647	1.24231	-0.947913	0.0174674	0.0327852	-6.07685
STEAP1B	-1.45664	4.3369	-0.915359	0.0182977	0.0333432	-6.10663
PCDH9-AS3	-1.45668	1.65203	-0.923667	0.0180834	0.0331573	-6.09912
C14orf28	-1.45697	6.57171	-1.63127	0.00556682	0.0183911	-5.23233
ZNF571	-1.45713	5.2327	-0.96428	0.0170594	0.0325022	-6.06151
BAZ2B	-1.45733	9.39815	-1.44082	0.00790324	0.0220766	-5.50834
LINC00319	-1.45751	1.96423	-1.18507	0.0121783	0.0275155	-5.83042
MDM2	-1.45824	9.8009	-1.08305	0.0142909	0.0299273	-5.94273
MAP7D2	-1.45867	1.85183	-0.888408	0.0190042	0.0336839	-6.13053
MIR29C	-1.45901	2.72116	-0.787705	0.0217955	0.0359713	-6.21375
GTPBP2	-1.45931	7.14002	-1.08272	0.014298	0.0299316	-5.94308
CEP72	-1.4596	4.10008	-1.41542	0.00826636	0.0226194	-5.54286
CDV3	-1.4596	9.23401	-1.32854	0.00960785	0.0243952	-5.65676
VTN	-1.45998	2.49965	-0.994593	0.0163208	0.0317473	-6.03243
CBY3	-1.45999	1.65878	-1.14924	0.0128926	0.0283486	-5.87093
ANAPC1P1	-1.4605	0.953852	-0.919935	0.0181794	0.0332311	-6.1025
ZP3	-1.46088	1.74717	-0.947322	0.0174822	0.0327927	-6.0774
NDUFAF7	-1.46094	7.10127	-1.7404	0.00450595	0.0163034	-5.06088
SNORA11	-1.4613	2.79416	-1.23354	0.0112586	0.0264634	-5.77378
FAHD2B	-1.46152	5.71048	-1.42465	0.00813292	0.0224379	-5.53038
FAM27A	-1.46174	1.03834	-1.13312	0.0132237	0.0287304	-5.88879
YME1L1	-1.46203	9.77686	-1.05807	0.0148453	0.030554	-5.96879
SLED1	-1.46257	1.23874	-0.950528	0.0174017	0.0327456	-6.07442
TNKS	-1.4626	9.07326	-1.20781	0.0117403	0.0270234	-5.80411
CITED4	-1.46263	3.54813	-1.1416	0.0130489	0.0285151	-5.87943
TMEM161B-AS1	-1.46263	3.61604	-1.38358	0.00873988	0.0232759	-5.58535
CCDC73	-1.463	4.5777	-0.855923	0.0198786	0.0344114	-6.15842
RAD21-AS1	-1.46367	1.96566	-1.06088	0.0147821	0.0304923	-5.96589
LYSMD3	-1.46373	7.73682	-0.970511	0.0169058	0.0323022	-6.0556
FAM228A	-1.46426	3.83727	-1.02836	0.015524	0.0310687	-5.99904
WBSCR27	-1.46474	2.38448	-1.01326	0.0158771	0.0314543	-6.01411
ACSL3	-1.46567	8.73778	-0.97183	0.0168734	0.0322688	-6.05434
RNF114	-1.46638	8.05856	-1.75769	0.00435446	0.0159658	-5.03285
SPTB	-1.46667	5.93177	-1.31534	0.00982547	0.0246729	-5.67349
C1QL4	-1.46693	3.62587	-0.866024	0.0196041	0.0341595	-6.14985
KIAA0922	-1.46767	7.27242	-1.16339	0.012607	0.0280151	-5.85507
C8orf46	-1.46876	5.00904	-1.45695	0.0076793	0.0217502	-5.48614
NOXA1	-1.46885	5.20721	-1.0397	0.0152623	0.0308669	-5.98758
RP9	-1.47097	4.42094	-0.95761	0.0172249	0.0326122	-6.06779
ABCA17P	-1.47099	4.03135	-1.04892	0.015052	0.0307181	-5.97819
ENTPD3-AS1	-1.47181	3.42738	-1.01205	0.0159055	0.0314843	-6.0153
RSBN1L-AS1	-1.47239	4.96208	-1.65978	0.00527156	0.0177743	-5.18846
HMGCL	-1.47247	7.08053	-2.32179	0.0258653	0.00753323	-3.99743
RPS28	-1.47312	6.01181	-0.682592	0.0249571	0.0383637	-6.29029
STX4	-1.47349	6.63441	-1.21763	0.0115547	0.0268081	-5.79261
C4orf36	-1.4746	2.20785	-0.924633	0.0180586	0.0331395	-6.09825
ASB13	-1.47533	7.10668	-1.22523	0.0114126	0.0266254	-5.78364
SRP72	-1.47654	9.24305	-1.71745	0.00471373	0.0166956	-5.09771
PML	-1.47655	7.50496	-1.62379	0.00564646	0.0185286	-5.24373
STARD10	-1.47668	7.03175	-1.70111	0.0048666	0.0170051	-5.1237
HIPK1	-1.47668	9.42458	-1.15712	0.012733	0.0281457	-5.86212
ZNF630	-1.47668	5.59499	-0.911694	0.0183927	0.0334016	-6.10992
RFC2	-1.47739	6.05423	-1.60526	0.00584789	0.0188582	-5.27178
WDR73	-1.4774	7.16044	-1.42795	0.00808572	0.0223519	-5.52591
FKBPL	-1.4774	3.9342	-1.35258	0.00922088	0.0239277	-5.62589
CCDC173	-1.47767	4.55765	-0.959997	0.0171656	0.0325711	-6.06555
DCP2	-1.4778	8.20238	-0.694077	0.0245997	0.0380642	-6.28244
MCCC1	-1.47822	8.04434	-1.97876	0.00276686	0.0122051	-4.65434
SNORA76	-1.47911	2.23631	-1.10637	0.0137865	0.0293574	-5.91789
SCT	-1.47921	0.84662	-1.30812	0.00994606	0.0248521	-5.68258
PAH	-1.47942	0.872486	-0.933544	0.0178307	0.0329437	-6.09012
DLGAP3	-1.48079	2.04383	-1.03282	0.0154206	0.0309719	-5.99455
FBXL8	-1.48111	3.40224	-1.17788	0.0123193	0.0276732	-5.83864
AUH	-1.48141	6.26166	-1.99544	0.0026706	0.0119351	-4.62431
IKBKB	-1.48144	7.23765	-1.5853	0.00607134	0.0192629	-5.30168
IFIH1	-1.48158	5.37564	-1.26582	0.0106755	0.0257493	-5.7349
POM121L10P	-1.4817	1.09576	-1.06265	0.0147424	0.0304427	-5.96405
UPRT	-1.4819	6.31213	-1.38542	0.00871194	0.0232534	-5.58292
SNORD114-1	-1.48234	1.68382	-0.919871	0.0181811	0.0332311	-6.10256
MIR3175	-1.48453	1.98888	-0.847711	0.0201037	0.0345956	-6.16532
CBFA2T3	-1.48543	2.28709	-0.892073	0.0189071	0.0336046	-6.12732
UCKL1-AS1	-1.48561	3.56464	-1.20772	0.011742	0.0270234	-5.80421
TVP23A	-1.48576	3.60075	-1.56961	0.00625195	0.0195611	-5.32497
KCTD20	-1.48577	7.49232	-0.492786	0.0312551	0.0425994	-6.40134
PRRX2	-1.48687	6.98984	-1.66809	0.00518797	0.0176303	-5.17555
C2CD4D	-1.48738	3.65373	-1.17723	0.0123321	0.0276835	-5.83938
UBQLNL	-1.48807	3.50528	-1.49967	0.00711025	0.0209593	-5.42627
SYT9	-1.48827	3.49508	-0.980401	0.0166639	0.0320439	-6.04615
TCEAL7	-1.4884	4.58521	-1.51148	0.00695903	0.0208169	-5.40945
RAB43	-1.48842	2.54355	-1.11817	0.0135361	0.029076	-5.90513
CD300LG	-1.48857	1.40119	-0.993258	0.0163529	0.0317728	-6.03373
ARHGDIA	-1.48872	8.59179	-1.35881	0.00912265	0.0237873	-5.61781
PRDM7	-1.48887	1.51539	-1.00417	0.016092	0.031577	-6.02306
DNAJC1	-1.48891	8.29808	-1.41052	0.00833787	0.0226998	-5.54945
ERBB4	-1.48898	3.5833	-0.765207	0.0224513	0.0364769	-6.23102
DSTNP2	-1.48913	4.87597	-1.76046	0.00433058	0.0159142	-5.02834
ZNF767	-1.48926	6.61671	-0.871166	0.0194652	0.0340439	-6.14546
TUT1	-1.48954	6.8243	-1.61825	0.00570604	0.0186037	-5.25214
SNAPC2	-1.48973	5.8591	-1.51683	0.00689132	0.0207299	-5.40179
CNTD2	-1.49034	1.38336	-1.18811	0.012119	0.0274496	-5.82692
SGSH	-1.49039	6.2027	-1.39185	0.00861491	0.023115	-5.5744
TOP3A	-1.49266	6.83736	-1.36314	0.00905481	0.0236912	-5.61217
SLC9A3R2	-1.49311	6.95069	-1.32525	0.00966175	0.0244613	-5.66094
LOC286367	-1.49334	6.58219	-1.35744	0.00914423	0.02382	-5.61959
DCAF12L2	-1.49479	2.43016	-1.22886	0.0113453	0.0265413	-5.77935
SLC12A7	-1.49482	6.5507	-2.31253	0.0264247	0.00763156	-4.01621
C18orf21	-1.4952	6.41229	-1.24374	0.011072	0.0262504	-5.7616
NLE1	-1.49531	5.52699	-1.21912	0.0115268	0.0267757	-5.79085
POU3F3	-1.49552	2.01392	-0.963167	0.017087	0.032525	-6.06256
ILKAP	-1.49593	6.24387	-1.06321	0.01473	0.0304329	-5.96348
SULT1C2P1	-1.49668	2.45182	-1.10027	0.0139172	0.0295017	-5.92444
ZDHHC14	-1.49677	5.40768	-1.34165	0.00939536	0.024161	-5.63999
TPCN2	-1.49691	7.30256	-1.80269	0.00398021	0.0151291	-4.95882
ZSWIM4	-1.49768	5.72794	-1.74755	0.00444272	0.0161746	-5.04931
PANX3	-1.49803	1.38424	-0.827907	0.0206528	0.0350511	-6.18168
LOC643339	-1.49871	3.56755	-1.00275	0.0161259	0.031577	-6.02446
UVRAG	-1.49958	7.28744	-1.4048	0.00842204	0.0228251	-5.55713
ZNF274	-1.49975	7.09041	-1.97396	0.00279511	0.0122885	-4.66294
SLFN5	-1.49977	5.723	-0.745315	0.0230407	0.0368999	-6.24589
KAT6B	-1.50025	8.81351	-1.4958	0.0071604	0.0210402	-5.43176
ZNF44	-1.50045	7.07666	-1.85095	0.0036094	0.0143031	-4.87767
CDC14A	-1.50057	5.01629	-0.937774	0.0177233	0.0329157	-6.08623
TBX2	-1.5006	2.29487	-0.881109	0.0191985	0.0338393	-6.13688
KIAA1967	-1.50138	7.7118	-0.953703	0.0173223	0.032687	-6.07145
SNORD21	-1.5014	1.72503	-1.00587	0.0160518	0.031577	-6.0214
CLASP1	-1.50147	9.14531	-1.66874	0.00518142	0.0176131	-5.17453
SNORA71D	-1.50229	1.18861	-1.12664	0.0133586	0.0288767	-5.8959
IRAK3	-1.50267	8.77729	-0.976247	0.0167652	0.0321583	-6.05013
EIF3F	-1.5032	5.96916	-0.672892	0.0252611	0.0385742	-6.29681
BRE	-1.5035	7.23761	-1.9864	0.00272243	0.0120777	-4.64062
SNORD58C	-1.50467	1.7283	-1.26312	0.0107235	0.025785	-5.7382
C5orf52	-1.50484	0.457862	-1.74058	0.00450431	0.0163034	-5.06059
RPSAP9	-1.50584	1.74494	-1.50883	0.00699277	0.0208683	-5.41324
ANKHD1	-1.50644	7.04244	-1.49188	0.00721143	0.0211012	-5.4373
SNORA24	-1.50675	2.19253	-1.15866	0.0127021	0.0281175	-5.8604
HOOK1	-1.50691	2.57726	-0.865727	0.0196121	0.0341595	-6.15011
XIAP	-1.50695	8.14316	-0.667031	0.0254458	0.0386744	-6.30071
HPS4	-1.50697	7.89093	-1.93971	0.00300411	0.0128171	-4.72386
ZNF580	-1.50708	6.71551	-0.997354	0.0162547	0.0316861	-6.02974
ANP32A-IT1	-1.50729	5.2116	-0.990872	0.0164103	0.0318092	-6.03605
BEST4	-1.50764	3.3246	-1.36734	0.00898943	0.023593	-5.60669
PRSS48	-1.50775	3.5458	-1.04133	0.015225	0.0308535	-5.98593
MYL5	-1.50985	4.1909	-0.979122	0.0166951	0.0320882	-6.04738
RND3	-1.51049	7.44586	-0.943467	0.0175793	0.0327955	-6.08098
PTGES3	-1.51153	9.08047	-1.70196	0.00485846	0.0169928	-5.12234
KIAA1958	-1.51233	3.54935	-1.17687	0.0123392	0.0276918	-5.83979
SLC25A35	-1.51496	3.02936	-1.12984	0.0132919	0.0288022	-5.89239
RFESD	-1.5151	4.34331	-1.19502	0.0119852	0.0272819	-5.81896
RARRES2	-1.51527	6.43184	-1.03238	0.0154308	0.0309767	-5.99499
C12orf71	-1.51538	1.6779	-1.20914	0.0117151	0.0269832	-5.80256
ANKAR	-1.51543	7.18646	-0.895203	0.0188244	0.0335416	-6.12456
PIAS1	-1.51558	6.82204	-1.12472	0.0133987	0.0289057	-5.898
EFCAB4A	-1.51685	6.23047	-0.891836	0.0189134	0.0336058	-6.12752
SNORD114-13	-1.51708	1.54675	-1.23301	0.0112684	0.0264703	-5.77441
LOC100289495	-1.5172	3.34208	-1.38996	0.00864337	0.0231643	-5.57691
AK7	-1.51741	3.98579	-1.73454	0.00455823	0.0163793	-5.07032
TTYH3	-1.51792	6.31311	-1.43105	0.00804147	0.0222841	-5.52169
ZSCAN1	-1.5184	0.606687	-1.42146	0.0081789	0.0224915	-5.5347
BCAR1	-1.51931	8.44343	-1.72545	0.00464043	0.0165451	-5.08493
EDA	-1.5207	3.33055	-1.20502	0.0117933	0.0270791	-5.80736
FAM35DP	-1.52082	1.82853	-1.00656	0.0160354	0.031577	-6.02072
LOC149134	-1.52138	1.34005	-1.47663	0.0074128	0.0213903	-5.45875
C3orf45	-1.52187	2.43159	-1.27383	0.0105345	0.0255443	-5.72512
MATR3	-1.52214	10.7214	-1.23653	0.0112037	0.0263952	-5.77022
ZRANB1	-1.52332	8.85126	-1.93461	0.00303635	0.0128925	-4.73286
HEATR4	-1.52374	4.27266	-1.43015	0.00805424	0.0223091	-5.52291
LOC100288846	-1.52422	3.48577	-1.35073	0.0092503	0.0239673	-5.62829
FGGY	-1.52457	6.96486	-1.85531	0.00357743	0.0142383	-4.87026
SNORA37	-1.52473	2.76724	-0.720657	0.0237837	0.0375266	-6.2638
MACROD2	-1.52516	2.7625	-1.18732	0.0121344	0.0274713	-5.82783
DHPS	-1.52558	7.28632	-2.21194	0.0332366	0.00889074	-4.21655
SNORA21	-1.52592	1.90242	-1.22754	0.0113697	0.0265675	-5.78091
ZNRD1	-1.52695	5.62117	-2.01511	0.00256079	0.0116427	-4.58862
MIR628	-1.52752	2.07804	-0.727208	0.023585	0.0373697	-6.2591
INPP5A	-1.52817	6.17744	-1.34206	0.00938867	0.0241495	-5.63945
HIF1A-AS2	-1.52826	5.35066	-0.528815	0.0300059	0.0418421	-6.38297
OR1Q1	-1.52847	1.4653	-1.88449	0.00336941	0.013757	-4.82024
GSTT2	-1.52937	2.22165	-1.15203	0.012836	0.0282661	-5.86782
MGST2	-1.53017	3.92637	-1.45286	0.0077356	0.0218354	-5.49179
DYRK1B	-1.53036	5.09882	-1.32877	0.00960399	0.0243906	-5.65646
FOXO1	-1.53193	10.3678	-1.02278	0.0156537	0.0312126	-6.00463
ZNF330	-1.53326	6.97922	-2.07437	0.0450689	0.0107798	-4.47946
NUDT8	-1.5333	2.47636	-1.21018	0.0116953	0.026951	-5.80134
NAPB	-1.53335	6.74391	-1.49096	0.00722345	0.0211258	-5.4386
LYL1	-1.53373	3.43367	-1.41885	0.00821662	0.022556	-5.53823
LOC100288911	-1.53375	5.4657	-1.33157	0.00955833	0.0243797	-5.65289
ABLIM2	-1.53427	1.48766	-1.06663	0.0146537	0.0303294	-5.95993
SPRY2	-1.53498	6.67104	-0.848016	0.0200953	0.0345836	-6.16506
CATSPERG	-1.53509	3.33582	-1.57444	0.00619586	0.0194703	-5.31782
LHX9	-1.53513	3.24787	-1.19865	0.0119154	0.027209	-5.81477
CCDC87	-1.5356	1.9401	-1.23615	0.0112108	0.0264017	-5.77068
CCDC69	-1.53588	3.62807	-1.02186	0.0156752	0.0312267	-6.00555
SCGB1C1	-1.53695	0.423074	-1.71872	0.004702	0.0166737	-5.09568
SLC25A10	-1.5371	3.6579	-1.20494	0.0117949	0.0270802	-5.80745
KIRREL3	-1.53777	2.31775	-1.23835	0.0111704	0.0263532	-5.76805
RNF19B	-1.53858	8.16911	-1.69774	0.00489856	0.0170676	-5.12903
ANKRD29	-1.53926	1.51765	-1.02841	0.0155227	0.0310687	-5.99899
FAM120B	-1.53934	9.04315	-1.35547	0.00917533	0.0238512	-5.62215
AMDHD1	-1.53975	2.59238	-1.21423	0.0116187	0.026876	-5.7966
RARG	-1.5408	9.19683	-1.06562	0.0146761	0.0303507	-5.96097
CSNK2A2	-1.54144	6.54968	-1.59863	0.00592134	0.0189722	-5.28175
C14orf178	-1.54241	1.96963	-1.02424	0.0156198	0.0311633	-6.00317
HNRPLL	-1.54244	7.75116	-1.28069	0.0104147	0.0253795	-5.71669
MIR29B2	-1.54327	1.62877	-1.18588	0.0121625	0.027498	-5.82949
AMPD1	-1.54342	0.935528	-1.21715	0.0115638	0.026814	-5.79317
GPHN	-1.54442	6.19943	-1.09642	0.0140002	0.0295851	-5.92855
EGOT	-1.54468	2.85919	-1.13118	0.0132639	0.0287729	-5.89092
MAP2K1	-1.54493	7.34422	-2.06412	0.0460833	0.010918	-4.49852
MIR648	-1.54498	0.923117	-1.56036	0.00636034	0.0197723	-5.33859
MIR4742	-1.54555	0.963757	-1.51415	0.00692515	0.020786	-5.40563
FBXO6	-1.54579	4.98289	-2.33766	0.024932	0.00733709	-3.96513
CPEB4	-1.54661	9.04998	-1.72102	0.0046809	0.0166219	-5.09201
MRPL55	-1.54682	6.63368	-1.23758	0.0111845	0.0263662	-5.76897
AKAP7	-1.54755	5.72678	-1.15009	0.0128755	0.0283241	-5.86999
CNTFR	-1.54824	7.48828	-0.781782	0.0219671	0.036079	-6.21834
NIPAL1	-1.54834	3.83448	-1.05932	0.0148171	0.0305288	-5.9675
PABPC5	-1.54869	5.01928	-1.61922	0.0056956	0.0185934	-5.25068
MORC2-AS1	-1.54888	4.49175	-1.7745	0.00421135	0.0156656	-5.00538
LOC100506668	-1.54946	4.42973	-1.49529	0.00716695	0.0210402	-5.43247
LOC100506083	-1.55069	4.2372	-1.76952	0.00425334	0.0157514	-5.01355
SCN3A	-1.55098	1.57793	-1.03651	0.0153356	0.0309104	-5.99082
POLD4	-1.55128	7.74902	-1.72439	0.00465011	0.0165623	-5.08663
ABCC1	-1.55245	8.82093	-1.31888	0.00976673	0.0245871	-5.66902
LOC644554	-1.55249	3.83052	-1.38615	0.00870094	0.023247	-5.58196
LOC100130992	-1.55252	6.02371	-1.50665	0.00702051	0.0208848	-5.41634
CASKIN2	-1.55365	5.54807	-1.07395	0.0144911	0.0301363	-5.95229
C10orf25	-1.55425	4.31693	-2.47441	0.0180633	0.00590102	-3.68013
TMEM105	-1.55506	2.899	-1.3405	0.00941375	0.0241768	-5.64146
C17orf103	-1.55558	5.63411	-2.03284	0.049303	0.0113497	-4.55622
MRPL42P5	-1.55568	2.1889	-0.973093	0.0168424	0.0322408	-6.05314
PMM1	-1.55657	6.20181	-1.73151	0.0045855	0.0164258	-5.0752
EIF3I	-1.55691	8.45362	-1.96197	0.00286683	0.012472	-4.68437
LOC202781	-1.55781	5.69203	-1.9252	0.00309666	0.0130505	-4.74942
HYPK	-1.5579	1.97671	-1.11982	0.0135015	0.0290306	-5.90334
LOC100128531	-1.55799	2.25575	-1.42894	0.00807147	0.022334	-5.52455
SNORD113-4	-1.55817	1.9389	-0.985645	0.0165366	0.0319405	-6.0411
MED31	-1.55825	4.35224	-2.39496	0.0218086	0.00670643	-3.84715
LOC100268168	-1.55848	3.87117	-1.3976	0.00852891	0.0229874	-5.56675
CLDN23	-1.55913	4.49413	-1.73477	0.00455622	0.0163778	-5.06996
SNORA44	-1.55928	2.36157	-0.920298	0.0181701	0.03323	-6.10217
CNOT3	-1.55941	6.66356	-1.39131	0.00862304	0.0231255	-5.57512
STOX2	-1.56038	5.23696	-1.01216	0.0159028	0.0314843	-6.01519
KIAA1328	-1.56096	6.95694	-1.6085	0.00581226	0.0187905	-5.2669
NANOG	-1.56138	0.806291	-1.80258	0.00398104	0.0151291	-4.95899
HIST1H2BC	-1.56218	7.05946	-0.976417	0.0167611	0.0321583	-6.04997
PDE4D	-1.56219	9.59809	-1.07462	0.0144763	0.0301233	-5.95159
PODXL2	-1.56364	4.35158	-0.896587	0.018788	0.033506	-6.12335
LOC100287177	-1.56376	1.03961	-1.59216	0.00599385	0.0191048	-5.29146
SNORD79	-1.564	2.53774	-1.09386	0.0140554	0.0296435	-5.93127
ZNRF2P1	-1.56464	3.56942	-1.00879	0.0159825	0.0315604	-6.01852
SNORA74B	-1.56637	3.18206	-0.790089	0.0217267	0.0359183	-6.21189
LINC00568	-1.56663	1.60331	-1.34771	0.00929831	0.024031	-5.63218
OR51I1	-1.56732	1.44016	-1.23878	0.0111625	0.0263503	-5.76754
SNORD84	-1.56759	1.937	-0.887768	0.0190212	0.0336989	-6.13108
EPB41L5	-1.56799	7.19447	-1.51267	0.00694391	0.0207987	-5.40775
CXADR	-1.56849	2.34718	-1.29468	0.0101736	0.0250718	-5.69937
GPR173	-1.56866	4.47953	-1.40179	0.00846657	0.0228814	-5.56116
HIST2H2BA	-1.56997	2.94972	-1.20751	0.011746	0.0270255	-5.80446
CHST7	-1.57022	3.55265	-1.60536	0.00584674	0.0188581	-5.27163
SMPD2	-1.57111	4.13742	-1.27619	0.0104932	0.0254963	-5.72223
FLJ39639	-1.572	4.83136	-1.88391	0.00337347	0.0137597	-4.82125
MIR3936	-1.57229	1.03221	-1.39575	0.00855654	0.0230306	-5.56922
SNORD77	-1.57309	1.4768	-1.18785	0.0121242	0.0274581	-5.82723
U2AF2	-1.57345	7.91017	-1.03841	0.0152919	0.0308741	-5.98889
LOH12CR2	-1.57453	2.91755	-1.3072	0.00996161	0.0248667	-5.68374
KHK	-1.57552	3.72994	-1.33594	0.00948747	0.0242741	-5.64731
DDX56	-1.57635	7.81349	-2.34802	0.0243389	0.00721922	-3.94395
OXSR1	-1.57639	8.30512	-1.97601	0.00278306	0.0122591	-4.65928
SLC25A38	-1.57714	7.00701	-1.88119	0.00339241	0.0138061	-4.82593
TULP1	-1.57728	1.43344	-1.40286	0.00845078	0.0228687	-5.55973
LOC728377	-1.57795	3.03605	-1.15415	0.012793	0.0282031	-5.86545
USP47	-1.57881	9.65468	-1.42345	0.00815022	0.0224543	-5.53201
MIR568	-1.5791	4.51038	-0.975241	0.0167898	0.0321801	-6.05109
HIST1H2AC	-1.57913	7.05371	-1.32727	0.00962853	0.0244032	-5.65837
SNORA10	-1.57967	1.57478	-1.02402	0.0156249	0.031171	-6.00339
EYS	-1.58048	5.76241	-1.0492	0.0150457	0.0307157	-5.97791
NTHL1	-1.58097	5.73222	-1.43999	0.00791491	0.0220988	-5.50948
TSSK3	-1.58118	4.13691	-1.92168	0.00311946	0.0131046	-4.75559
FOXL1	-1.5835	5.63041	-1.20113	0.0118677	0.0271769	-5.81188
SNORD83B	-1.58373	1.68071	-1.28383	0.0103603	0.0253113	-5.71283
IGFBP6	-1.5843	8.75857	-1.22487	0.0114193	0.0266321	-5.78407
RPL23A	-1.58433	8.39546	-1.80569	0.00395626	0.0150816	-4.95383
LOC100130075	-1.58448	1.56258	-1.26704	0.010654	0.0257158	-5.73342
PUM1	-1.58469	9.45211	-2.03267	0.0493209	0.0113497	-4.55653
CAPN6	-1.58551	5.77528	-0.902986	0.0186199	0.0334324	-6.11768
LOC100133445	-1.58641	1.2577	-1.57174	0.0062272	0.0195223	-5.32183
ALDOC	-1.58713	8.99297	-2.27467	0.0288258	0.00810768	-4.0924
SNX32	-1.58721	3.87945	-1.37462	0.00887692	0.0234326	-5.59716
SPATA2L	-1.58749	2.89015	-1.50315	0.00706546	0.0209067	-5.42133
SEMA4A	-1.58797	5.02924	-1.89531	0.00329503	0.013561	-4.80155
OR51B5	-1.58801	2.07161	-1.21445	0.0116145	0.0268716	-5.79634
THRB	-1.58881	9.36416	-2.03599	0.0489708	0.0112995	-4.55046
XRRA1	-1.58909	7.35597	-1.24532	0.0110432	0.0262044	-5.7597
RNPC3	-1.58938	7.33902	-1.87232	0.00345492	0.0139598	-4.84119
LOC728323	-1.59105	4.00767	-1.20248	0.011842	0.0271436	-5.81032
SOCS2-AS1	-1.59216	2.77796	-1.38601	0.00870301	0.023247	-5.58214
USP7	-1.59383	9.006	-1.41603	0.00825751	0.0226101	-5.54204
ARMCX5	-1.59446	6.85344	-2.22406	0.0323402	0.00875406	-4.19277
KIF27	-1.59529	6.51378	-1.12534	0.0133857	0.0289049	-5.89732
SLC10A6	-1.5955	1.5389	-1.20528	0.0117885	0.0270707	-5.80706
PLEKHH2	-1.59634	9.52815	-2.42267	0.020429	0.00641576	-3.78934
SLC14A2	-1.59658	3.14643	-1.22493	0.0114182	0.0266321	-5.784
IL17RB	-1.59787	7.6046	-1.65065	0.00536463	0.0179622	-5.20258
MIR630	-1.59838	2.78042	-1.33474	0.00950681	0.0243078	-5.64884
CACNA1D	-1.59839	5.38839	-1.76335	0.0043058	0.0158576	-5.02362
SAFB2	-1.59845	8.61506	-2.90115	0.00623128	0.00289477	-2.72041
KCTD6	-1.59894	4.99218	-1.90188	0.0032505	0.0134174	-4.79014
OR51I2	-1.59976	1.7798	-1.34215	0.00938733	0.0241495	-5.63935
SAA1	-1.60077	3.6299	-0.481932	0.031636	0.0428404	-6.40662
LOC100507634	-1.60084	2.51748	-1.8703	0.00346926	0.0139899	-4.84465
VWF	-1.60139	3.8422	-1.33177	0.00955519	0.0243797	-5.65264
OR2AG1	-1.60255	1.45038	-1.50349	0.00706101	0.0209067	-5.42084
OGT	-1.60325	10.4179	-1.57072	0.00623899	0.0195379	-5.32333
RPL13AP20	-1.60345	2.85006	-0.8328	0.0205162	0.0349396	-6.17767
PIPOX	-1.60455	2.21123	-1.59679	0.00594188	0.0189945	-5.28451
EPM2AIP1	-1.6052	9.32532	-2.2046	0.0337898	0.00898129	-4.2309
NLRP14	-1.60578	2.94959	-1.17749	0.0123271	0.0276802	-5.83909
ASNSD1	-1.6061	7.97353	-1.96643	0.00283997	0.0123984	-4.67642
SPNS2	-1.60624	3.53378	-1.5483	0.00650402	0.0200429	-5.35626
FAIM3	-1.6065	2.61661	-1.43942	0.00792297	0.0221153	-5.51026
SNORA55	-1.60748	1.97456	-1.03934	0.0152706	0.0308696	-5.98795
CCDC33	-1.60821	1.08494	-1.36359	0.0090478	0.0236833	-5.61159
EVA1B	-1.60861	6.9517	-1.61793	0.00570951	0.0186066	-5.25263
PRIMA1	-1.60884	2.09423	-1.21651	0.0115757	0.0268298	-5.79392
PHF8	-1.60958	8.11412	-2.95567	0.0054072	0.00263264	-2.59079
UBXN10	-1.60975	3.52726	-1.36796	0.00897981	0.0235762	-5.60588
HDAC9	-1.61063	8.75118	-1.43138	0.00803675	0.0222763	-5.52124
ZCCHC7	-1.61114	7.62844	-1.22312	0.0114519	0.0266802	-5.78613
LOC100507463	-1.61214	3.73562	-1.98091	0.00275429	0.0121745	-4.65048
RPL7	-1.61248	5.66636	-1.12748	0.013341	0.0288609	-5.89498
HS6ST3	-1.61329	4.16512	-1.1564	0.0127477	0.0281613	-5.86294
LOC100133286	-1.61346	1.35818	-1.45194	0.00774832	0.0218576	-5.49306
TRAF1	-1.61346	7.78526	-2.47013	0.018249	0.00594205	-3.68923
DLEU1	-1.61465	5.9476	-1.85641	0.00356941	0.0142257	-4.86839
NAGLU	-1.61474	6.62809	-1.18259	0.0122268	0.0275621	-5.83326
WDR91	-1.61668	8.29984	-2.89396	0.00634837	0.00293341	-2.7374
ACTL10	-1.61714	3.4079	-1.48347	0.0073219	0.0212495	-5.44915
E2F3	-1.61776	6.25377	-1.3148	0.00983442	0.02468	-5.67417
DCC	-1.61806	5.74429	-0.951593	0.0173751	0.0327215	-6.07342
SNORD34	-1.61824	1.10579	-1.64002	0.00547475	0.0182203	-5.21893
KIF12	-1.61883	2.27325	-1.81254	0.00390201	0.014959	-4.9424
C11orf94	-1.61936	1.57444	-1.60474	0.00585358	0.0188637	-5.27256
SOX15	-1.61944	4.57728	-1.33441	0.00951217	0.0243189	-5.64926
POLDIP3	-1.62057	8.76379	-2.38401	0.0223763	0.0068143	-3.86984
SNORD35A	-1.6209	1.55148	-1.60079	0.00589733	0.0189286	-5.27851
SNORD68	-1.62266	2.64278	-1.98135	0.00275176	0.0121656	-4.6497
PRR24	-1.62452	5.88165	-1.19451	0.0119951	0.0273019	-5.81956
HOTTIP	-1.62462	2.80646	-1.99944	0.00264795	0.0118727	-4.61707
FOXP1	-1.62507	9.95502	-1.72212	0.0046708	0.0166034	-5.09025
SNORD12C	-1.62546	1.49311	-1.12021	0.0134933	0.0290236	-5.90292
LOC100131496	-1.62643	4.05779	-1.00232	0.0161361	0.0315786	-6.02488
MANF	-1.62686	7.5329	-1.97053	0.00281547	0.0123506	-4.66908
OR51B6	-1.62768	1.21229	-1.44979	0.00777807	0.0219024	-5.49602
PRPH	-1.6283	3.90718	-1.50703	0.00701574	0.0208848	-5.41581
FAM57A	-1.62976	7.17304	-3.17042	0.00305671	0.0353582	-2.06635
STAG2	-1.62986	10.002	-1.62488	0.00563479	0.0185166	-5.24207
SIVA1	-1.6314	8.04376	-1.73305	0.00457159	0.0164007	-5.07272
SNORA61	-1.63144	2.77841	-1.43463	0.00799063	0.0222134	-5.51681
KIAA0368	-1.63264	9.55624	-1.09625	0.0140039	0.0295875	-5.92873
C16orf86	-1.63298	3.92532	-1.69099	0.00496326	0.017202	-5.13968
DHX40	-1.63311	8.44774	-2.51804	0.0162656	0.0054892	-3.58678
MIR3115	-1.63319	0.890308	-1.88579	0.00336042	0.0137301	-4.81801
SNORA54	-1.6334	2.55092	-0.926452	0.0180119	0.0330928	-6.09659
LOC340073	-1.63347	1.71742	-1.61322	0.0057607	0.0187025	-5.25977
LOC100506343	-1.63451	3.47492	-2.03601	0.0489685	0.0112995	-4.55042
SLC22A1	-1.63584	2.87069	-1.96297	0.00286075	0.0124563	-4.68258
LOC284837	-1.63665	3.24348	-1.84997	0.00361664	0.0143156	-4.87934
CERKL	-1.63703	0.854525	-1.66164	0.00525269	0.0177427	-5.18557
NAT8L	-1.63716	1.92788	-1.39963	0.0084987	0.0229347	-5.56405
PBX4	-1.63788	3.75223	-2.15604	0.0376631	0.00962815	-4.32495
WWTR1-AS1	-1.63901	2.38959	-1.96693	0.00283697	0.0123914	-4.67552
SNORA7B	-1.64047	3.62365	-0.781806	0.0219664	0.036079	-6.21833
GOLGA8I	-1.64057	1.91523	-1.37749	0.0088329	0.0233893	-5.59339
C9orf129	-1.64088	3.31163	-1.10923	0.0137255	0.0292981	-5.91481
MYO9A	-1.64141	9.66626	-1.03432	0.015386	0.0309496	-5.99303
PHGDH	-1.64281	7.42188	-2.29633	0.027429	0.00783194	-4.04892
NUP62CL	-1.64328	2.86887	-1.65918	0.00527763	0.0177798	-5.18939
ANKHD1-EIF4EBP3	-1.64378	2.11455	-1.45807	0.00766383	0.0217369	-5.48458
GPR143	-1.64385	1.67528	-1.76825	0.00426406	0.0157621	-5.01562
IL6ST	-1.64397	11.7047	-1.39978	0.00849636	0.0229317	-5.56384
MIR3671	-1.64464	4.72367	-1.84358	0.00366406	0.0144073	-4.89018
CPEB3	-1.64589	7.36348	-2.58736	0.0137432	0.00488144	-3.43612
SCARNA16	-1.64633	3.45796	-1.26986	0.0106042	0.0256346	-5.72998
PEX5	-1.64663	7.47841	-2.1368	0.0393038	0.00987642	-4.36177
LOC100132832	-1.64673	3.45796	-1.61512	0.00573998	0.0186636	-5.25689
CFHR3	-1.64696	4.24934	-0.67203	0.0252882	0.0385968	-6.29739
MRPL45	-1.64716	5.95405	-1.79952	0.00400559	0.0151857	-4.96407
CHD1	-1.64844	8.98458	-1.426	0.00811361	0.0224066	-5.52855
C10orf82	-1.64859	1.15872	-1.61578	0.00573283	0.0186454	-5.25589
PCAT1	-1.64881	1.3308	-1.78356	0.00413587	0.0155185	-4.99049
ILVBL	-1.64883	6.81121	-1.77344	0.00422026	0.0156789	-5.00712
SLC46A2	-1.65025	2.70115	-1.5725	0.00621837	0.0195023	-5.3207
THSD1	-1.65079	4.58594	-2.64553	0.0119095	0.00443722	-3.30754
FAM105A	-1.6509	4.11282	-1.71711	0.00471687	0.0166956	-5.09826
CD40	-1.65187	5.73886	-1.84605	0.00364568	0.0143825	-4.886
SLC25A37	-1.65197	9.1409	-2.02215	0.0025225	0.0115105	-4.57579
C16orf87	-1.65217	5.03566	-1.92439	0.00310188	0.0130608	-4.75083
DIRC2	-1.65333	5.86134	-1.43465	0.00799035	0.0222134	-5.51678
HDAC7	-1.65448	5.84799	-1.35246	0.00922291	0.0239303	-5.62605
SNORD15A	-1.65649	1.31278	-1.34779	0.00929712	0.024031	-5.63209
HLA-G	-1.65658	5.12204	-1.47366	0.00745255	0.021452	-5.4629
SPATA25	-1.65673	2.49435	-1.57767	0.00615865	0.0194152	-5.31304
FOXC1	-1.65697	11.5157	-1.77699	0.00419045	0.0156318	-5.00129
RAB3A	-1.65716	3.22955	-1.5276	0.00675678	0.0205066	-5.3863
ANKRD24	-1.65725	4.43857	-1.67268	0.00514228	0.0175253	-5.1684
TSSC4	-1.65771	5.84538	-1.41503	0.00827201	0.0226294	-5.54338
SNORA49	-1.65939	2.03469	-1.20011	0.0118873	0.0271956	-5.81307
RHOF	-1.65979	2.08974	-1.29524	0.010164	0.0250702	-5.69867
LOC730091	-1.66071	3.70314	-1.67821	0.00508766	0.0174504	-5.15975
CCT6B	-1.66083	5.55632	-1.83942	0.00369522	0.014484	-4.89722
TNFRSF10A	-1.66148	3.07112	-1.07612	0.0144432	0.0300932	-5.95002
CDCA7L	-1.66185	6.174	-1.88811	0.00334437	0.0137022	-4.814
CCDC134	-1.66339	4.47425	-1.401	0.00847834	0.022898	-5.56222
ORM2	-1.66405	1.20877	-1.14467	0.012986	0.0284365	-5.87602
TEKT2	-1.66417	1.61937	-1.81057	0.00391752	0.0149983	-4.94568
MBD6	-1.66443	6.8327	-1.49476	0.00717391	0.0210448	-5.43323
DKK2	-1.66518	1.29805	-1.32083	0.00973452	0.0245433	-5.66655
NAT8B	-1.6658	0.932969	-1.80098	0.00399389	0.0151648	-4.96165
NT5C2	-1.66616	8.87349	-2.14611	0.0385018	0.00976584	-4.34398
KLHL25	-1.66674	3.93535	-1.68415	0.00502946	0.0173377	-5.15043
ZNF296	-1.66677	2.53765	-1.46095	0.00762451	0.0216981	-5.4806
SLC52A1	-1.66698	1.23443	-1.70458	0.00483378	0.0169353	-5.1182
ZBED6	-1.66723	8.22124	-0.767585	0.0223815	0.0364338	-6.22922
NRN1L	-1.66729	2.34601	-1.60025	0.00590335	0.0189428	-5.27932
ORM1	-1.66863	1.01854	-1.18688	0.012143	0.027475	-5.82834
TIAM2	-1.66999	9.23089	-0.863296	0.019678	0.0342134	-6.15218
MLPH	-1.67098	6.21103	-1.92917	0.00307108	0.0129855	-4.74244
SLC44A4	-1.67224	1.44129	-1.45995	0.00763816	0.0217081	-5.48198
DBNDD2	-1.67249	2.13126	-1.77192	0.00423306	0.0157092	-5.00961
IKZF5	-1.67276	7.46393	-2.1524	0.0379685	0.00967549	-4.33193
SHF	-1.67279	5.32256	-2.07299	0.0452042	0.0107923	-4.48203
LOC100129148	-1.67329	3.58672	-1.18135	0.0122512	0.0275921	-5.83468
PPARD	-1.676	6.44222	-2.24986	0.0305032	0.00841583	-4.14181
FAM219A	-1.6763	7.48895	-3.46555	0.00135784	0.0202481	-1.31294
LINC00535	-1.67685	3.2513	-1.5882	0.00603845	0.0191996	-5.29736
SVEP1	-1.67739	7.80021	-1.33018	0.009581	0.0243797	-5.65466
SNORA27	-1.67771	3.59375	-0.889679	0.0189705	0.0336518	-6.12941
ORC3	-1.67813	7.43129	-1.6132	0.00576086	0.0187025	-5.2598
MT3	-1.67921	1.53001	-1.19657	0.0119554	0.0272475	-5.81718
SNORD20	-1.6813	1.67137	-1.37814	0.00882286	0.0233784	-5.59253
TSC22D4	-1.68164	7.00669	-2.65368	0.0116715	0.00438157	-3.28937
SDHAP3	-1.68216	5.57466	-1.98383	0.0027373	0.0121198	-4.64523
CCDC114	-1.68308	3.24765	-1.82016	0.00384241	0.0148208	-4.92965
UBE2S	-1.68363	3.3818	-1.32972	0.00958848	0.0243797	-5.65525
CBLB	-1.68433	8.35397	-1.85849	0.00355423	0.0141872	-4.86484
PI4KAP1	-1.68438	2.93399	-1.35345	0.00920724	0.0239027	-5.62477
SERPINA6	-1.68543	4.9695	-1.16586	0.0125576	0.0279504	-5.85228
TANC1	-1.68633	8.68435	-2.13714	0.0392743	0.00987516	-4.36113
RSRC2	-1.68637	9.13646	-3.32155	0.00202496	0.0265112	-1.68496
LAMA3	-1.68715	3.9047	-1.02961	0.015495	0.0310424	-5.99778
GSTTP2	-1.68754	0.773651	-1.99225	0.00268879	0.011994	-4.63007
SNORD18C	-1.68899	1.60001	-1.57785	0.00615659	0.0194113	-5.31277
CCDC110	-1.68938	5.28836	-1.67911	0.00507881	0.0174469	-5.15834
CDS1	-1.69103	3.48252	-1.69926	0.00488415	0.0170449	-5.12663
SOD3	-1.69374	12.3595	-1.11561	0.0135903	0.0291239	-5.90792
ST6GALNAC4	-1.69581	6.10656	-1.32345	0.00969125	0.0244941	-5.66322
IPP	-1.69774	6.09989	-1.10048	0.0139127	0.0294975	-5.92421
FBXO24	-1.69839	3.4632	-1.76773	0.00426847	0.0157665	-5.01647
SLC11A1	-1.69876	4.26538	-1.86948	0.0034751	0.0140079	-4.84606
RAB26	-1.69882	3.45764	-2.57654	0.0141117	0.00498065	-3.45983
FMO5	-1.70004	5.48443	-2.00985	0.00258978	0.0117407	-4.59819
C1orf228	-1.70012	3.95754	-1.65366	0.00533374	0.0178873	-5.19792
SCARNA12	-1.70232	5.29043	-0.749667	0.022911	0.0367961	-6.24267
SNORD114-16	-1.70264	1.0393	-1.91372	0.0031716	0.0132252	-4.76952
ALG2	-1.70273	7.71805	-2.28907	0.0278903	0.00792548	-4.06353
PMS2P3	-1.70321	4.48789	-1.5354	0.00666059	0.0203116	-5.37502
TRIM39	-1.70409	6.75219	-2.59129	0.0136117	0.00485769	-3.4275
NIPAL4	-1.70463	1.99427	-1.62368	0.0056477	0.0185286	-5.24391
TAC1	-1.70548	4.49963	-1.12551	0.0133822	0.0289039	-5.89713
EXOC3	-1.70553	7.84124	-1.38067	0.00878421	0.0233282	-5.58919
NUP210	-1.70582	2.50286	-1.53898	0.00661687	0.0202553	-5.36983
LOC100289341	-1.7066	4.09927	-2.28083	0.0284219	0.00804154	-4.08006
MIR7-1	-1.70743	1.78133	-1.12596	0.0133726	0.0288924	-5.89663
SNORD60	-1.70836	1.83622	-1.54004	0.00660398	0.0202352	-5.36829
TAS2R43	-1.70845	2.94126	-1.18006	0.0122764	0.0276214	-5.83615
IGSF22	-1.71138	3.10178	-2.51713	0.0163013	0.00549811	-3.58873
ZNF33BP1	-1.71202	4.36365	-1.07151	0.0145451	0.0302035	-5.95484
PRR7	-1.71206	2.55095	-2.10493	0.0421594	0.0103311	-4.42218
FAM205B	-1.71223	2.14578	-1.43601	0.00797098	0.0221926	-5.51492
HLA-E	-1.71245	10.889	-2.99776	0.00484233	0.0484846	-2.48973
HIST1H2BL	-1.71255	2.13384	-1.66253	0.00524369	0.0177307	-5.18418
WBP1	-1.71297	3.87555	-1.48326	0.00732469	0.0212495	-5.44945
NFE2L2	-1.71424	7.85186	-1.13997	0.0130823	0.0285539	-5.88123
LOC440354	-1.71499	2.88747	-1.31358	0.00985477	0.024702	-5.67571
C6orf25	-1.71537	3.25275	-1.66654	0.00520345	0.0176576	-5.17796
DNAJB1	-1.71544	8.38501	-2.84352	0.00722952	0.00319095	-2.85582
GLI2	-1.71904	6.27913	-1.69394	0.00493489	0.0171413	-5.13503
LOC100506368	-1.72011	1.85439	-2.02509	0.00250662	0.01147	-4.57041
ZBTB42	-1.72057	4.57207	-2.86355	0.00686677	0.00308833	-2.80896
HIST1H1A	-1.72158	4.85961	-0.857102	0.0198465	0.0343751	-6.15743
LINC00273	-1.72245	3.87276	-0.643056	0.0262089	0.0392307	-6.31632
PRG2	-1.72508	3.17553	-1.57931	0.00613981	0.0193849	-5.3106
MUC5B	-1.72594	3.27334	-1.6622	0.00524707	0.0177371	-5.1847
AKT3	-1.72598	10.7176	-1.45696	0.00767905	0.0217502	-5.48612
RAB36	-1.72627	4.69963	-2.21418	0.0330695	0.0088611	-4.21217
BEND7	-1.72642	3.43806	-1.96808	0.0028301	0.0123832	-4.67347
CHRDL2	-1.72688	8.3776	-0.660691	0.0256464	0.0388223	-6.30489
DUSP5	-1.72691	4.4103	-1.1977	0.0119336	0.0272315	-5.81586
TSNARE1	-1.72904	4.57669	-2.45233	0.0190405	0.00610254	-3.72693
TUBA4A	-1.72918	5.66421	-2.1645	0.0369612	0.00952795	-4.30868
PAWR	-1.72923	3.10401	-1.58039	0.00612747	0.0193789	-5.309
MED13L	-1.73031	10.5705	-1.97956	0.00276221	0.0121891	-4.65291
HSD17B7	-1.73035	4.72508	-2.5621	0.0146178	0.00510155	-3.49136
CCDC101	-1.73122	5.70309	-2.35156	0.0241393	0.00718208	-3.9367
WFIKKN2	-1.73176	1.73751	-1.5706	0.00624036	0.0195379	-5.3235
CATSPER2P1	-1.73209	3.63304	-3.41045	0.00158346	0.0223742	-1.45623
WDSUB1	-1.73282	5.83639	-1.89269	0.00331287	0.0136108	-4.80607
SNORA45	-1.73445	2.36616	-1.49554	0.00716377	0.0210402	-5.43213
TSPO2	-1.73446	2.05808	-1.90236	0.00324723	0.0134132	-4.7893
HSP90AB1	-1.73524	12.2141	-4.53918	5.81558e-05	0.00202775	1.66295
LOC100505695	-1.73534	3.19399	-1.78881	0.00409262	0.0154075	-4.98182
REM1	-1.7366	5.26316	-2.1568	0.0375997	0.00962815	-4.32349
MKLN1	-1.73756	10.1569	-1.60954	0.00580085	0.0187683	-5.26533
STAC3	-1.7378	4.43838	-1.61756	0.00571359	0.018611	-5.2532
LOC100289561	-1.73786	2.36627	-1.27424	0.0105273	0.025532	-5.72462
TCEAL5	-1.73814	4.59721	-1.62917	0.00558903	0.0184173	-5.23553
LOC150776	-1.73819	6.51416	-3.02497	0.00450717	0.046302	-2.42393
DOK7	-1.739	1.69486	-1.57598	0.00617808	0.019452	-5.31554
SLC5A3	-1.73928	9.33468	-0.944045	0.0175647	0.0327927	-6.08044
CNIH3	-1.74061	3.16599	-2.6062	0.0131228	0.00473886	-3.3947
KIAA0146	-1.74187	9.05105	-2.92613	0.00584019	0.00277282	-2.66122
TSPY26P	-1.74233	4.12344	-1.45912	0.00764949	0.0217221	-5.48313
CCDC147	-1.74259	3.3832	-1.51483	0.00691656	0.0207742	-5.40465
SNORA20	-1.74272	2.34857	-1.25075	0.0109449	0.0260823	-5.75317
AGBL1	-1.74307	3.80294	-1.41598	0.00825828	0.0226101	-5.54211
LOC441461	-1.74325	1.58313	-2.34164	0.0247027	0.00729486	-3.95701
HYMAI	-1.7434	6.14032	-1.15626	0.0127504	0.0281613	-5.86309
SEC61G	-1.74372	8.75394	-2.01676	0.00255178	0.0116106	-4.58562
CNNM4	-1.7442	5.42452	-2.32606	0.0256112	0.00748765	-3.98876
ZCCHC11	-1.74683	9.0693	-1.85717	0.00356382	0.0142159	-4.86709
MIR548A2	-1.74699	2.91319	-1.3302	0.00958073	0.0243797	-5.65464
TRIM46	-1.74722	4.26132	-2.17379	0.0362042	0.00941353	-4.29076
SPDYE5	-1.74993	4.03623	-1.83505	0.00372816	0.0145601	-4.9046
HRASLS5	-1.75045	4.14425	-1.37487	0.00887301	0.0234326	-5.59682
SCAF8	-1.75075	9.08098	-1.44569	0.00783511	0.0219652	-5.50166
TOX4	-1.75205	8.62413	-2.7649	0.00883319	0.00364121	-3.03773
LOC100133331	-1.75258	2.73318	-1.1878	0.0121251	0.0274581	-5.82728
MAN2C1	-1.75259	8.02359	-1.41071	0.00833508	0.0226998	-5.5492
RTN2	-1.75298	4.00412	-1.60963	0.00579987	0.0187683	-5.2652
HP07349	-1.75359	3.3818	-1.11844	0.0135305	0.0290711	-5.90484
SNORD29	-1.75362	1.58691	-1.53665	0.00664535	0.0202883	-5.37321
SNAI1	-1.75416	6.5594	-2.05249	0.047258	0.0110637	-4.52005
CYGB	-1.75581	7.04737	-3.26752	0.00234836	0.0293122	-1.82243
C11orf91	-1.75602	1.76467	-1.90805	0.00320913	0.0133185	-4.7794
SSR3	-1.75659	11.6915	-2.96375	0.00529415	0.00259464	-2.57145
WHAMMP2	-1.75681	5.90917	-2.75945	0.00895581	0.00367355	-3.05022
MECOM	-1.75692	3.99517	-1.57117	0.00623377	0.0195379	-5.32266
GPR26	-1.75807	3.31494	-1.71847	0.00470434	0.0166752	-5.09609
ARHGEF39	-1.75991	4.40802	-2.06533	0.045962	0.0109066	-4.49627
SNORA38	-1.76083	1.30461	-1.55395	0.00643642	0.0199097	-5.348
LOC100287042	-1.76116	2.69033	-1.77421	0.00421371	0.0156674	-5.00584
SNHG5	-1.76169	8.63565	-2.64468	0.0119347	0.00444521	-3.30944
DACT1	-1.76186	6.3415	-1.13154	0.0132566	0.0287635	-5.89053
POU6F2	-1.76193	2.24873	-1.28798	0.0102886	0.0252268	-5.70769
SCD	-1.76268	9.31863	-2.20723	0.033591	0.00894508	-4.22577
FAM207A	-1.76293	4.54226	-2.52797	0.0158798	0.00539433	-3.56536
KLHL13	-1.76322	6.4034	-2.22877	0.0319978	0.0086971	-4.1835
FAM156A	-1.76327	1.91945	-1.42953	0.00806315	0.0223234	-5.52376
FOXA2	-1.76346	4.21582	-1.43977	0.00791797	0.0221047	-5.50978
MTMR3	-1.76456	9.21184	-2.65276	0.0116984	0.00438612	-3.29144
ABI3BP	-1.76538	11.8869	-1.52036	0.00684703	0.0206596	-5.39673
IFITM4P	-1.76602	1.65798	-1.93626	0.00302593	0.0128682	-4.72996
OSBPL5	-1.76651	8.62759	-2.11299	0.0414204	0.0102127	-4.40697
KDM6A	-1.76696	8.18195	-1.64398	0.00543357	0.0181316	-5.21286
GNRH2	-1.76713	2.22404	-2.1175	0.0410123	0.0101528	-4.39845
MB21D2	-1.76757	5.16068	-2.27689	0.0286795	0.00808366	-4.08795
TTC39C	-1.76944	6.32648	-1.87838	0.00341209	0.0138507	-4.83077
ACSS3	-1.77169	5.41978	-1.47769	0.00739864	0.0213903	-5.45726
TTC28-AS1	-1.77377	6.83724	-3.52069	0.00116311	0.0180321	-1.1684
ABI3	-1.77417	3.51114	-1.66798	0.00518899	0.0176313	-5.17571
SOX6	-1.77449	8.30988	-1.54395	0.00655654	0.0201537	-5.36261
MIR4731	-1.77542	1.68819	-1.60459	0.00585531	0.0188637	-5.2728
PYGM	-1.77573	3.74991	-1.62668	0.0056156	0.0184848	-5.23934
PLS1	-1.7761	3.9575	-1.72911	0.00460717	0.0164735	-5.07905
PRICKLE3	-1.77621	4.22477	-2.21043	0.0333499	0.00890689	-4.21951
C8orf22	-1.77663	0.774883	-2.10226	0.042407	0.0103767	-4.42721
RNF152	-1.77709	5.73407	-1.11331	0.0136388	0.0291856	-5.9104
LOC100127888	-1.7792	0.587825	-2.21514	0.0329973	0.00884861	-4.21027
SNORD114-4	-1.78077	1.30556	-1.78631	0.00411311	0.0154625	-4.98594
SYF2	-1.78165	8.09062	-3.40371	0.00161342	0.0225948	-1.47369
SAMD8	-1.78289	8.70021	-2.20375	0.0338547	0.00899311	-4.23257
ANKRD9	-1.78422	5.26408	-1.87964	0.00340327	0.0138265	-4.8286
PKLR	-1.78577	1.28604	-1.86346	0.00351828	0.0141001	-4.85636
FLJ36777	-1.78627	3.18475	-1.84278	0.00367005	0.0144235	-4.89154
PRG4	-1.78651	12.4017	-1.52239	0.00682159	0.0206187	-5.3938
CCT6P1	-1.79009	4.98163	-1.82427	0.00381062	0.0147372	-4.92276
LOC100507501	-1.79026	3.40845	-2.15903	0.0374143	0.00960091	-4.31922
TTC23L	-1.79056	3.81715	-1.89275	0.00331251	0.0136108	-4.80598
PNISR	-1.79098	10.3363	-2.32442	0.0257089	0.00750468	-3.9921
SNORA52	-1.79275	1.60952	-1.69914	0.0048853	0.0170464	-5.12682
FAHD2CP	-1.79311	3.84755	-1.6212	0.00567433	0.0185698	-5.24768
ZC3H6	-1.79407	9.18404	-1.86805	0.00348532	0.0140324	-4.84851
GADD45G	-1.79466	4.96422	-1.60652	0.00583396	0.0188425	-5.26988
HIST1H2AE	-1.79534	1.63207	-1.66524	0.00521648	0.0176866	-5.17998
RRN3	-1.79823	7.91304	-2.76375	0.00885885	0.00364798	-3.04036
LOC100131060	-1.79844	2.37828	-1.70745	0.00480676	0.0168717	-5.11364
OR52D1	-1.79896	2.11983	-1.96169	0.00286854	0.0124758	-4.68488
ADA	-1.80219	4.28176	-2.28356	0.028245	0.00800518	-4.07459
CHMP4C	-1.80297	4.41093	-1.87195	0.00345756	0.0139681	-4.84183
HIST2H2BF	-1.80331	5.11815	-1.62897	0.00559114	0.0184196	-5.23583
SLC9A3	-1.80367	3.78425	-1.69338	0.00494024	0.0171523	-5.13591
ISYNA1	-1.80386	6.10739	-3.04832	0.00423712	0.0441869	-2.36718
SNAP91	-1.80399	3.08273	-1.76872	0.00426004	0.0157578	-5.01484
ALKBH5	-1.80492	9.55338	-2.33815	0.0249034	0.0073347	-3.96412
TNFSF13	-1.80565	4.28691	-1.54744	0.00651445	0.0200582	-5.35752
B3GALT1	-1.80586	4.96614	-1.34663	0.00931562	0.024031	-5.63358
WHAMMP3	-1.80667	6.41967	-2.19075	0.0348571	0.0091649	-4.25789
HSH2D	-1.80787	2.6719	-1.55544	0.00641865	0.0198858	-5.34582
TMC4	-1.80882	4.05979	-2.17266	0.0362954	0.00941981	-4.29294
DES	-1.80898	2.56567	-1.43355	0.00800589	0.0222376	-5.51828
ABCA6	-1.81069	6.55747	-1.04201	0.0152096	0.0308535	-5.98525
MAPK8IP1	-1.81179	5.15314	-1.53096	0.00671522	0.0204335	-5.38145
CTNNAL1	-1.81263	7.50591	-2.91028	0.00608562	0.00284718	-2.69882
CN5H6.4	-1.81281	2.29054	-2.08571	0.0439696	0.0105994	-4.45829
TMEM151B	-1.81394	2.17623	-1.97466	0.002791	0.0122801	-4.66169
SNORD12	-1.81514	2.10232	-1.5524	0.00645493	0.0199526	-5.35027
HMGCLL1	-1.81549	4.06267	-1.46204	0.00760957	0.0216724	-5.47908
THAP3	-1.81653	5.33916	-2.83039	0.00747679	0.00326751	-2.88641
LOC100507250	-1.81766	1.93072	-1.95407	0.00291491	0.0125957	-4.69843
KPNA7	-1.81905	1.49556	-2.40806	0.0211462	0.00657135	-3.81988
PIP5KL1	-1.81961	4.35612	-2.9771	0.00511227	0.00252009	-2.53944
RNF138	-1.81991	6.71544	-2.55566	0.0148483	0.00514717	-3.50536
STRC	-1.81993	1.54484	-2.16511	0.0369113	0.00952276	-4.30751
INPP5D	-1.82099	5.09656	-1.57388	0.0062023	0.0194797	-5.31865
PHF17	-1.82149	9.01578	-2.47414	0.0180752	0.00590328	-3.68072
LRP4-AS1	-1.8219	3.06616	-1.83667	0.00371593	0.0145387	-4.90187
EGR2	-1.82356	4.98955	-1.57437	0.00619667	0.0194703	-5.31792
CDH5	-1.82431	1.85226	-1.24354	0.0110755	0.0262535	-5.76184
SRGAP3	-1.8251	5.93362	-2.92652	0.00583413	0.00277282	-2.66028
LOC100129931	-1.82626	2.71319	-2.04037	0.0485108	0.0112393	-4.5424
C19orf80	-1.82659	1.38576	-2.3368	0.0249817	0.00734911	-3.96689
CCDC7	-1.82782	6.78333	-0.878819	0.0192597	0.0338791	-6.13886
RBM7	-1.83021	7.57742	-3.69887	0.000700944	0.0126479	-0.693981
SNORD54	-1.83052	1.56597	-2.09727	0.0428733	0.0104433	-4.43661
LOC100507346	-1.8314	4.13635	-2.36936	0.0231573	0.0069893	-3.90011
PTPRB	-1.83157	3.5117	-1.31896	0.00976538	0.0245871	-5.66891
WNT11	-1.83158	4.32246	-2.38089	0.0225408	0.00685382	-3.87631
TRAF4	-1.83208	5.63087	-2.15475	0.0377714	0.0096487	-4.32743
POLR1E	-1.83265	6.59069	-2.57758	0.0140759	0.00497099	-3.45755
SLC6A1	-1.83385	1.5791	-1.44363	0.00786388	0.0220029	-5.50449
GALR3	-1.83398	0.93542	-2.54007	0.0154215	0.00528101	-3.53922
CTAGE6P	-1.8357	3.03234	-1.36213	0.00907058	0.0237125	-5.61349
ZFAS1	-1.83651	9.04278	-2.17631	0.0360008	0.00937816	-4.28588
CTRB1	-1.83812	1.83453	-2.21647	0.0328988	0.00883596	-4.20767
IGFALS	-1.83837	2.02523	-2.05742	0.0467571	0.0110007	-4.51094
CYP3A43	-1.83953	3.10683	-2.17063	0.0364602	0.00944606	-4.29687
LOC553103	-1.83969	3.60065	-2.25275	0.0303033	0.00838409	-4.13607
FAM91A2	-1.84165	1.44641	-2.09529	0.0430591	0.010466	-4.44033
MEI1	-1.84327	6.09848	-2.64316	0.0119799	0.00445331	-3.31283
[truncated: 537 more rows]
