# Supplementary material for: Identification and functional analysis of hub genes in knee osteoarthritis via bioinformatics and experimental validation
Source: Front Bioinform. 2025 Dec 17;5:1671693. doi: 10.3389/fbinf.2025.1671693 (PMC12753952; doi:10.3389/fbinf.2025.1671693)
Supplement: Supplementary file 1 [file DataSheet1.zip › Supplementary Materials/Table S3-GO.csv]

	ONTOLOGY	ID	Description	GeneRatio	BgRatio	pvalue	p.adjust	qvalue	geneID	Count
GO:0006935	BP	GO:0006935	chemotaxis	152/4222	466/18888	1.61280681829842e-07	0.000682224636054458	0.000614986835973028	FOSL1/PLXNA4/DNM1L/PTK2B/CCL18/SAA1/BCAR1/S100A8/S100A9/CMTM1/HMGB1/SLIT1/MSMP/SEMA5B/CCL2/SEMA3F/CXCL14/OXSR1/CKLF/MAP2K1/WNT3/CXCL12/HSD3B7/AIF1/SERPINE1/NCKAP1L/CD74/RPL13A/SCG2/TMSB4X/CCR3/FGF7/CMTM8/MDK/CXCR3/CCL21/CCR5/PRKD1/SEMA7A/KIT/ELANE/NINJ1/GPNMB/P2RX4/FCER1G/MEGF8/TGFB1/NEDD9/CSF1/DSCAM/NR4A1/WNT5A/HSPB1/VEGFB/PADI2/CORO1A/RHOG/PTN/EPHA7/SEMA4G/AMOT/S100A4/SEMA3G/ANGPT1/TUBB2B/PLGRK…	152
GO:0042330	BP	GO:0042330	taxis	152/4222	468/18888	2.16785712124073e-07	0.000682224636054458	0.000614986835973028	FOSL1/PLXNA4/DNM1L/PTK2B/CCL18/SAA1/BCAR1/S100A8/S100A9/CMTM1/HMGB1/SLIT1/MSMP/SEMA5B/CCL2/SEMA3F/CXCL14/OXSR1/CKLF/MAP2K1/WNT3/CXCL12/HSD3B7/AIF1/SERPINE1/NCKAP1L/CD74/RPL13A/SCG2/TMSB4X/CCR3/FGF7/CMTM8/MDK/CXCR3/CCL21/CCR5/PRKD1/SEMA7A/KIT/ELANE/NINJ1/GPNMB/P2RX4/FCER1G/MEGF8/TGFB1/NEDD9/CSF1/DSCAM/NR4A1/WNT5A/HSPB1/VEGFB/PADI2/CORO1A/RHOG/PTN/EPHA7/SEMA4G/AMOT/S100A4/SEMA3G/ANGPT1/TUBB2B/PLGRK…	152
GO:0050954	BP	GO:0050954	sensory perception of mechanical stimulus	71/4222	185/18888	5.7032676775144e-07	0.00119654555874252	0.00107861799234395	COL11A1/NTRK1/SPNS2/RAB3A/SLC1A3/CXCL12/NDUFB9/COCH/TECTA/MYH14/EYA1/PCDH15/PKHD1L1/SLC26A4/CHRNB2/CDC14A/HOMER2/ZNF354A/TMC2/UCN/TNF/KIT/CACNA1D/ALDH7A1/LHFPL4/P2RX4/CDH23/MYO7B/SRRM4/CHD7/LRP2/ANKRD24/THRB/HTR2A/COL4A3/TMIE/FGFR1/MYO3B/KCNQ3/SPRY2/SPTBN4/RPL38/DCDC2/SCN11A/TFAP2A/ASIC3/CNTN5/CLIC5/SCN1A/TUB/STRC/MYO1A/GPX1/MIR455/USP53/SLITRK6/GRAP/CHRNA10/LHFPL3/TRPA1/SLC52A3/GJB2/PIEZO2/PAX3/…	71
GO:0001503	BP	GO:0001503	ossification	142/4222	446/18888	1.87744784431767e-06	0.00295416418303385	0.00266301154759795	STC1/PTK2B/CREB3L1/ERCC2/COL11A1/SFRP1/ECM1/TOB1/SNAI1/FHL2/GPM6B/IGF1/HSPE1/MINPP1/SOST/PTH1R/CCDC47/FOSL2/RUNX2/BMP3/PDLIM7/ZHX3/HAND2/WNT3/TMEM119/PENK/ZBTB16/MYOC/CRIM1/PKDCC/WNT10B/DDX5/ADAMTS12/DHX9/CTHRC1/BMP5/SLC20A2/MDK/TEK/GATA1/PRKD1/SEMA7A/TNF/DKK1/FKRP/BMP6/CHRDL2/WWTR1/CYP27B1/IBSP/RPS15/BMP8B/SMPD3/GLI2/CSF1/WNT5A/HDAC7/ADAMTS7/BCL2/PTN/GDF5/FBN2/FZD9/MRC2/LEP/WNT4/MAP2K6/AXIN2/MEN…	142
GO:0007411	BP	GO:0007411	axon guidance	83/4222	234/18888	2.96202338380955e-06	0.00310716252961622	0.00280093088398833	PLXNA4/RET/CDK5/LMO4/NTRK1/SLIT1/SEMA5B/SEMA3F/EFNA1/VAX1/WNT3/CXCL12/LAMA2/SOS1/VASP/NOTCH2/EPHA3/TUBB3/SEMA7A/NRXN1/LHX9/MYOT/RPS6KA5/CNTN4/MEGF8/GLI2/DSCAM/WNT5A/PLEKHG4/CHL1/CDH4/KIF5C/EPHA7/SEMA4G/SEMA3G/TUBB2B/PTPRO/MATN2/SEMA4A/CNTN2/L1CAM/ROBO2/HOXA2/KIF5A/NOG/DLX5/EDN3/DCC/EPHA8/ROBO3/CNTN5/SLIT2/KALRN/OR10A4/SLIT3/RELN/MYCBP2/PCDHAC2/ARTN/NELL2/LRTM2/DAG1/NTN3/SEMA3A/EFNB3/EPHA10/SEMA3D…	83
GO:0097485	BP	GO:0097485	neuron projection guidance	83/4222	234/18888	2.96202338380955e-06	0.00310716252961622	0.00280093088398833	PLXNA4/RET/CDK5/LMO4/NTRK1/SLIT1/SEMA5B/SEMA3F/EFNA1/VAX1/WNT3/CXCL12/LAMA2/SOS1/VASP/NOTCH2/EPHA3/TUBB3/SEMA7A/NRXN1/LHX9/MYOT/RPS6KA5/CNTN4/MEGF8/GLI2/DSCAM/WNT5A/PLEKHG4/CHL1/CDH4/KIF5C/EPHA7/SEMA4G/SEMA3G/TUBB2B/PTPRO/MATN2/SEMA4A/CNTN2/L1CAM/ROBO2/HOXA2/KIF5A/NOG/DLX5/EDN3/DCC/EPHA8/ROBO3/CNTN5/SLIT2/KALRN/OR10A4/SLIT3/RELN/MYCBP2/PCDHAC2/ARTN/NELL2/LRTM2/DAG1/NTN3/SEMA3A/EFNB3/EPHA10/SEMA3D…	83
GO:0010996	BP	GO:0010996	response to auditory stimulus	19/4222	31/18888	3.46207177241312e-06	0.00311289710508117	0.00280610027869274	SLC1A3/ATP8A2/MDK/UCN/NRXN1/KIAA0319/ABHD12/PTN/KCNQ3/ATP1A2/SCN11A/USP53/TACR1/DRD2/SLITRK6/CHRNA10/CHRNA9/KCNC1/CNTNAP2	19
GO:0031960	BP	GO:0031960	response to corticosteroid	58/4222	156/18888	1.81717906253924e-05	0.0114484447071759	0.0103201239228134	FOSL1/PFKFB1/STC1/COMT/FBXO32/SCNN1A/IGFBP2/CLDN1/UCP2/METTL21C/FOSL2/SCNN1D/FOXO3/FOSB/UGT1A1/PCK2/UCN/TNF/FKRP/BMP6/ACE/ZFP36L2/CSN1S1/ADM/CYBB/SGK1/BCL2/AVPR1A/SDC1/ABCA3/IGFBP7/CDO1/SMYD3/AXIN2/AKR1C3/PDCD7/UBE2L3/DDIT4/PTGS2/ALPL/SLIT2/ZFP36L1/SLIT3/SLC12A3/MYOD1/HTR1B/FOS/INHBA/GJB2/MSTN/TBX2/ACSBG1/CASP9/SERPINF1/RPL27/AREG/NPAS4/ZFP36	58
GO:0009612	BP	GO:0009612	response to mechanical stimulus	75/4222	216/18888	2.03629041809425e-05	0.0114484447071759	0.0103201239228134	PPL/FOSL1/PTK2B/ANKRD23/BTG2/COL11A1/NTRK1/SLC1A3/IGFBP2/SOST/CXCL12/ATP8A2/TNFRSF8/CRADD/FOSB/PKD2/CD40/MDK/NPPA/CASP8AP2/TMC2/UCN/TNF/NRXN1/KIT/BMP6/GCLC/NFKBIA/KIAA0319/HTR2A/ABHD12/TLR4/PTN/TUBA1A/GDF5/CNN2/ITGAM/MAP1B/KCNQ3/PTGS2/ANO3/ATP1A2/SCN11A/FGF2/ASIC3/MMP14/PKD1L2/TNFRSF10A/TCAP/SCN1A/ATAT1/STRC/USP53/TACR1/DRD2/SLITRK6/DAG1/CTNNB1/CHRNA10/WNT11/MMP2/TRPA1/TMEM150C/FOS/PIEZO2/KCNA1/T…	75
GO:0045229	BP	GO:0045229	external encapsulating structure organization	107/4222	334/18888	2.4863339188001e-05	0.0114484447071759	0.0103201239228134	MMP7/LAMB1/CREB3L1/ERCC2/COL11A1/MMP19/FERMT1/LOXL1/FBLN5/GPM6B/MYH11/ADAMTS5/COL9A1/SH3PXD2B/OLFML2B/WDR72/IMPG1/RXFP1/MMP9/ANTXR1/CCDC80/LAMA2/KLK7/COL10A1/CLASP1/MMP3/ADAMTS12/ELF3/CMA1/COL14A1/ANGPTL7/FURIN/COL8A1/TNF/TNFRSF1B/FKRP/FLOT1/ELANE/AGT/THSD4/COL5A3/MFAP4/IBSP/MMP10/SMPD3/MMP11/BCL3/MANSC4/ADAMTS15/COL18A1/TGFB1/TGM1/COL27A1/FBLN1/PRDX4/LAMA1/ADAMTS7/COL4A3/VTN/COL4A1/HAS3/ADAMTS20…	107
GO:0007605	BP	GO:0007605	sensory perception of sound	59/4222	161/18888	2.54639209286226e-05	0.0114484447071759	0.0103201239228134	COL11A1/SPNS2/SLC1A3/NDUFB9/COCH/TECTA/MYH14/EYA1/PCDH15/PKHD1L1/SLC26A4/CHRNB2/CDC14A/HOMER2/ZNF354A/TMC2/UCN/KIT/CACNA1D/ALDH7A1/LHFPL4/CDH23/MYO7B/SRRM4/CHD7/LRP2/ANKRD24/THRB/COL4A3/TMIE/FGFR1/MYO3B/KCNQ3/SPRY2/SPTBN4/RPL38/DCDC2/TFAP2A/CNTN5/CLIC5/TUB/STRC/MYO1A/GPX1/MIR455/USP53/SLITRK6/GRAP/CHRNA10/LHFPL3/SLC52A3/GJB2/PAX3/CHRNA9/OTOF/LHFPL5/COL1A1/OTOA/LOXHD1	59
GO:0035725	BP	GO:0035725	sodium ion transmembrane transport	65/4222	182/18888	2.61465226297745e-05	0.0114484447071759	0.0103201239228134	SLC4A4/SLC41A3/SCNN1A/TPCN1/DLG1/SLC6A1/SLC38A5/SLC34A3/ATP1A4/HCN4/SCNN1D/PKD2/NETO1/SLC20A2/SLC6A3/HCN1/FXYD5/NPPA/SCN3A/SLC6A17/PRKCE/SLC5A2/SLC34A2/TPCN2/YWHAH/SLC6A7/PTPN3/CHP1/NOS1/CNNM4/SLC9A9/SLC8A3/SLC9A5/FGF12/FGF13/SLC4A8/FXYD7/SLC3A2/ATP1A2/SCN11A/ASIC3/ATP4A/SCN1A/SCN8A/SLC12A3/SLC5A6/HECW2/SLC9C2/ATP1B2/SHROOM2/NEDD4L/SLC9A3/SLC5A1/SCN2A/SLC5A4/SLC6A19/SLC4A9/ASIC4/ATP12A/SLC9B1/GPD…	65
GO:0017156	BP	GO:0017156	calcium-ion regulated exocytosis	30/4222	66/18888	2.6427554850132e-05	0.0114484447071759	0.0103201239228134	DOC2A/CDK5/SYT8/VAMP2/RAB3A/MYH9/ZP4/UNC13C/SYT9/SDF4/TSPAN18/RIMS4/SNAP25/NLRP5/GNAI2/RIMS1/TRPV6/RAB3GAP1/HYAL3/STX1A/SYT7/RAPGEF4/SYT15/SYT13/RPH3A/SYT3/RAP1B/SYN2/BAIAP3/ZP3	30
GO:0045055	BP	GO:0045055	regulated exocytosis	77/4222	225/18888	2.83029524136502e-05	0.0114484447071759	0.0103201239228134	DOC2A/P2RY4/CDK5/SYT8/VAMP2/CD177/RAB11FIP1/RAB3A/MYH9/ZP4/UNC13C/SYT9/NCKAP1L/ERC2/LAMP1/SNAP23/FMR1/GATA1/GRIK5/SDF4/TMED10/TSPAN18/KIT/RIMS4/SNAP25/SV2C/PPFIA3/FCGR2B/MILR1/NLRP5/NAPB/GNAI2/CORO1A/RIMS1/SNAP29/TRPV6/ITGAM/RAC2/SYNGR1/BLOC1S6/NR4A3/PRKCB/SLC4A8/IL4R/RAB11B/RAB3GAP1/HYAL3/CCL3/SCN11A/STX1A/STX4/ITGB2/SYT7/RAPGEF4/RAB31/SYT15/FCGR3A/SPI1/SYT13/RPH3A/CPLX1/HTR1B/SYT3/RAP1B/LAT2/OT…	77
GO:0001666	BP	GO:0001666	response to hypoxia	101/4222	313/18888	2.99011697770592e-05	0.0114484447071759	0.0103201239228134	MDM2/STC1/PTK2B/TP53/HIF3A/CCNA2/COMT/ERCC2/SFRP1/TGFB3/DIO3/UCP2/CD38/PSEN2/TFAM/SLC2A8/NGB/FOSL2/ERCC3/CXCL12/PENK/CYGB/LONP1/ADO/FOXO3/SCAP/PDK1/TEK/LIF/CHRNB2/PLK3/TNF/ALKBH5/AQP3/ANGPT4/PRKCE/AJUBA/CPEB2/ACE/KCND2/SOX4/MYOCD/ADM/TGFB1/CYBB/FMN2/VEGFB/NOS1/BCL2/PDLIM1/ATM/SLC8A3/PPARD/HYOU1/LEP/SUV39H1/ADA/PML/DDIT4/PTGS2/PIN1/CRYAB/HMOX1/EGLN1/PKLR/MGARP/STC2/MMP14/ZFP36L1/CHCHD2/ARNT2/DPP4/…	101
GO:0050920	BP	GO:0050920	regulation of chemotaxis	78/4222	229/18888	3.03640184824109e-05	0.0114484447071759	0.0103201239228134	PLXNA4/DNM1L/PTK2B/HMGB1/SLIT1/SEMA5B/CCL2/SEMA3F/OXSR1/WNT3/CXCL12/AIF1/SERPINE1/NCKAP1L/CD74/SCG2/TMSB4X/MDK/CCL21/PRKD1/SEMA7A/ELANE/P2RX4/MEGF8/TGFB1/NEDD9/CSF1/DSCAM/WNT5A/HSPB1/VEGFB/PADI2/PTN/SEMA4G/SEMA3G/TUBB2B/FGFR1/PTPRO/RAC2/BST1/THBS4/DEFB124/P2RY12/SEMA4A/ROBO2/CCL3/EDN3/FGF2/PLA2G7/ROBO3/STX4/SLIT2/IL6R/PDGFB/DPP4/F3/LBP/MYCBP2/SLAMF8/ARTN/C3AR1/CASR/SEMA3A/RARRES2/CCR1/ZNF580/GPSM…	78
GO:0030198	BP	GO:0030198	extracellular matrix organization	106/4222	332/18888	3.16683705557594e-05	0.0114484447071759	0.0103201239228134	MMP7/LAMB1/CREB3L1/ERCC2/COL11A1/MMP19/FERMT1/LOXL1/FBLN5/GPM6B/MYH11/ADAMTS5/COL9A1/SH3PXD2B/OLFML2B/WDR72/IMPG1/RXFP1/MMP9/ANTXR1/CCDC80/LAMA2/KLK7/COL10A1/CLASP1/MMP3/ADAMTS12/ELF3/CMA1/COL14A1/ANGPTL7/FURIN/COL8A1/TNF/TNFRSF1B/FKRP/FLOT1/ELANE/AGT/THSD4/COL5A3/MFAP4/IBSP/MMP10/SMPD3/MMP11/BCL3/MANSC4/ADAMTS15/COL18A1/TGFB1/COL27A1/FBLN1/PRDX4/LAMA1/ADAMTS7/COL4A3/VTN/COL4A1/HAS3/ADAMTS20/FSCN…	106
GO:0006814	BP	GO:0006814	sodium ion transport	82/4222	244/18888	3.33224927470271e-05	0.0114484447071759	0.0103201239228134	SLC4A4/SLC41A3/SCNN1A/TPCN1/DLG1/PRSS8/OXSR1/SLC6A1/SLC38A5/SLC34A3/ATP1A4/HCN4/SIK1/SCNN1D/SLC10A1/PKD2/NETO1/SLC20A2/SLC6A3/HCN1/FXYD5/NPPA/SCN3A/SLC6A17/PRKCE/P2RX4/SLC5A2/SLC34A2/TPCN2/YWHAH/SLC6A7/SGK1/PTPN3/CHP1/NKAIN2/NOS1/CNNM4/SLC9A9/SLC8A3/SLC9A5/FGF12/FGF13/SLC4A8/FXYD7/SLC3A2/SPTBN4/ATP1A2/SLC38A4/SCN11A/ASIC3/ATP4A/SLC5A8/SLC10A6/SCN1A/SCN8A/SLC12A3/SLC5A6/HECW2/DRD2/SLC9C2/ATP1B2/NO…	82
GO:0050921	BP	GO:0050921	positive regulation of chemotaxis	53/4222	142/18888	3.61264289250043e-05	0.0114484447071759	0.0103201239228134	DNM1L/PTK2B/HMGB1/OXSR1/CXCL12/AIF1/SERPINE1/NCKAP1L/CD74/SCG2/TMSB4X/MDK/CCL21/PRKD1/P2RX4/MEGF8/TGFB1/NEDD9/CSF1/DSCAM/WNT5A/HSPB1/VEGFB/PTN/FGFR1/RAC2/THBS4/DEFB124/P2RY12/CCL3/EDN3/FGF2/PLA2G7/STX4/SLIT2/IL6R/PDGFB/F3/LBP/ARTN/C3AR1/CASR/RARRES2/CCR1/ZNF580/GPSM3/IL23A/CX3CR1/MSTN/LGALS9/F2RL1/CXCR2/S1PR1	53
GO:0043062	BP	GO:0043062	extracellular structure organization	106/4222	333/18888	3.63789154978579e-05	0.0114484447071759	0.0103201239228134	MMP7/LAMB1/CREB3L1/ERCC2/COL11A1/MMP19/FERMT1/LOXL1/FBLN5/GPM6B/MYH11/ADAMTS5/COL9A1/SH3PXD2B/OLFML2B/WDR72/IMPG1/RXFP1/MMP9/ANTXR1/CCDC80/LAMA2/KLK7/COL10A1/CLASP1/MMP3/ADAMTS12/ELF3/CMA1/COL14A1/ANGPTL7/FURIN/COL8A1/TNF/TNFRSF1B/FKRP/FLOT1/ELANE/AGT/THSD4/COL5A3/MFAP4/IBSP/MMP10/SMPD3/MMP11/BCL3/MANSC4/ADAMTS15/COL18A1/TGFB1/COL27A1/FBLN1/PRDX4/LAMA1/ADAMTS7/COL4A3/VTN/COL4A1/HAS3/ADAMTS20/FSCN…	106
GO:0055008	BP	GO:0055008	cardiac muscle tissue morphogenesis	28/4222	61/18888	3.90236732625318e-05	0.0116959523578274	0.0105432380393507	COL11A1/TNNI1/WNT2/TNNT2/PROX1/MYL3/TNNI3/MYBPC3/CHD7/LRP2/TGFB1/WNT5A/NRG1/TNNC1/NOG/FOXC1/EGLN1/TCAP/DSP/TPM1/FOXC2/XIRP2/MIR195/EDNRA/DLL4/MYH7/NAGLU/S1PR1	28
GO:0048771	BP	GO:0048771	tissue remodeling	66/4222	188/18888	4.21411631412549e-05	0.0120562036732299	0.0108679841785342	MDM2/PTK2B/TP53/NOX4/SIGLEC15/SFRP1/AGTR2/CD38/PTH1R/FOSL2/HAND2/TMEM119/RSPO3/PDK4/ZNF675/ELF3/NOTCH2/CTHRC1/GNAT2/MDK/LIF/FKRP/AGT/ACE/GPNMB/NPR3/CHD7/TGFB1/INPP5D/PTN/GDF5/RAC2/LEP/THBS4/ACP5/FOXC1/TNFRSF11B/CALCA/TPP1/MMP14/SYT7/IL18/HOXA3/FOXC2/NOS3/CTNNB1/IAPP/MIR195/PPARG/MMP2/IL23A/IL20RA/HTR1B/EDNRA/DLL4/GJA1/CST3/IL7/PPP3CA/TNFSF11/RASSF2/S1PR1/ACVRL1/HRG/TPH1/ADAM8	66
GO:0030282	BP	GO:0030282	bone mineralization	48/4222	127/18888	5.71840583316802e-05	0.0156485418756346	0.0141062734282726	PTK2B/ERCC2/ECM1/GPM6B/IGF1/MINPP1/PTH1R/FOSL2/RUNX2/TMEM119/PKDCC/WNT10B/SLC20A2/GATA1/FKRP/BMP6/CYP27B1/IBSP/SMPD3/PTN/FBN2/FZD9/LEP/WNT4/AXIN2/FGFR3/RSPO2/PTGS2/SRGN/CCL3/NOTUM/ALPL/ENPP1/TFAP2A/MGP/FBXL15/MMP13/LTF/MATN1/CCR1/WNT11/ISG15/ALOX5/GJA1/COL1A2/NELL1/S1PR1/OSR1	48
GO:0003012	BP	GO:0003012	muscle system process	138/4222	459/18888	6.2964821567147e-05	0.0165125244559843	0.014885104747672	STC1/PDE4D/PDLIM5/SLN/CCDC78/ARG2/FBXO32/ORMDL3/TMOD2/DLG1/SNTB1/MYH11/IGF1/CTDP1/CD38/TNNI1/KLHL41/MYH2/TACR2/HAND2/REM1/TNNT2/KLF15/MYOC/ATP8A2/HCN4/CALM1/MYH13/RYR3/MYL5/FOXO3/MYH14/COL14A1/TMOD1/TBXA2R/CHRNB2/NPPA/SCN3A/PRKD1/FOXP1/UCN/ABCC8/TNF/KIT/TNFRSF1B/CACNA1D/FKRP/MYH1/NMUR1/AGT/MYL3/MYOT/TNNI3/P2RX4/KCND2/MYBPC3/TPCN2/MYOCD/MYH8/P2RX6/NR4A1/HTR2A/GJC1/FOXO1/VEGFB/NOS1/CACNA1S/FKBP1B/M…	138
GO:0036293	BP	GO:0036293	response to decreased oxygen levels	103/4222	327/18888	7.40461609529937e-05	0.0186418614815257	0.0168045813699636	MDM2/STC1/PTK2B/TP53/HIF3A/CCNA2/COMT/ERCC2/SFRP1/TGFB3/DIO3/UCP2/CD38/PSEN2/TFAM/SLC2A8/NGB/FOSL2/ERCC3/CXCL12/PENK/CYGB/LONP1/ADO/FOXO3/SCAP/PDK1/TEK/LIF/CHRNB2/PLK3/TNF/ALKBH5/AQP3/ANGPT4/PRKCE/AJUBA/CPEB2/ACE/KCND2/SOX4/MYOCD/ADM/TGFB1/CYBB/FMN2/VEGFB/NOS1/BCL2/PDLIM1/ATM/SLC8A3/PPARD/HYOU1/LEP/SUV39H1/ADA/PML/DDIT4/PTGS2/PIN1/CPEB4/CRYAB/HMOX1/EGLN1/PKLR/MGARP/STC2/MMP14/ZFP36L1/CHCHD2/ARNT2…	103
GO:0070482	BP	GO:0070482	response to oxygen levels	110/4222	354/18888	8.00439681791939e-05	0.0190374057066066	0.0171611420665646	MDM2/STC1/PTK2B/TP53/HIF3A/CCNA2/COMT/ERCC2/ATP6V0A2/SFRP1/TGFB3/DIO3/UCP2/CD38/PSEN2/TFAM/SLC2A8/NGB/FOSL2/ERCC3/CXCL12/PENK/CYGB/LONP1/ADO/FOXO3/SCAP/PDK1/TEK/LIF/CHRNB2/PLK3/TNF/ALKBH5/AQP3/ANGPT4/PRKCE/AJUBA/CPEB2/ACE/KCND2/SOX4/MYOCD/ADM/TGFB1/CYBB/TMEM199/FOXO1/FMN2/VEGFB/NOS1/ATP6V1G1/BCL2/PDLIM1/ATM/SLC8A3/PPARD/HYOU1/LEP/SUV39H1/ADA/PML/DDIT4/PTGS2/PIN1/CPEB4/CRYAB/HMOX1/EGLN1/PKLR/MGARP…	110
GO:0050900	BP	GO:0050900	leukocyte migration	121/4222	396/18888	8.16666593705716e-05	0.0190374057066066	0.0171611420665646	DNM1L/PTK2B/RET/CCL18/SAA1/S100A8/S100A9/ECM1/CD177/THY1/HMGB1/SPNS2/MSMP/MYH9/CCL2/SELPLG/OXSR1/CKLF/HOXA7/CXCL12/MIA3/HSD3B7/AIF1/SERPINE1/NCKAP1L/CD74/RPL13A/SCG2/SOS1/BMP5/MDK/CXCR3/CCL21/CCR5/TNF/KIT/SELL/ELANE/NINJ1/CD81/P2RX4/XG/FCER1G/SMPD3/NEDD9/CSF1/GCNT1/WNT5A/APOD/VEGFB/PADI2/CORO1A/PTN/PIK3R1/CNN2/VAV3/PLVAP/PTPRO/RAC2/BST1/PODXL2/ITGAL/LEP/THBS4/DEFB124/ADA/SPN/LYVE1/P2RY12/CD34/SEL…	121
GO:0031589	BP	GO:0031589	cell-substrate adhesion	111/4222	359/18888	9.32099239303764e-05	0.0209522593292068	0.0188872740595763	ACTN1/PTK2B/TTYH1/CDK5/ITGBL1/LAMB1/RELL2/ACTN2/SFRP1/SVEP1/THY1/FERMT1/FBLN5/MYADM/GPM6B/EFNA1/PEAK1/CD96/CDKN2A/HOXA7/ANTXR1/MYOC/CCDC80/SERPINE1/RREB1/TECTA/TACSTD2/CLASP1/ADAMTS12/EPHA3/MUC4/THSD1/MDK/CEACAM6/TEK/AGR2/CCL21/LIMS2/COL8A1/TRIP6/MIR29C/PRKCE/AJUBA/FREM1/RRAS/COL5A3/VWF/PLEKHA2/ACER2/NEDD9/RASA1/CSF1/ARL2/FBLN1/APOD/SPRY4/CORO1A/VTN/BCL2/PIK3R1/ANGPT1/ITGAM/PTPRO/RAC2/PPARD/ITGAX…	111
GO:0060326	BP	GO:0060326	cell chemotaxis	101/4222	322/18888	0.000103408892846529	0.0224432955715881	0.0202313587093572	DNM1L/PTK2B/CCL18/SAA1/BCAR1/S100A8/S100A9/HMGB1/MSMP/CCL2/CXCL14/OXSR1/CKLF/CXCL12/HSD3B7/AIF1/SERPINE1/NCKAP1L/CD74/RPL13A/SCG2/TMSB4X/CCR3/MDK/CXCR3/CCL21/CCR5/PRKD1/KIT/NINJ1/P2RX4/FCER1G/NEDD9/CSF1/NR4A1/WNT5A/HSPB1/VEGFB/PADI2/CORO1A/RHOG/PTN/FGFR1/VAV3/ARRB2/PTPRO/RAC2/BST1/THBS4/DEFB124/CXCR6/BSG/CCL3/CXCL16/EDN3/FGF2/PLA2G7/DOCK4/CALCA/ITGB2/SLIT2/IL6R/PDGFB/S100A12/DPP4/HBEGF/AGTR1/LBP/…	101
GO:0050670	BP	GO:0050670	regulation of lymphocyte proliferation	78/4222	237/18888	0.000111879456487584	0.0230562016656468	0.0207838588091977	ARG2/HMGB1/DLG1/ZP4/IGF1/TYROBP/TGFBR2/CD70/LRRC32/IGFBP2/HLA-DRB1/CD38/DHPS/HLA-G/AIF1/NCKAP1L/CD74/TNFSF9/SOS1/LST1/CBLB/CHRNB2/VSIG4/TNFRSF1B/PAWR/PNP/CD81/IKZF3/GPNMB/CD22/HLA-DPB1/HLA-DPA1/FCGR2B/INPP5D/PRLR/CORO1A/BCL2/TLR4/ATM/VAV3/CD274/RAC2/BST1/LEP/NDFIP1/ADA/SPN/RASSF5/TNFSF13B/IL6ST/CLCF1/IL4/CD276/BCL6/IL20RB/MAPK8IP1/IL18/TACR1/FCGR3A/CTNNB1/RIPK3/LILRB2/IL23A/TNFSF4/HLA-E/PRKCQ/CD2…	78
GO:0032944	BP	GO:0032944	regulation of mononuclear cell proliferation	79/4222	241/18888	0.000117672946912019	0.0230562016656468	0.0207838588091977	ARG2/HMGB1/DLG1/ZP4/IGF1/TYROBP/TGFBR2/CD70/LRRC32/IGFBP2/HLA-DRB1/CD38/DHPS/HLA-G/AIF1/NCKAP1L/CD74/TNFSF9/SOS1/LST1/CBLB/CHRNB2/VSIG4/TNFRSF1B/PAWR/PNP/CD81/IKZF3/GPNMB/CD22/HLA-DPB1/HLA-DPA1/FCGR2B/CSF1/INPP5D/PRLR/CORO1A/BCL2/TLR4/ATM/VAV3/CD274/RAC2/BST1/LEP/NDFIP1/ADA/SPN/RASSF5/TNFSF13B/IL6ST/CLCF1/IL4/CD276/BCL6/IL20RB/MAPK8IP1/IL18/TACR1/FCGR3A/CTNNB1/RIPK3/LILRB2/IL23A/TNFSF4/HLA-E/PRKC…	79
GO:0002685	BP	GO:0002685	regulation of leukocyte migration	76/4222	230/18888	0.000117721694738834	0.0230562016656468	0.0207838588091977	DNM1L/PTK2B/ECM1/THY1/HMGB1/SPNS2/CCL2/OXSR1/HOXA7/CXCL12/MIA3/AIF1/SERPINE1/NCKAP1L/CD74/BMP5/MDK/CXCR3/CCL21/TNF/ELANE/CD81/P2RX4/XG/SMPD3/NEDD9/CSF1/GCNT1/WNT5A/APOD/VEGFB/PADI2/CORO1A/PTN/PIK3R1/CNN2/PLVAP/RAC2/BST1/THBS4/DEFB124/ADA/SPN/LYVE1/P2RY12/SELE/HMOX1/CCL3/EDN3/PLA2G7/MMP14/SLIT2/IL6R/DPP4/CHST2/LBP/TACR1/SLAMF8/C3AR1/RARRES2/RIPK3/CCL20/CCR1/ZNF580/GPSM3/IL23A/CX3CR1/MSTN/TNFAIP6/L…	76
GO:0060537	BP	GO:0060537	muscle tissue development	131/4222	438/18888	0.000122934845749953	0.0230562016656468	0.0207838588091977	PDLIM5/BTG2/FHOD3/CDK5/NOX4/DDX17/COL11A1/ACTN2/KDM6B/BARX2/FHL2/TIPARP/DLG1/MYH11/DNER/IGF1/CTDP1/TNNI1/VAX1/KLHL41/METTL21C/FOSL2/WNT2/LRRC10/ALPK2/TNNT2/MYO18B/HCN4/PROX1/PITX1/SIK1/WNT10B/DDX5/PKD2/MYH14/NOTCH2/CENPF/NRAP/EYA1/BMP5/COL14A1/TENM4/RBFOX1/NPPA/FOXP1/DKK1/FKRP/FLOT1/MYL3/TNNI3/SOX6/NEBL/MYBPC3/CHD7/MYOCD/LRP2/TGFB1/NR4A1/SOX15/WNT5A/GJC1/BCL2/CSRP2/CACNA1S/MSX1/FGFR1/MIR222/ARRB2…	131
GO:0007204	BP	GO:0007204	positive regulation of cytosolic calcium ion concentration	59/4222	169/18888	0.000124548912715601	0.0230562016656468	0.0207838588091977	P2RY4/PTK2B/SAA1/S1PR3/HMGB1/CD38/CD52/PKD2/PTGER2/CCR3/GNAT2/JPH4/ADCY8/CXCR3/TBXA2R/GATA1/CCR5/ADCY5/GNG3/TAC4/P2RX4/ADM/HTR2A/NOS1/BCL2/AVPR1A/FKBP1B/NMB/PML/TAC1/FPR1/CXCR6/MCHR1/LPAR2/CALCA/AVPR1B/GPR6/C1QTNF1/PTGER1/AGTR1/TACR1/PLCZ1/C3AR1/CCR1/CHRNA10/FPR3/PTGER3/GLP1R/JPH1/CX3CR1/EDNRA/CHRNA9/CD24/F2RL1/XCR1/CD36/CXCR2/LHCGR/P2RX5	59
GO:0051146	BP	GO:0051146	striated muscle cell differentiation	98/4222	313/18888	0.000139858864372051	0.0251506197816482	0.0226718580139956	TMEM182/TANC1/PLEKHO1/PDLIM5/ANKRD23/FHOD3/NOX4/ACTN2/KDM6B/BARX2/TMOD2/FHL2/MYH9/MYH11/DNER/IGF1/ADAMTS5/CTDP1/KLHL41/FLNC/LRRC10/ALPK2/TMEM119/TNNT2/MYO18B/PROX1/SIK1/MYBPC1/WNT10B/CASP7/NRAP/COL14A1/TMOD1/PRKD1/FOXP1/OBSCN/ADAM12/DKK1/FKRP/FLOT1/CD81/SOX6/NEBL/MYBPC3/CD53/TRIM32/MYOCD/ADAMTS15/TGFB1/NOS1/RBM38/DYRK1B/BCL2/CSRP2/CACNA1S/MSX1/AVPR1A/SDC1/MYL9/MIR222/ARRB2/EHD2/SMYD3/NRG1/MYEF2/I…	98
GO:0048568	BP	GO:0048568	embryonic organ development	135/4222	455/18888	0.000144735609586539	0.0253046090760466	0.022810670633668	PLXNA4/SLC39A1/TP53/PBX4/GRB2/ERCC2/COL11A1/CCDC103/TGFB3/NKX3-2/SNAI1/DNAAF1/DLG1/EIF4A3/EFNA1/TGFBR2/SYF2/RUNX2/WNT2/MAP2K1/HAND2/ERCC3/HOXA7/PKDCC/ATP8A2/RSPO3/PROX1/TECTA/TBX6/SOCS3/PKD2/NOTCH2/CTHRC1/EYA1/BMP5/LIF/HOXA11/GATA1/TNF/KIT/TTC39C/FRZB/CDH23/MEGF8/PHLDA2/ALX4/ZIC1/CHD7/IFT57/MFAP2/ADM/COL18A1/TGFB1/GLI2/ANKRD24/SLC44A4/SOX15/COL27A1/WNT5A/TFEB/BPTF/MSX1/STOX1/HOXB2/TMIE/FBN2/TUBB2…	135
GO:0048644	BP	GO:0048644	muscle organ morphogenesis	33/4222	81/18888	0.000154123913411919	0.0257702629278337	0.0232304311844236	COL11A1/ARID5B/TNNI1/WNT2/TNNT2/PROX1/LIF/MYL3/TNNI3/MYBPC3/CHD7/LRP2/TGFB1/WNT5A/NRG1/TNNC1/NOG/FOXC1/EGLN1/TCAP/DSP/TPM1/FOXC2/XIRP2/MIR195/EDNRA/DLL4/MYH7/FZD1/MYLK/NAGLU/CNTF/S1PR1	33
GO:0002523	BP	GO:0002523	leukocyte migration involved in inflammatory response	12/4222	19/18888	0.000155587860066362	0.0257702629278337	0.0232304311844236	S100A8/S100A9/MDK/TNF/ELANE/NINJ1/PTN/SELE/LBP/SLAMF8/ALOX5/ADAM8	12
GO:0050890	BP	GO:0050890	cognition	100/4222	322/18888	0.000168479932786475	0.0269343290478843	0.0242797708039563	FOSL1/INS/MAPK8IP2/TANC1/BTG2/CDK5/COMT/HLA-DRA/NTRK1/PLK2/TMOD2/VDAC1/PPP1R1B/EIF4A3/APOE/CLDN5/OPRL1/SLC6A1/CPEB3/TACR2/GPR88/SLC7A11/RGS14/JPH4/NETO1/PAK6/ADCY8/MDK/B2M/SLC6A3/CHRNB2/UCN/ABCC8/TNF/NRXN1/KIT/RP9/DKK1/SNAP25/MME/NGF/ZNF385A/CHD7/EHMT2/TUSC3/MAP1A/NEDD9/SGK1/BTBD9/HTR2A/CHL1/CUX2/PIAS1/PTN/TUBA1A/KAT2B/FZD9/MUSK/SLC8A3/MFSD2A/NPTX2/FGF13/PTPRZ1/SHANK2/PTGS2/HRH3/NOG/ATP1A2/EIF4EB…	100
GO:0032946	BP	GO:0032946	positive regulation of mononuclear cell proliferation	52/4222	146/18888	0.000172733016190074	0.0269343290478843	0.0242797708039563	HMGB1/ZP4/IGF1/TGFBR2/CD70/IGFBP2/CD38/DHPS/AIF1/NCKAP1L/CD74/TNFSF9/CHRNB2/PNP/CD81/HLA-DPB1/HLA-DPA1/CSF1/PRLR/CORO1A/BCL2/TLR4/VAV3/CD274/BST1/LEP/ADA/SPN/TNFSF13B/IL6ST/CLCF1/IL4/CD276/BCL6/IL18/TACR1/FCGR3A/LILRB2/IL23A/TNFSF4/HLA-E/PRKCQ/CD24/IGF2/LGALS9/IL7/VTCN1/IL13/PPP3CA/IL5/RASAL3/ZP3	52
GO:0034329	BP	GO:0034329	cell junction assembly	134/4222	453/18888	0.000176776518515251	0.0269343290478843	0.0242797708039563	ACTN1/PTK2B/PDLIM5/CDK5/GRID2/ACTN2/SFRP1/NTRK1/THY1/SLIT1/SNAI1/LAMA3/CLDN10/DLG1/GJA4/GPM6B/DNER/CLDN5/CLDN1/PEAK1/CTNNA1/NPHP4/CLDN23/GABRG2/ARHGEF9/GABRA2/MYOC/ABI3/PKP4/NTNG2/CLASP1/EPHA3/THSD1/TEK/CHRNB2/IKBKB/TNF/NRXN1/TRIP6/DKK1/FKRP/CBLN2/FLOT1/LHFPL4/AJUBA/AGT/CDH10/SNAP25/ACE/CDH5/MPP7/GABRG1/LRFN3/KIRREL3/HAPLN4/PDCD6IP/DBNL/STRN/DSCAM/WNT5A/ARL2/GJC1/CDH12/HDAC7/CDH4/APOD/CUX2/OGT/BC…	134
GO:0003044	BP	GO:0003044	regulation of systemic arterial blood pressure mediated by a chemical signal	22/4222	47/18888	0.000181076794580237	0.0269343290478843	0.0242797708039563	RPS6KA2/COMT/AGTR2/CMA1/ATP6AP2/AGT/ACE/AVPR1A/ACE2/CTSZ/EDN3/AVPR1B/AGTR1/SLC2A5/TACR1/TPM1/NOS3/DRD5/F2RL1/SOD2/ENPEP/OR51E2	22
GO:0097305	BP	GO:0097305	response to alcohol	83/4222	259/18888	0.000188603564153512	0.0269343290478843	0.0242797708039563	FOSL1/MDM2/P2RY4/PTK2B/S100A8/COMT/SFRP1/SCNN1A/CLDN5/TGFBR2/CLDN1/CTNNA1/OPRM1/PENK/INHBB/CFTR/SCNN1D/SLC10A1/FOXO3/FOSB/CD14/PTGER2/ABCA1/KLF2/ADCY8/SLC6A3/UGT1A1/TBXA2R/CCL21/CHRNB2/SDF4/CCR5/PRKD1/ADCY5/TNF/ABCB11/FKRP/PRKCE/ACE/CSN1S1/EHMT2/TGFB1/CYBB/SGK1/AVPR1A/RGS19/IGFBP7/LEP/CDO1/AKR1C3/PRKCB/CDH1/BLM/KCNC2/CCL3/SCN11A/SLIT2/SLIT3/TBXAS1/ADCY6/ADH6/SLC12A3/RARA/TACR1/DRD2/DAG1/CTNNB1/CA…	83
GO:0050671	BP	GO:0050671	positive regulation of lymphocyte proliferation	51/4222	143/18888	0.000190974791116789	0.0269343290478843	0.0242797708039563	HMGB1/ZP4/IGF1/TGFBR2/CD70/IGFBP2/CD38/DHPS/AIF1/NCKAP1L/CD74/TNFSF9/CHRNB2/PNP/CD81/HLA-DPB1/HLA-DPA1/PRLR/CORO1A/BCL2/TLR4/VAV3/CD274/BST1/LEP/ADA/SPN/TNFSF13B/IL6ST/CLCF1/IL4/CD276/BCL6/IL18/TACR1/FCGR3A/LILRB2/IL23A/TNFSF4/HLA-E/PRKCQ/CD24/IGF2/LGALS9/IL7/VTCN1/IL13/PPP3CA/IL5/RASAL3/ZP3	51
GO:0048738	BP	GO:0048738	cardiac muscle tissue development	80/4222	248/18888	0.000192571466023958	0.0269343290478843	0.0242797708039563	PDLIM5/FHOD3/NOX4/COL11A1/ACTN2/KDM6B/FHL2/MYH11/IGF1/CTDP1/TNNI1/WNT2/LRRC10/ALPK2/TNNT2/MYO18B/HCN4/PROX1/SIK1/NOTCH2/NRAP/BMP5/COL14A1/TENM4/NPPA/FOXP1/DKK1/MYL3/TNNI3/SOX6/NEBL/MYBPC3/CHD7/MYOCD/LRP2/TGFB1/WNT5A/GJC1/MSX1/FGFR1/MIR222/ARRB2/NRG1/MSC/TNNC1/MIR873/FRS2/NOG/FOXC1/EGLN1/FGF2/TBX18/ACADM/MSX2/TCAP/RARB/RARA/DSP/VGLL4/TPM1/FOXC2/XIRP2/MIR195/FGF9/MIR25/EDNRA/DLL4/TBX2/MYH7/PIM1/KCN…	80
GO:0042476	BP	GO:0042476	odontogenesis	48/4222	133/18888	0.000210701748111061	0.0280379598340005	0.0252746313958595	LAMB1/TGFB3/CTNNA1/WDR72/RUNX2/HAND2/SERPINE1/CFTR/AQP3/AMTN/SMPD3/ADM/GLI2/CSF1/FST/AQP5/CNNM4/MSX1/FGFR1/AXIN2/PRKCB/CD34/RSPO2/KLK5/FOXC1/TNFRSF11B/BSG/ALPL/TFAP2A/SP7/MSX2/DLX3/ENAM/LHX8/CTNNB1/AQP6/DMP1/INHBA/NKX2-3/LEF1/COL1A2/COL1A1/SOSTDC1/TNFSF11/BCL11B/TNC/EDA/OSR1	48
GO:0003015	BP	GO:0003015	heart process	83/4222	260/18888	0.000217174032937325	0.0280379598340005	0.0252746313958595	DNM1L/RPS6KA2/MDM2/STC1/PDE4D/ATP2B3/NOX4/AGTR2/DLG1/TNNI1/S100A1/TNNT2/HCN4/CALM1/YWHAE/HSPB7/NPPA/SCN3A/UCN/TNF/CACNA1D/AGT/MYL3/ACE/TNNI3/P2RX4/WWTR1/KCND2/MYBPC3/ADM/CELF2/THRB/GJC1/GNAI2/ADORA3/VEGFB/NOS1/AVPR1A/FKBP1B/ACE2/SLC8A3/RNLS/MAP2K6/ADA/FGF12/TNNC1/FGF13/CALM2/SPTBN4/ATP1A2/TRDN/EDN3/SCN11A/TBX18/ADM5/TCAP/SCN1A/SCN8A/KCNG2/HBEGF/CACNA1H/DES/GPX1/DSP/DRD2/TPM1/ATP1B2/NOS3/NEDD4L/TN…	83
GO:0003018	BP	GO:0003018	vascular process in circulatory system	87/4222	275/18888	0.000218511984762055	0.0280379598340005	0.0252746313958595	INS/MANF/SLC4A4/SVEP1/AGTR2/ABCC3/SLC1A3/APOE/CLDN5/SLC6A1/SLC7A8/CD38/SLC38A5/TACR2/ATP1A4/KLF2/TEK/TBXA2R/SH3GL2/NPPA/UCN/ABCC8/TNF/SLC6A17/AGT/BMP6/GCLC/ACE/CDH5/LRP2/ADM/TGFB1/HTR2A/NOS1/KAT2B/AVPR1A/ANGPT1/PLVAP/ACE2/SLCO2B1/MFSD2A/LEP/GRIP2/ZDHHC21/SLC4A8/PTGS2/FOXC1/PTP4A3/ATP1A2/EDN3/DOCK4/CALCA/SLIT2/AVPR1B/TBXAS1/ADCY6/UTS2/GPX1/AGTR1/SLC5A6/FABP5/GPR4/TACR1/ATP1B2/FOXC2/CASR/FGB/NOS3/M…	87
GO:0060047	BP	GO:0060047	heart contraction	80/4222	249/18888	0.000222443414732443	0.0280379598340005	0.0252746313958595	DNM1L/RPS6KA2/MDM2/STC1/PDE4D/ATP2B3/AGTR2/DLG1/TNNI1/S100A1/TNNT2/HCN4/CALM1/YWHAE/HSPB7/NPPA/SCN3A/UCN/TNF/CACNA1D/AGT/MYL3/ACE/TNNI3/P2RX4/KCND2/MYBPC3/ADM/CELF2/THRB/GJC1/ADORA3/VEGFB/NOS1/AVPR1A/FKBP1B/ACE2/SLC8A3/RNLS/MAP2K6/ADA/FGF12/TNNC1/FGF13/CALM2/SPTBN4/ATP1A2/TRDN/EDN3/SCN11A/TBX18/ADM5/TCAP/SCN1A/SCN8A/KCNG2/HBEGF/CACNA1H/DES/GPX1/DSP/DRD2/TPM1/ATP1B2/NOS3/NEDD4L/TNNI2/GLP1R/ATP2A3/…	80
GO:0032526	BP	GO:0032526	response to retinoic acid	40/4222	106/18888	0.000237268081733388	0.0280379598340005	0.0252746313958595	PTK2B/RET/CTSH/TRIM16/IGFBP2/CD38/WNT2/HAND2/WNT3/WNT10B/ABCA1/EPHA3/TNF/DKK1/AQP3/BMP6/ACER2/WNT5A/NDUFA13/ATM/IGFBP7/LEP/HOXA2/GDAP1/MICB/TRIML2/RARA/OVCA2/WNT11/MMP2/GJB2/RORB/RARG/TBX2/COL1A1/SERPINF1/LRAT/TNC/WNT8A/OSR1	40
GO:0031214	BP	GO:0031214	biomineral tissue development	61/4222	180/18888	0.000246476226751867	0.0280379598340005	0.0252746313958595	PTK2B/ERCC2/ECM1/GPM6B/IGF1/MINPP1/WDR72/PTH1R/FOSL2/RUNX2/TMEM119/PKDCC/CFTR/WNT10B/SLC20A2/GATA1/FKRP/AMTN/BMP6/CYP27B1/IBSP/SMPD3/TGFB1/CNNM4/PTN/FBN2/FGFR1/FZD9/LEP/WNT4/AXIN2/FGFR3/RSPO2/PTGS2/SRGN/CCL3/NOTUM/ALPL/ENPP1/TFAP2A/MGP/FBXL15/SP7/MSX2/MMP13/ENAM/LTF/NOS3/MATN1/CCR1/WNT11/ISG15/DMP1/ALOX5/FAM83H/GJA1/COL1A2/COL1A1/NELL1/S1PR1/OSR1	61
GO:0006887	BP	GO:0006887	exocytosis	106/4222	348/18888	0.000248298658649309	0.0280379598340005	0.0252746313958595	DOC2A/P2RY4/LIN7C/CDK5/SYT8/BRSK2/VAMP2/CD177/RAB11FIP1/RAB3A/MYH9/STXBP5L/ZP4/TNFAIP2/UNC13C/SYT9/MIA3/NCKAP1L/ERC2/CFTR/SNX19/CLASP1/LAMP1/SNAP23/RABEPK/FMR1/GATA1/GRIK5/SDF4/TMED10/TSPAN18/KIT/SCAMP1/RIMS4/ANK1/SNAP25/SV2C/PPFIA3/TPCN2/SMPD3/PDCD6IP/FCGR2B/RAB27B/MILR1/NLRP5/NAPB/GNAI2/RAB3IL1/CORO1A/SDC1/RIMS1/SNAP29/TRPV6/ITGAM/VPS11/RAC2/STAM/SYNGR1/BLOC1S6/NR4A3/EXOC3/KCNQ3/PRKCB/SLC4A8/LI…	106
GO:0002762	BP	GO:0002762	negative regulation of myeloid leukocyte differentiation	24/4222	54/18888	0.00025240983004537	0.0280379598340005	0.0252746313958595	SFRP1/LRRC17/HOXA7/ZNF675/C1QC/TMEM178A/NME2/GPR68/ZBTB46/INPP5D/TLR4/PIK3R1/TNFRSF11B/CCL3/IL4/MAFB/RARA/MYC/CDK6/LTF/CTNNB1/IAPP/INHBA/TNFAIP6	24
GO:0051384	BP	GO:0051384	response to glucocorticoid	48/4222	134/18888	0.000257978053358409	0.0280379598340005	0.0252746313958595	FOSL1/PFKFB1/STC1/COMT/FBXO32/IGFBP2/CLDN1/UCP2/METTL21C/FOSL2/FOXO3/FOSB/UGT1A1/PCK2/UCN/TNF/FKRP/BMP6/ACE/ZFP36L2/ADM/BCL2/AVPR1A/SDC1/ABCA3/IGFBP7/CDO1/SMYD3/AXIN2/PDCD7/UBE2L3/DDIT4/PTGS2/ALPL/SLIT2/ZFP36L1/SLIT3/MYOD1/FOS/GJB2/MSTN/TBX2/ACSBG1/CASP9/SERPINF1/AREG/NPAS4/ZFP36	48
GO:0014706	BP	GO:0014706	striated muscle tissue development	84/4222	265/18888	0.000258705400377602	0.0280379598340005	0.0252746313958595	PDLIM5/FHOD3/NOX4/COL11A1/ACTN2/KDM6B/FHL2/MYH11/IGF1/CTDP1/TNNI1/WNT2/LRRC10/ALPK2/TNNT2/MYO18B/HCN4/PROX1/SIK1/NOTCH2/CENPF/NRAP/EYA1/BMP5/COL14A1/TENM4/NPPA/FOXP1/DKK1/MYL3/TNNI3/SOX6/NEBL/MYBPC3/CHD7/MYOCD/LRP2/TGFB1/SOX15/WNT5A/GJC1/MSX1/FGFR1/MIR222/ARRB2/NRG1/MSC/TNNC1/MIR873/FRS2/NOG/FOXC1/EGLN1/FGF2/TBX18/ACADM/MSX2/TCAP/RARB/RARA/DSP/VGLL4/TPM1/FOXC2/XIRP2/MIR195/FGF9/MIR25/EDNRA/DLL4/T…	84
GO:0001990	BP	GO:0001990	regulation of systemic arterial blood pressure by hormone	19/4222	39/18888	0.000258799918048188	0.0280379598340005	0.0252746313958595	RPS6KA2/COMT/AGTR2/CMA1/ATP6AP2/AGT/ACE/AVPR1A/ACE2/CTSZ/EDN3/AVPR1B/AGTR1/TACR1/NOS3/DRD5/F2RL1/ENPEP/OR51E2	19
GO:0016049	BP	GO:0016049	cell growth	144/4222	496/18888	0.000263171907585024	0.0280379598340005	0.0252746313958595	SLC25A33/PLXNA4/PTK2B/TP53/INS/PDLIM5/BCAR1/S100A8/CDK5/BAP1/CRABP2/SFRP1/S100A9/SLIT1/GDF9/SEMA5B/AGTR2/SEMA3F/EXOSC9/HSPA1B/IGF1/APOE/EAF2/TGFBR2/CTDP1/IGFBP1/CD38/CPNE1/NRN1L/CDKN2A/WNT3/CXCL12/TSC22D4/ADIPOR1/DNPH1/NME6/SGK3/PSMD10/FSTL4/PAK6/COL14A1/IL17RB/SH3GL2/MEX3C/CRLF3/FOXP1/SEMA7A/UCN/CPNE5/AGT/FRZB/CYP27B1/RPS6KA1/KIAA0319/MEGF8/TRIM32/NGF/AURKA/MYOCD/TGFB1/DSCAM/SLC44A4/SGK1/WNT5A/N…	144
GO:0001558	BP	GO:0001558	regulation of cell growth	124/4222	418/18888	0.000265966708613184	0.0280379598340005	0.0252746313958595	SLC25A33/PLXNA4/PTK2B/TP53/INS/BCAR1/S100A8/CDK5/BAP1/CRABP2/SFRP1/S100A9/SLIT1/GDF9/SEMA5B/AGTR2/SEMA3F/EXOSC9/HSPA1B/IGF1/APOE/EAF2/CTDP1/IGFBP1/CD38/CDKN2A/WNT3/CXCL12/ADIPOR1/DNPH1/NME6/SGK3/PSMD10/FSTL4/COL14A1/IL17RB/CRLF3/FOXP1/SEMA7A/UCN/CPNE5/AGT/FRZB/CYP27B1/RPS6KA1/KIAA0319/MEGF8/TRIM32/NGF/MYOCD/TGFB1/DSCAM/SLC44A4/SGK1/WNT5A/NDUFA13/CDH4/DDX49/BCL2/PPP2R1A/BTG1/EPHA7/SEMA4G/SEMA3G/MS…	124
GO:0003081	BP	GO:0003081	regulation of systemic arterial blood pressure by renin-angiotensin	14/4222	25/18888	0.000266451993738853	0.0280379598340005	0.0252746313958595	RPS6KA2/COMT/AGTR2/CMA1/ATP6AP2/AGT/ACE/ACE2/CTSZ/AGTR1/TACR1/F2RL1/ENPEP/OR51E2	14
GO:0050886	BP	GO:0050886	endocrine process	36/4222	93/18888	0.000267282743889424	0.0280379598340005	0.0252746313958595	RPS6KA2/COMT/RAB11FIP1/GDF9/AGTR2/TACR2/INHBB/C1QTNF3/CMA1/ATP6AP2/UCN/AGT/BMP6/ACE/AVPR1A/FGFR1/TRPV6/ACE2/LEP/CTSZ/NPVF/EDN3/AVPR1B/C1QTNF1/AGTR1/TACR1/NOS3/PPARG/INHBA/GJA1/DRD5/F2RL1/ENPEP/HCAR2/OPRK1/OR51E2	36
GO:0022617	BP	GO:0022617	extracellular matrix disassembly	27/4222	64/18888	0.00030416650525497	0.0311373823414839	0.0280685850886555	MMP7/MMP19/ADAMTS5/SH3PXD2B/WDR72/MMP9/KLK7/CLASP1/MMP3/CMA1/FURIN/FLOT1/ELANE/MMP10/MMP11/ADAMTS15/TGFB1/FSCN1/KLK5/MMP14/MMP15/DPP4/MMP13/MIR195/MMP2/CST3/ADAM8	27
GO:0002687	BP	GO:0002687	positive regulation of leukocyte migration	52/4222	149/18888	0.000306723499391802	0.0311373823414839	0.0280685850886555	DNM1L/PTK2B/THY1/HMGB1/OXSR1/CXCL12/MIA3/AIF1/SERPINE1/NCKAP1L/CD74/MDK/CCL21/TNF/P2RX4/XG/NEDD9/CSF1/WNT5A/VEGFB/CORO1A/PTN/PIK3R1/PLVAP/RAC2/THBS4/DEFB124/SPN/LYVE1/P2RY12/SELE/CCL3/EDN3/PLA2G7/MMP14/IL6R/LBP/TACR1/C3AR1/RARRES2/CCL20/CCR1/ZNF580/GPSM3/IL23A/CX3CR1/MSTN/LGALS9/F2RL1/CXCR2/ADAM8/ZP3	52
GO:0002761	BP	GO:0002761	regulation of myeloid leukocyte differentiation	46/4222	128/18888	0.000315109552588025	0.0314809448252227	0.0283782871921379	SFRP1/TYROBP/HLA-DRB1/LRRC17/HOXA7/CD74/ZNF675/C1QC/NOTCH2/CD101/TMEM178A/LIF/FOXP1/NME2/TNF/GPR68/ZBTB46/TGFB1/NEDD9/CSF1/INPP5D/TLR4/PIK3R1/NDFIP1/TNFRSF11B/CCL3/IL4/ZFP36L1/MAFB/RARA/MYC/CDK6/LTF/CTNNB1/TAL1/IAPP/CCR1/IL23A/FOS/INHBA/TNFAIP6/LEF1/PPP3CA/IL5/TNFSF11/RASSF2	46
GO:0007611	BP	GO:0007611	learning or memory	87/4222	278/18888	0.000326085287858564	0.0318198962174353	0.0286838326579995	FOSL1/MAPK8IP2/TANC1/BTG2/CDK5/COMT/NTRK1/PLK2/TMOD2/VDAC1/PPP1R1B/EIF4A3/APOE/CLDN5/OPRL1/SLC6A1/CPEB3/TACR2/GPR88/SLC7A11/RGS14/JPH4/NETO1/PAK6/ADCY8/MDK/B2M/CHRNB2/UCN/ABCC8/NRXN1/KIT/DKK1/SNAP25/MME/NGF/ZNF385A/EHMT2/MAP1A/NEDD9/SGK1/BTBD9/HTR2A/CUX2/PIAS1/PTN/TUBA1A/KAT2B/FZD9/MUSK/SLC8A3/NPTX2/FGF13/PTPRZ1/SHANK2/PTGS2/NOG/ATP1A2/EIF4EBP2/NLGN4Y/TTBK1/CSMD1/GATM/RELN/S100B/VLDLR/TACR1/DRD2/…	87
GO:0060415	BP	GO:0060415	muscle tissue morphogenesis	30/4222	74/18888	0.000333804862022091	0.0318198962174353	0.0286838326579995	COL11A1/TNNI1/WNT2/TNNT2/PROX1/MYL3/TNNI3/MYBPC3/CHD7/LRP2/TGFB1/WNT5A/NRG1/TNNC1/NOG/FOXC1/EGLN1/TCAP/DSP/TPM1/FOXC2/XIRP2/MIR195/EDNRA/DLL4/MYH7/FZD1/MYLK/NAGLU/S1PR1	30
GO:0030595	BP	GO:0030595	leukocyte chemotaxis	76/4222	237/18888	0.000335457574654979	0.0318198962174353	0.0286838326579995	DNM1L/PTK2B/CCL18/SAA1/S100A8/S100A9/HMGB1/MSMP/CCL2/OXSR1/CKLF/CXCL12/HSD3B7/AIF1/SERPINE1/NCKAP1L/CD74/RPL13A/SCG2/MDK/CCL21/CCR5/KIT/NINJ1/FCER1G/NEDD9/CSF1/WNT5A/VEGFB/PADI2/CORO1A/PTN/VAV3/PTPRO/RAC2/BST1/THBS4/DEFB124/BSG/CCL3/CXCL16/EDN3/PLA2G7/CALCA/ITGB2/SLIT2/IL6R/PDGFB/S100A12/DPP4/LBP/SLAMF8/C3AR1/RARRES2/CCL20/CCR1/MMP2/ZNF580/GPSM3/IL23A/ALOX5/CX3CR1/MSTN/TNFAIP6/LGALS9/F2RL1/TNFSF1…	76
GO:0070663	BP	GO:0070663	regulation of leukocyte proliferation	84/4222	267/18888	0.000339039117007764	0.0318198962174353	0.0286838326579995	ARG2/HMGB1/DLG1/ZP4/IGF1/TYROBP/TGFBR2/CD70/LRRC32/IGFBP2/HLA-DRB1/CD38/DHPS/HLA-G/AIF1/NCKAP1L/CD74/TNFSF9/SOS1/LST1/CBLB/CHRNB2/VSIG4/KIT/TNFRSF1B/PAWR/PNP/CD81/IKZF3/GPNMB/CD22/HLA-DPB1/HLA-DPA1/FCGR2B/CSF1/INPP5D/ENPP3/PRLR/CORO1A/BCL2/TLR4/CNN2/ATM/NMB/VAV3/CD274/RAC2/BST1/LEP/NDFIP1/ADA/SPN/RASSF5/TNFSF13B/IL6ST/CLCF1/IL4/CD276/BCL6/IL20RB/MAPK8IP1/IL18/TACR1/FCGR3A/CSF2RB/CTNNB1/RIPK3/LILR…	84
GO:0070665	BP	GO:0070665	positive regulation of leukocyte proliferation	56/4222	164/18888	0.000348417346656651	0.0318198962174353	0.0286838326579995	HMGB1/ZP4/IGF1/TGFBR2/CD70/IGFBP2/CD38/DHPS/AIF1/NCKAP1L/CD74/TNFSF9/CHRNB2/KIT/PNP/CD81/HLA-DPB1/HLA-DPA1/CSF1/PRLR/CORO1A/BCL2/TLR4/NMB/VAV3/CD274/RAC2/BST1/LEP/ADA/SPN/TNFSF13B/IL6ST/CLCF1/IL4/CD276/BCL6/IL18/TACR1/FCGR3A/CSF2RB/LILRB2/IL23A/TNFSF4/HLA-E/PRKCQ/CD24/IGF2/LGALS9/IL7/VTCN1/IL13/PPP3CA/IL5/RASAL3/ZP3	56
GO:0007160	BP	GO:0007160	cell-matrix adhesion	77/4222	241/18888	0.000348835849857489	0.0318198962174353	0.0286838326579995	ACTN1/PTK2B/CDK5/ITGBL1/ACTN2/SFRP1/SVEP1/THY1/FERMT1/FBLN5/GPM6B/PEAK1/CD96/CDKN2A/HOXA7/MYOC/SERPINE1/TECTA/CLASP1/ADAMTS12/EPHA3/MUC4/THSD1/CEACAM6/TEK/CCL21/TRIP6/MIR29C/AJUBA/FREM1/RRAS/COL5A3/PLEKHA2/ACER2/RASA1/CSF1/APOD/VTN/BCL2/PIK3R1/ITGAM/ITGAX/BST1/ITGAL/WNT4/LYVE1/PHLDB2/PTPRK/L1CAM/CD34/EPB41L5/ANXA2/BCL6/ONECUT2/PARVG/SIGLEC1/MKLN1/MMP14/ITGB2/STRC/LYPD3/DAG1/DEFB118/CDK6/NID2/FGB/…	77
GO:0006936	BP	GO:0006936	muscle contraction	107/4222	355/18888	0.000358600567036161	0.0322433138417942	0.0290655196439836	STC1/PDE4D/CCDC78/ARG2/ORMDL3/TMOD2/DLG1/SNTB1/MYH11/CD38/TNNI1/KLHL41/MYH2/TACR2/REM1/TNNT2/ATP8A2/HCN4/CALM1/MYH13/RYR3/MYL5/MYH14/TMOD1/TBXA2R/CHRNB2/NPPA/SCN3A/PRKD1/UCN/TNF/KIT/CACNA1D/FKRP/MYH1/NMUR1/MYL3/MYOT/TNNI3/P2RX4/KCND2/MYBPC3/TPCN2/MYOCD/MYH8/P2RX6/NR4A1/HTR2A/GJC1/VEGFB/NOS1/CACNA1S/FKBP1B/MYL9/ACE2/SLC8A3/MAP2K6/ADA/GRIP2/FGF12/TNNC1/FGF13/ZDHHC21/CALM2/PTGS2/CHRNG/CRYAB/ATP1A2/T…	107
GO:0009162	BP	GO:0009162	deoxyribonucleoside monophosphate metabolic process	13/4222	23/18888	0.000391799490480427	0.0347321970856874	0.0313091068004374	DCK/DNPH1/DGUOK/TK2/PNP/ADK/ADA/SHMT1/NT5C2/NT5C/UPP2/DPYS/DUT	13
GO:2001198	BP	GO:2001198	regulation of dendritic cell differentiation	9/4222	13/18888	0.00040515372280552	0.0354171879352492	0.0319265872210782	HMGB1/HLA-G/ZBTB46/TMEM176A/FCGR2B/HLA-B/TMEM176B/LILRB2/LGALS9	9
GO:0010721	BP	GO:0010721	negative regulation of cell development	89/4222	288/18888	0.000445451081282596	0.0375660374207717	0.0338636532199354	TP53/BTG2/CDK5/SFRP1/S1PR3/THY1/HMGB1/SLIT1/SEMA5B/SEMA3F/IGF1/CTNNA1/VAX1/LRRC17/WNT3/HOXA7/HLA-G/CD74/PROX1/TBX6/ZNF675/C1QC/FSTL4/FGL2/MDK/B2M/TMEM178A/SEMA7A/NME2/ABCC8/TNF/FRZB/KIAA0319/GPR68/ZBTB46/DYNLT1/YWHAH/TMEM176A/FCGR2B/WNT5A/GPR37L1/INPP5D/LIN28A/TLR4/PTN/EPHA7/PIK3R1/SEMA4G/SEMA3G/MIR222/DNAJB11/FGF13/SEMA4A/CDH1/IL4R/TSC22D1/NOG/TMEM176B/TNFRSF11B/CCL3/IL4/RNF10/BCL6/DCC/WEE2/TRIM…	89
GO:0048638	BP	GO:0048638	regulation of developmental growth	100/4222	330/18888	0.000446182362509971	0.0375660374207717	0.0338636532199354	PLXNA4/BASP1/CDK5/CRABP2/SLIT1/GPR21/SEMA5B/SEMA3F/DIO3/IGF1/APOE/CTDP1/FOSL2/WNT2/WNT3/CXCL12/ATP8A2/PROX1/FSTL4/PEX5/COL14A1/AGR2/SLC6A3/FOXP1/SEMA7A/CPNE5/KIAA0319/MEGF8/NGF/CHD7/CSF1/DSCAM/SOX15/WNT5A/STAT5A/CDH4/BCL2/EPHA7/SEMA4G/GDF5/SEMA3G/RIMS1/FGFR1/MIR222/MUSK/PPARD/MFSD2A/LEP/MAP1B/MIR873/FGF13/SEMA4A/CDH1/FGFR3/L1CAM/NOG/FOXC1/SPTBN4/DCC/FGF2/STC2/TRIM46/MYCBP2/VGLL4/ARHGAP4/DRD2/FOXC…	100
GO:0030534	BP	GO:0030534	adult behavior	50/4222	144/18888	0.000453290414271969	0.0375660374207717	0.0338636532199354	ALK/CDK5/TPGS1/PPP1R1B/GABRG2/OPRM1/CXCL12/SLC7A11/LGI4/TMOD1/CSTB/CHRNB2/HOMER2/DMBX1/NRXN1/FKRP/BBS1/ZIC1/CHD7/EHMT2/BTBD9/HTR2A/ABHD12/CHL1/TUBA1A/ARCN1/PUM1/ARRB2/HOXD10/LEP/FGF12/SHANK2/KCNJ10/SPTBN4/CEND1/ATP1A2/SPTBN2/SCN1A/BRS3/PBX3/DRD2/SLITRK6/HOXB8/FOXA2/EFNB3/CHRNA3/NAGLU/CNTNAP2/OPRK1/DRD3	50
GO:0008045	BP	GO:0008045	motor neuron axon guidance	14/4222	26/18888	0.000458911329675396	0.0375660374207717	0.0338636532199354	PLXNA4/CDK5/LMO4/SLIT1/SEMA3F/KIF5C/HOXA2/NOG/SLIT2/MYCBP2/SEMA3A/EGR2/RAC3/LHX4	14
GO:0045927	BP	GO:0045927	positive regulation of growth	81/4222	258/18888	0.00045957815084198	0.0375660374207717	0.0338636532199354	SLC25A33/PTK2B/INS/BASP1/S100A8/CRABP2/SFRP1/S100A9/GPR21/EXOSC9/DIO3/IGF1/IGFBP1/CD38/WNT2/WNT3/CXCL12/ATP8A2/PROX1/DNPH1/PSMD10/PEX5/AGR2/SLC6A3/SEMA7A/UCN/TFCP2L1/CPNE5/RPS6KA1/MEGF8/TRIM32/NGF/CHD7/CSF1/DSCAM/SLC44A4/SOX15/CDH4/DDX49/BCL2/AVPR1A/RIMS1/FGFR1/MIR222/PPARD/N6AMT1/MFSD2A/LEP/MAP1B/L1CAM/KDM2B/SPTBN4/CXCL16/FGF2/MMP14/HBEGF/DRD2/MYOD1/CPNE6/NEDD4L/SMURF1/FGF9/USP47/PLS1/SYT3/TBX2/…	81
GO:0003073	BP	GO:0003073	regulation of systemic arterial blood pressure	36/4222	96/18888	0.000544758553816425	0.0435819459122055	0.0392866536997287	RPS6KA2/MANF/COMT/AGTR2/PRCP/CMA1/ATP6AP2/NPPA/TNF/AGT/ACE/TNNI3/ADM/GPR37L1/AVPR1A/PTPRO/ACE2/CTSZ/EDN3/CALCA/ADM5/AVPR1B/PDGFB/AGTR1/SLC2A5/TACR1/DRD2/TPM1/NOS3/NR2F2/DRD5/F2RL1/SOD2/ENPEP/CYP4A11/OR51E2	36
GO:0050919	BP	GO:0050919	negative chemotaxis	21/4222	47/18888	0.0005539491059702	0.0435819459122055	0.0392866536997287	PLXNA4/SLIT1/SEMA5B/SEMA3F/SEMA7A/WNT5A/EPHA7/SEMA4G/SEMA3G/NRG1/SEMA4A/ROBO2/SLIT2/SLIT3/DPP4/LRTM2/SEMA3A/SEMA3D/FLRT2/LGR6/LRTM1	21
GO:0055010	BP	GO:0055010	ventricular cardiac muscle tissue morphogenesis	21/4222	47/18888	0.0005539491059702	0.0435819459122055	0.0392866536997287	COL11A1/TNNI1/TNNT2/PROX1/MYL3/TNNI3/MYBPC3/CHD7/LRP2/TGFB1/NRG1/TNNC1/NOG/FOXC1/DSP/TPM1/FOXC2/EDNRA/DLL4/MYH7/NAGLU	21
GO:0050974	BP	GO:0050974	detection of mechanical stimulus involved in sensory perception	17/4222	35/18888	0.000566701464951898	0.043673496163564	0.0393691810615975	COL11A1/NTRK1/CXCL12/TMC2/TNF/KIT/HTR2A/SCN11A/ASIC3/SCN1A/STRC/CHRNA10/TRPA1/PIEZO2/KCNA1/CHRNA9/LHFPL5	17
GO:0006979	BP	GO:0006979	response to oxidative stress	117/4222	398/18888	0.000568990576010843	0.043673496163564	0.0393691810615975	FOSL1/HBA2/MDM2/PTK2B/TP53/ALDH3B1/COMT/ERCC2/HBA1/KDM6B/BANF1/MSRB2/FBLN5/HSPA1B/APOE/OXSR1/UCP2/CD38/RWDD1/MMP9/ERCC3/PENK/CYGB/HM13/AIF1/SLC7A11/MBL2/LONP1/MMP3/PSMB5/FOXO3/PKD2/RGS14/KLF2/PEX5/RBM11/ANGPTL7/PRKD1/FOXP1/PLK3/NME2/UCN/ABCB11/GPX3/PAWR/DGKK/CPEB2/GCLC/GPX7/SMPD3/MGST1/FOXO1/PRDX4/ZNF277/GPR37L1/APOD/JUN/BCL2/BTG1/KAT2B/PDLIM1/STOX1/FKBP1B/SDC1/ATM/GPX2/NDUFS8/MPV17/PTPRK/PTGS2/S…	117
GO:0002690	BP	GO:0002690	positive regulation of leukocyte chemotaxis	35/4222	93/18888	0.000598340772070289	0.0453729737278361	0.0409011637471003	DNM1L/PTK2B/HMGB1/OXSR1/CXCL12/AIF1/SERPINE1/NCKAP1L/CD74/MDK/CCL21/NEDD9/CSF1/WNT5A/VEGFB/PTN/RAC2/THBS4/DEFB124/CCL3/EDN3/PLA2G7/IL6R/LBP/C3AR1/RARRES2/CCR1/ZNF580/GPSM3/IL23A/CX3CR1/MSTN/LGALS9/F2RL1/CXCR2	35
GO:0070661	BP	GO:0070661	leukocyte proliferation	105/4222	352/18888	0.000607800836432893	0.0455416483870075	0.0410532143906428	CLU/TP53/BAP1/ARG2/HMGB1/DLG1/ZP4/IGF1/TYROBP/TGFBR2/CD70/CR2/LRRC32/IGFBP2/HLA-DRB1/CD38/DHPS/CD19/SLC11A1/FOSL2/HLA-G/AIF1/NCKAP1L/CD74/TNFSF9/SOS1/CD151/LST1/CD40/CBLB/CHRNB2/VSIG4/ALKBH5/KIT/TNFRSF1B/PAWR/PNP/CD81/ACE/IKZF3/GPNMB/IFNK/CD22/NPR3/HLA-DPB1/HLA-DPA1/FCGR2B/CSF1/INPP5D/ENPP3/PRLR/CORO1A/BCL2/TLR4/CNN2/FKBP1B/ATM/NMB/VAV3/CD274/RAC2/BST1/LEP/WNT4/ARMC5/NDFIP1/ADA/SPN/RASSF5/TNFSF13…	105
GO:0001649	BP	GO:0001649	osteoblast differentiation	80/4222	257/18888	0.000660682707675731	0.0489216113189535	0.0441000593730302	CREB3L1/SFRP1/TOB1/SNAI1/FHL2/IGF1/HSPE1/PTH1R/CCDC47/FOSL2/RUNX2/BMP3/ZHX3/HAND2/WNT3/TMEM119/PENK/MYOC/CRIM1/WNT10B/DDX5/DHX9/CTHRC1/PRKD1/SEMA7A/TNF/BMP6/WWTR1/IBSP/RPS15/GLI2/HDAC7/FBN2/MRC2/WNT4/MAP2K6/AXIN2/MEN1/IL6ST/RSPO2/IGFBP3/HOXA2/NOG/DLX5/CCL3/PSMC2/ALPL/FGF2/SND1/IL6R/SP7/UCMA/MSX2/MIR27A/RANBP3L/CDK6/LTF/CTNNB1/PPARG/WNT11/HIF1A-AS2/FGF9/CAT/DHH/RORB/TWIST2/TNFAIP6/MIR100/FZD1/LEF1…	80
GO:2000379	BP	GO:2000379	positive regulation of reactive oxygen species metabolic process	28/4222	70/18888	0.000671094816279874	0.0491147764379712	0.0442741867778277	ELAVL1/CBR1/PTK2B/TP53/GRB2/CD177/TYROBP/TGFBR2/FOXO3/AGT/TGFB1/GNAI2/TLR4/ITGAM/ACE2/LEP/AKR1C3/CLEC7A/ITGB2/PDGFB/AGTR1/RIPK3/DCXR/F2RL1/SOD2/NFE2L2/CD36/SLC5A3	28
GO:0032943	BP	GO:0032943	mononuclear cell proliferation	95/4222	315/18888	0.00072570647973852	0.0520602609370082	0.0469293740823298	TP53/ARG2/HMGB1/DLG1/ZP4/IGF1/TYROBP/TGFBR2/CD70/CR2/LRRC32/IGFBP2/HLA-DRB1/CD38/DHPS/CD19/SLC11A1/FOSL2/HLA-G/AIF1/NCKAP1L/CD74/TNFSF9/SOS1/CD151/LST1/CD40/CBLB/CHRNB2/VSIG4/ALKBH5/TNFRSF1B/PAWR/PNP/CD81/ACE/IKZF3/GPNMB/IFNK/CD22/HLA-DPB1/HLA-DPA1/FCGR2B/CSF1/INPP5D/PRLR/CORO1A/BCL2/TLR4/FKBP1B/ATM/VAV3/CD274/RAC2/BST1/LEP/WNT4/ARMC5/NDFIP1/ADA/SPN/RASSF5/TNFSF13B/IL6ST/CLCF1/IL4/CD276/BCL6/IL20…	95
GO:0042692	BP	GO:0042692	muscle cell differentiation	124/4222	428/18888	0.000737900576653668	0.0520602609370082	0.0469293740823298	ACTN1/MDM2/TMEM182/TANC1/PLEKHO1/PDLIM5/ANKRD23/FHOD3/NOX4/LAMB1/ACTN2/KDM6B/BARX2/TMOD2/FHL2/MYH9/MYH11/DNER/IGF1/ADAMTS5/CTDP1/NOTCH4/KLHL41/FLNC/LRRC10/ALPK2/TMEM119/TNNT2/MYO18B/RBM4/LAMA2/PROX1/SIK1/MYBPC1/WNT10B/NOTCH2/CASP7/NRAP/WFIKKN1/COL14A1/TMOD1/PRKD1/FOXP1/OBSCN/ADAM12/KIT/DKK1/FKRP/FLOT1/NINJ1/CD81/SOX6/NEBL/MYBPC3/CD53/TRIM32/MYOCD/ADM/ADAMTS15/TGFB1/LAMA1/NOS1/RBM38/DYRK1B/BCL2/PI…	124
GO:0019058	BP	GO:0019058	viral life cycle	96/4222	319/18888	0.000738367307576872	0.0520602609370082	0.0469293740823298	VPS37D/ZNFX1/CHMP3/KPNA2/FCN1/HMGB1/BANF1/TPCN1/DDX56/CCL2/LGALS1/HSPA1B/SELPLG/APOE/PPID/CR2/APOBEC3B/CLDN1/HLA-DRB1/TRIM6/FKBP6/CD74/PROX1/TRIM21/CTSB/LRRC15/SLC10A1/DDX5/LAMP1/OAS3/CSNK2B/UVRAG/SPCS1/SLC20A2/FMR1/IFIH1/CCR5/FURIN/TNF/TRIM58/CD81/APOBEC3C/DYNLT1/CHMP7/SLPI/TPCN2/PDCD6IP/TRIM26/HTR2A/TOP2A/BCL2/MIR222/PCBP2/ACE2/HSP90AB1/TRIM68/IFI27/SLC3A2/RAB1B/PC/GYPA/CXCR6/IFITM3/BSG/RAB1A/T…	96
GO:0008217	BP	GO:0008217	regulation of blood pressure	61/4222	187/18888	0.000759784838928614	0.0520602609370082	0.0469293740823298	RPS6KA2/MANF/COMT/SCNN1A/AGTR2/OPRL1/PRCP/SCNN1D/CMA1/ATP6AP2/TBXA2R/NPPA/UCN/TNF/AGT/ACE/TAC4/TNNI3/P2RX4/NPR3/ADM/SGK1/GPR37L1/NOS1/AVPR1A/PTPRO/ACE2/RNLS/LEP/GRIP2/CTSZ/PTGS2/ATP1A2/EDN3/CALCA/ADM5/AVPR1B/PDGFB/BRS3/UTS2/AGTR1/SLC2A5/TACR1/DRD2/TPM1/NOS3/PPARG/GLP1R/NR2F2/EDNRA/DRD5/F2RL1/SOD2/COL1A2/ENPEP/CNR1/ACVRL1/CYP4A11/DRD3/OR51E2/ACSM3	61
GO:0030278	BP	GO:0030278	regulation of ossification	43/4222	122/18888	0.000772386729100976	0.0520602609370082	0.0469293740823298	PTK2B/SFRP1/ECM1/GPM6B/SOST/RUNX2/TMEM119/ZBTB16/PKDCC/WNT10B/SLC20A2/MDK/GATA1/DKK1/BMP6/CYP27B1/CSF1/WNT5A/BCL2/PTN/FBN2/FZD9/WNT4/SRGN/CCL3/CCDC134/NOTUM/ENPP1/TFAP2A/MGP/CALCA/TACR1/LTF/MATN1/CCR1/ISG15/ALOX5/EGR2/GJA1/NELL1/S1PR1/TPH1/OSR1	43
GO:0007520	BP	GO:0007520	myoblast fusion	21/4222	48/18888	0.000779296630996843	0.0520602609370082	0.0469293740823298	TMEM182/TANC1/PLEKHO1/MYH9/ADAMTS5/ADAM12/FLOT1/CD81/CD53/ADAMTS15/NOS1/DYRK1B/CACNA1S/EHD2/IL4R/EHD1/CACNA1H/MYOD1/NPHS1/MYOG/GDF15	21
GO:0030888	BP	GO:0030888	regulation of B cell proliferation	26/4222	64/18888	0.000781437824613224	0.0520602609370082	0.0469293740823298	TYROBP/CD38/NCKAP1L/CD74/CHRNB2/PAWR/CD81/IKZF3/CD22/FCGR2B/INPP5D/PRLR/BCL2/TLR4/ATM/VAV3/BST1/ADA/TNFSF13B/CLCF1/IL4/BCL6/IL7/IL13/IL5/PKN1	26
GO:0046651	BP	GO:0046651	lymphocyte proliferation	93/4222	308/18888	0.000785665672777028	0.0520602609370082	0.0469293740823298	TP53/ARG2/HMGB1/DLG1/ZP4/IGF1/TYROBP/TGFBR2/CD70/CR2/LRRC32/IGFBP2/HLA-DRB1/CD38/DHPS/CD19/SLC11A1/FOSL2/HLA-G/AIF1/NCKAP1L/CD74/TNFSF9/SOS1/CD151/LST1/CD40/CBLB/CHRNB2/VSIG4/ALKBH5/TNFRSF1B/PAWR/PNP/CD81/IKZF3/GPNMB/IFNK/CD22/HLA-DPB1/HLA-DPA1/FCGR2B/INPP5D/PRLR/CORO1A/BCL2/TLR4/FKBP1B/ATM/VAV3/CD274/RAC2/BST1/LEP/WNT4/ARMC5/NDFIP1/ADA/SPN/RASSF5/TNFSF13B/IL6ST/CLCF1/IL4/CD276/BCL6/IL20RB/MAPK8I…	93
GO:0045926	BP	GO:0045926	negative regulation of growth	77/4222	247/18888	0.00078578404655478	0.0520602609370082	0.0469293740823298	TP53/CDK5/SFRP1/SLIT1/GDF9/SEMA5B/AGTR2/SEMA3F/HSPA1B/EAF2/CTDP1/CDKN2A/WNT3/ADIPOR1/NME6/MT1E/FSTL4/CRLF3/FOXP1/SEMA7A/MT1G/FRZB/CYP27B1/MT1M/KIAA0319/TGFB1/WNT5A/NDUFA13/BCL2/PPP2R1A/BTG1/MT1H/EPHA7/SEMA4G/SEMA3G/MSX1/MT1F/PML/MIR873/FGF13/SEMA4A/CDH1/FGFR3/ING4/NOG/CRYAB/MEG3/BCL6/ENPP1/DCC/STC2/SLIT2/SLIT3/HSPA1A/TRIM46/EI24/VGLL4/ARHGAP4/SEMA3A/WNT11/MIR25/INHBA/SEMA3D/TLL2/MSTN/BCL11A/NAIF1…	77
GO:0006836	BP	GO:0006836	neurotransmitter transport	66/4222	206/18888	0.00081486205834644	0.0534243937003385	0.0481590624395539	DOC2A/P2RY4/LIN7C/CDK5/SYT8/VAMP2/RAB3A/GPM6B/SLC1A3/SLC6A1/UNC13C/SYT9/TACR2/ERC2/SLC18B1/GABRQ/SNAP23/SLC6A3/FMR1/GRIK5/ABCC8/NRXN1/SLC6A17/RIMS4/FLOT1/SNAP25/SV2C/PPFIA3/SLC6A7/NR4A1/SLC1A6/NAPB/NOS1/RIMS1/SNAP29/BLOC1S6/PRKCB/SLC4A8/LIN7B/HRH3/RAB3GAP1/KCNJ10/GRM4/ATP1A2/STX1A/STX4/GPR158/SYT7/DRD2/RPH3A/CPLX1/HTR1B/CAMK2A/CHRNA3/SYN3/MYOF/SLC22A3/RAP1B/OTOF/SYN2/BAIAP3/SLC1A7/SLC22A1/SLC6A11…	66
GO:0060021	BP	GO:0060021	roof of mouth development	34/4222	91/18888	0.000826272602763246	0.0536140181628028	0.0483299981431785	TGFB3/ARID5B/SNAI1/TIPARP/DLG1/CLDN5/TGFBR2/LRRC32/VAX1/HAND2/PKDCC/SOS1/WFIKKN1/ALX4/CHD7/WNT5A/MSX1/MSC/IRF6/DLX5/TFAP2A/WFIKKN2/MMP25/FOXF2/WNT11/INHBA/TBX2/FZD1/LEF1/GDF11/FRAS1/FOXE1/WNT8A/OSR1	34
GO:0017158	BP	GO:0017158	regulation of calcium ion-dependent exocytosis	18/4222	39/18888	0.000848442053211292	0.0536486214054957	0.0483611910049039	DOC2A/CDK5/SYT8/RAB3A/SYT9/GNAI2/TRPV6/RAB3GAP1/HYAL3/STX1A/SYT7/SYT15/SYT13/RPH3A/SYT3/RAP1B/BAIAP3/ZP3	18
GO:0001894	BP	GO:0001894	tissue homeostasis	80/4222	259/18888	0.000852377206950996	0.0536486214054957	0.0483611910049039	PTK2B/NOX4/SIGLEC15/BAP1/MUC13/CLDN5/CLDN1/VSIG1/CD38/NPHP4/PTH1R/FOSL2/TMEM119/LAMA2/PDK4/SERPINA3/ZNF675/ZNF830/MUC4/GNAT2/NXNL2/COL14A1/PCDH15/SH3GL2/GATA1/ABCC8/BBS1/CDH5/P2RX4/WWTR1/CDH23/TRIM32/CSF1/INPP5D/CORO1A/BCL2/ALDH1A1/TLR4/LSR/TUBA1A/AKT3/ANGPT1/RAC2/MFSD2A/PIWIL4/MUC6/CD34/ACP5/PTGS2/FOXC1/TNFRSF11B/ALPL/MUC2/CALCA/CCDC66/IL20RB/TPP1/TUB/FH/ATP1B2/ESRRB/NOS3/CTNNB1/IAPP/IL20RA/TULP…	80
GO:0060249	BP	GO:0060249	anatomical structure homeostasis	80/4222	259/18888	0.000852377206950996	0.0536486214054957	0.0483611910049039	PTK2B/NOX4/SIGLEC15/BAP1/MUC13/CLDN5/CLDN1/VSIG1/CD38/NPHP4/PTH1R/FOSL2/TMEM119/LAMA2/PDK4/SERPINA3/ZNF675/ZNF830/MUC4/GNAT2/NXNL2/COL14A1/PCDH15/SH3GL2/GATA1/ABCC8/BBS1/CDH5/P2RX4/WWTR1/CDH23/TRIM32/CSF1/INPP5D/CORO1A/BCL2/ALDH1A1/TLR4/LSR/TUBA1A/AKT3/ANGPT1/RAC2/MFSD2A/PIWIL4/MUC6/CD34/ACP5/PTGS2/FOXC1/TNFRSF11B/ALPL/MUC2/CALCA/CCDC66/IL20RB/TPP1/TUB/FH/ATP1B2/ESRRB/NOS3/CTNNB1/IAPP/IL20RA/TULP…	80
GO:0001976	BP	GO:0001976	nervous system process involved in regulation of systemic arterial blood pressure	9/4222	14/18888	0.000908988893534199	0.0566453078802401	0.0510625339880077	RPS6KA2/MANF/AGTR2/TNNI3/ACE2/CALCA/TACR1/DRD2/SOD2	9
GO:0002688	BP	GO:0002688	regulation of leukocyte chemotaxis	43/4222	123/18888	0.000934352704646738	0.057655058069084	0.0519727665433015	DNM1L/PTK2B/HMGB1/CCL2/OXSR1/CXCL12/AIF1/SERPINE1/NCKAP1L/CD74/MDK/CCL21/NEDD9/CSF1/WNT5A/VEGFB/PADI2/PTN/RAC2/BST1/THBS4/DEFB124/CCL3/EDN3/PLA2G7/SLIT2/IL6R/DPP4/LBP/SLAMF8/C3AR1/RARRES2/CCR1/ZNF580/GPSM3/IL23A/CX3CR1/MSTN/TNFAIP6/LGALS9/F2RL1/CXCR2/MMP28	43
GO:0098742	BP	GO:0098742	cell-cell adhesion via plasma-membrane adhesion molecules	85/4222	279/18888	0.000956737410989439	0.0584631579103644	0.052701222741268	RET/GRID2/CD177/CLDN10/MYADM/CLDN5/TGFBR2/SPARCL1/CLDN1/PCDHGA1/CLDN23/PCDH18/NTNG2/IGSF21/DSC3/PTPRT/CEACAM6/PCDH15/TENM4/FXYD5/PCDHB15/SELL/AJUBA/CDH10/MYOT/CDH5/CDH23/CNTN4/LRFN3/KIRREL3/PTPRF/PCDHGC3/DSCAM/CADM1/PCDHGA8/CDH12/PSG11/PCDHGA2/CDH4/CLDN14/PCDHGC5/ITGAM/PCDHB2/PCDH9/ITGAL/CLDN4/LRFN5/PCDHGA11/CDH1/CNTN2/L1CAM/ROBO2/SELE/DSG1/MDGA1/CDH6/ROBO3/PCDHA12/ITGB2/CLDN15/PCDHAC2/PCDH20/FAT…	85
GO:0003014	BP	GO:0003014	renal system process	44/4222	127/18888	0.00101418368101421	0.0607930675076518	0.0548015041670836	STC1/COMT/AGTR2/AKAP11/OPRL1/OXSR1/CLCNKA/CHRNB2/AQP3/AGT/NPR3/TRPV5/PRKRIP1/SLC5A2/ADM/SGK1/GNAI2/BCL2/PTPRO/CLDN4/AKR1C3/CD34/RHPN2/SCN11A/PDGFB/ADCY6/SLC12A3/AGTR1/OIT3/AMN/TACR1/DRD2/AQP6/CHRNA3/SLC5A1/HAS2/EDNRA/F2RL1/PPP3CA/ITGA3/SLC4A1/CYP4A11/PKN1/OR51E2	44
GO:0003206	BP	GO:0003206	cardiac chamber morphogenesis	44/4222	127/18888	0.00101418368101421	0.0607930675076518	0.0548015041670836	MDM2/TP53/COL11A1/FHL2/TGFBR2/TNNI1/WNT2/HAND2/TNNT2/PROX1/SOS1/NOTCH2/BMP5/TEK/MYL3/TNNI3/MYBPC3/SOX4/CHD7/LRP2/TGFB1/WNT5A/NRG1/TNNC1/ROBO2/NOG/FOXC1/EGLN1/SLIT2/MSX2/SLIT3/DSP/TPM1/FOXC2/NOS3/WNT11/EDNRA/DLL4/TBX2/MYH7/FZD1/NAGLU/APLNR/NPY2R	44
GO:0072593	BP	GO:0072593	reactive oxygen species metabolic process	74/4222	238/18888	0.00106418182596233	0.0631883057793105	0.0569606756895428	SLC25A33/ELAVL1/HBA2/CBR1/PTK2B/TP53/INS/GRB2/NOX4/ARG2/CD177/HBD/HBA1/FBLN5/VDAC1/TYROBP/TGFBR2/SH3PXD2B/UCP2/PRCP/PDK4/MMP3/FOXO3/TNF/GPX3/AGT/TGFB1/CYBB/FOXO1/PRDX4/NDUFA13/GNAI2/BCL2/TLR4/ITGAM/ACE2/RAC2/BST1/MPV17/LEP/AKR1C3/PARL/DDIT4/ACP5/CLEC7A/CRYAB/TFAP2A/MPV17L/ITGB2/PDGFB/NOXA1/HBM/GPX1/AGTR1/NOS3/RIPK3/DCXR/CAT/ALOX5/RFK/SOD3/IFI6/DUOX2/DRD5/F2RL1/SOD2/NAGLU/MT3/NFE2L2/CD36/SLC5A3/HB…	74
GO:2000377	BP	GO:2000377	regulation of reactive oxygen species metabolic process	50/4222	149/18888	0.00108741656917625	0.0639644849195825	0.0576603571850467	SLC25A33/ELAVL1/CBR1/PTK2B/TP53/INS/GRB2/ARG2/CD177/FBLN5/VDAC1/TYROBP/TGFBR2/PRCP/MMP3/FOXO3/TNF/AGT/TGFB1/FOXO1/GNAI2/BCL2/TLR4/ITGAM/ACE2/RAC2/BST1/MPV17/LEP/AKR1C3/PARL/ACP5/CLEC7A/CRYAB/TFAP2A/MPV17L/ITGB2/PDGFB/NOXA1/AGTR1/RIPK3/DCXR/ALOX5/F2RL1/SOD2/MT3/NFE2L2/CD36/SLC5A3/HP	50
GO:0006821	BP	GO:0006821	chloride transport	43/4222	124/18888	0.00112552789188802	0.0655932643661408	0.0591286095251115	SLC26A1/P2RY4/TTYH1/CLCN2/SLC1A3/SLC6A1/UCP2/GABRG2/GABRA2/GABRQ/CFTR/SLC12A7/CLCNKA/SLC26A4/GLRA3/NMUR1/OSTM1/GABRG1/BEST3/ANO2/GABRR1/CLDN4/APOL1/SLC4A8/SLC25A14/ANO5/ANO3/SLC5A8/CLIC5/CLCA2/CLCN4/SLC12A3/CASR/TTYH3/CLIC3/PRKG2/SLC4A9/BEST4/SLC1A7/GABRR3/SLC4A1/CLCA4/CLCA3P	43
GO:0030308	BP	GO:0030308	negative regulation of cell growth	61/4222	190/18888	0.00118467844328292	0.0684070286424098	0.0616650585156438	TP53/CDK5/SFRP1/SLIT1/GDF9/SEMA5B/AGTR2/SEMA3F/HSPA1B/EAF2/CTDP1/CDKN2A/WNT3/ADIPOR1/NME6/FSTL4/CRLF3/FOXP1/SEMA7A/FRZB/CYP27B1/KIAA0319/TGFB1/WNT5A/NDUFA13/BCL2/PPP2R1A/BTG1/EPHA7/SEMA4G/SEMA3G/MSX1/PML/FGF13/SEMA4A/CDH1/CRYAB/MEG3/BCL6/ENPP1/DCC/SLIT2/SLIT3/HSPA1A/TRIM46/EI24/VGLL4/ARHGAP4/SEMA3A/WNT11/INHBA/SEMA3D/BCL11A/NAIF1/GJA1/MAP2/MT3/FBP1/ACVRL1/HRG/HYAL1	61
GO:1903522	BP	GO:1903522	regulation of blood circulation	80/4222	262/18888	0.00123359173070858	0.0702615074833538	0.063336766065472	MDM2/STC1/PDE4D/ATP2B3/SVEP1/AGTR2/DLG1/CD38/S100A1/TNNT2/HCN4/CALM1/YWHAE/HSPB7/TBXA2R/NPPA/UCN/TNF/CACNA1D/AGT/MYL3/ACE/TNNI3/P2RX4/KCND2/ADM/CELF2/THRB/HTR2A/GJC1/ADORA3/NOS1/AVPR1A/FKBP1B/ACE2/SLC8A3/RNLS/LEP/ADA/FGF13/ZDHHC21/CALM2/PTGS2/SPTBN4/ATP1A2/TRDN/EDN3/TBX18/DOCK4/ADM5/AVPR1B/TBXAS1/KCNG2/HBEGF/CACNA1H/DES/AGTR1/DSP/TACR1/DRD2/TPM1/ATP1B2/CASR/FGB/NOS3/MMP2/GLP1R/ATP2A3/EDNRA/TBX2/M…	80
GO:0051216	BP	GO:0051216	cartilage development	66/4222	209/18888	0.00123912096133655	0.0702615074833538	0.063336766065472	STC1/COL11A1/ECM1/NKX3-2/BARX2/SNAI1/OGN/TGFBR2/PTH1R/FOSL2/RUNX2/BMP3/HAND2/ZBTB16/MUSTN1/PKDCC/PITX1/SNX19/WNT10B/ADAMTS12/BMP5/MDK/HOXA11/MEX3C/BMP6/BBS1/FRZB/CHRDL2/SOX6/BMP8B/SMPD3/TGFB1/COL27A1/WNT5A/ADAMTS7/GDF5/MSX1/FGFR1/LEP/AXIN2/FGFR3/RSPO2/NOG/HYAL3/MATN3/NFIA/FGF2/MGP/MSX2/HOXC4/RARB/RARA/HMGA2/MMP13/HOXA3/MATN1/CTNNB1/TGFBI/WNT11/FGF9/PRKG2/RARG/COL1A1/ACVRL1/HYAL1/OSR1	66
GO:0007517	BP	GO:0007517	muscle organ development	105/4222	359/18888	0.00127375928332648	0.0715807225826503	0.064525963694828	TMEM182/BASP1/BTG2/CDK5/DDX17/COL11A1/FHL3/ARID5B/BARX2/DNER/IGF1/TNNI1/ZBTB42/VAX1/KLHL41/CNTFR/METTL21C/WNT2/TNNT2/LAMA2/PROX1/PITX1/WNT10B/DDX5/MYH14/CHKB/CENPF/LIF/RBFOX1/FKRP/FLOT1/MYL3/TNNI3/SOX6/MYBPC3/ALX4/PRR14/CHD7/MYOCD/LRP2/TGFB1/NR4A1/SOX15/WNT5A/CHD2/BCL2/CACNA1S/MSX1/HOXD10/PAX7/NRG1/MSC/TNNC1/EID2B/COPS2/NOG/FOXC1/CRYAB/CCNT2/EGLN1/SCN11A/HDAC9/TCAP/HBEGF/CACNA1H/DES/GPX1/DSP/TAGL…	105
GO:0050982	BP	GO:0050982	detection of mechanical stimulus	22/4222	53/18888	0.00138117120201253	0.0762551889953233	0.0687397301832644	COL11A1/NTRK1/CXCL12/PKD2/TMC2/TNF/KIT/HTR2A/ANO3/SCN11A/ASIC3/PKD1L2/TCAP/SCN1A/STRC/CTNNB1/CHRNA10/TRPA1/PIEZO2/KCNA1/CHRNA9/LHFPL5	22
GO:1904894	BP	GO:1904894	positive regulation of receptor signaling pathway via STAT	22/4222	53/18888	0.00138117120201253	0.0762551889953233	0.0687397301832644	PTK2B/TSLP/ADIPOR1/OCIAD2/CALM1/OCIAD1/CRLF3/TNF/KIT/AGT/TGFB1/PRLR/LEP/IL4/IL6R/MGAT5/IL23A/CAMK2A/GH2/IL5/ERBB4/GH1	22
GO:0046849	BP	GO:0046849	bone remodeling	33/4222	90/18888	0.00141729488575384	0.0771475861792962	0.0695441756570847	PTK2B/NOX4/SIGLEC15/SFRP1/CD38/PTH1R/TMEM119/PDK4/ZNF675/NOTCH2/CTHRC1/MDK/INPP5D/PTN/GDF5/RAC2/LEP/ACP5/TNFRSF11B/CALCA/TPP1/SYT7/CTNNB1/IAPP/IL20RA/HTR1B/GJA1/IL7/TNFSF11/RASSF2/S1PR1/TPH1/ADAM8	33
GO:0015698	BP	GO:0015698	inorganic anion transport	55/4222	169/18888	0.00142184937985357	0.0771475861792962	0.0695441756570847	SLC26A1/P2RY4/TTYH1/CLCN2/SLC4A4/SLC1A3/SLC6A1/UCP2/GABRG2/SLC11A1/GABRA2/SFRP4/SLC34A3/GABRQ/CFTR/SLC37A1/SLC12A7/SLC20A2/CLCNKA/SLC26A4/GLRA3/NMUR1/OSTM1/GABRG1/BEST3/SLC34A2/ANO2/GABRR1/FGFR1/CLDN4/APOL1/SLC4A8/SLC25A14/ANO5/ANO3/ENPP1/SLC5A8/CLIC5/CLCA2/CLCN4/SLC12A3/SLC5A6/CASR/AQP6/TTYH3/CLIC3/PRKG2/SLC4A9/BEST4/SLC1A7/GABRR3/SLC4A1/SLC25A10/CLCA4/CLCA3P	55
GO:0072001	BP	GO:0072001	renal system development	97/4222	329/18888	0.00144430848307697	0.0776963896793714	0.0700388909022481	BASP1/RET/CTSH/COMT/SFRP1/ARG2/ARID5B/AGTR2/TIPARP/DLG1/GFRA1/RGN/GCNT4/HS3ST3A1/MMP9/ZBTB16/KLF15/PROX1/TACSTD2/PKD2/NOTCH2/CENPF/EYA1/TEK/LIF/HOXA11/AGT/BMP6/ACE/WWTR1/MME/SOX4/KIRREL3/MYOCD/LRP2/GZF1/GLI2/GCNT1/WNT5A/POU3F3/LIN28A/COL4A3/COL4A1/BCL2/EPHA7/SDC1/ANGPT1/FGFR1/PTPRO/MPV17/WNT4/NLE1/EMX2/CD34/ROBO2/NOG/FOXC1/SIM1/TFAP2A/NFIA/FGF2/TBX18/SLIT2/IL6R/PDGFB/AGTR1/RARB/RARA/MYC/GPR4/FOXC…	97
GO:0045655	BP	GO:0045655	regulation of monocyte differentiation	11/4222	20/18888	0.00150279512346211	0.0801575636192418	0.0722574996918893	HLA-DRB1/HOXA7/CD74/FOXP1/GPR68/ZBTB46/CSF1/INPP5D/ZFP36L1/MYC/CDK6	11
GO:0006953	BP	GO:0006953	acute-phase response	20/4222	47/18888	0.00156436622139785	0.0820725909709371	0.073983788291832	SAA2/INS/SAA1/SIGIRR/CD163/MBL2/SERPINA3/UGT1A1/TNF/ORM2/PTGS2/IL6R/TFR2/PTGES/LBP/PTGER3/ORM1/CNR1/TNFSF11/HP	20
GO:0008306	BP	GO:0008306	associative learning	32/4222	87/18888	0.00156477771155266	0.0820725909709371	0.073983788291832	TANC1/BTG2/CDK5/COMT/PPP1R1B/EIF4A3/OPRL1/SLC6A1/SLC7A11/RGS14/NETO1/CHRNB2/UCN/ABCC8/KIT/SNAP25/MAP1A/PIAS1/TUBA1A/NPTX2/SHANK2/NOG/ATP1A2/CSMD1/RELN/TACR1/DRD2/FOS/DRD5/NEUROD2/OPRK1/DRD3	32
GO:0031099	BP	GO:0031099	regeneration	63/4222	200/18888	0.00168641159204539	0.0863010788679098	0.0777955304296546	PFKFB1/TMEM182/CCNA2/KLK6/THY1/IGF1/CLDN1/UCP2/IGFBP1/CTNNA1/RGN/MAP2K1/CXCL12/MUSTN1/WNT10B/GNAT2/MDK/UGT1A1/GATA1/TNF/FKRP/NINJ1/CD81/ACE/KIAA0319/AURKA/RPS15/ADM/PTPRF/SOX15/PTPN3/APOD/VTN/BCL2/PTN/FKBP1B/FZD9/MIR222/PPARD/MATN2/MAP1B/NR4A3/NINJ2/GPX1/SERPINA10/DAG1/MYOD1/MMP2/OMG/GJD4/CSNK2A2/MSTN/EYS/CPQ/GJA1/LGR6/CNTF/BAAT/ASCL3/PPP3CA/TNC/ERBB4/HSPG2	63
GO:0098661	BP	GO:0098661	inorganic anion transmembrane transport	44/4222	130/18888	0.00172745587956914	0.0863010788679098	0.0777955304296546	SLC26A1/TTYH1/CLCN2/SLC1A3/SLC6A1/UCP2/GABRG2/GABRA2/GABRQ/CFTR/SLC37A1/SLC12A7/SLC20A2/CLCNKA/SLC26A4/GLRA3/GABRG1/BEST3/ANO2/GABRR1/CLDN4/APOL1/SLC4A8/SLC25A14/ANO5/ANO3/SLC5A8/CLIC5/CLCA2/CLCN4/SLC12A3/SLC5A6/CASR/AQP6/TTYH3/CLIC3/SLC4A9/BEST4/SLC1A7/GABRR3/SLC4A1/SLC25A10/CLCA4/CLCA3P	44
GO:0061448	BP	GO:0061448	connective tissue development	86/4222	288/18888	0.00173277174705936	0.0863010788679098	0.0777955304296546	STC1/COL11A1/ECM1/ARID5B/NKX3-2/BARX2/SNAI1/OGN/TGFBR2/SH3PXD2B/PTH1R/RXFP1/FOSL2/RUNX2/BMP3/HAND2/ZBTB16/MUSTN1/PKDCC/PITX1/CRIP1/SNX19/WNT10B/ADAMTS12/BMP5/MDK/HOXA11/MEX3C/FKRP/BMP6/BBS1/FRZB/CHRDL2/SOX6/BMP8B/SMPD3/TGFB1/CSF1/COL27A1/WNT5A/ADAMTS7/ABHD15/DYRK1B/GDF5/MSX1/FGFR1/ZNF516/PPARD/LEP/AXIN2/FGFR3/CD34/RSPO2/NOG/HYAL3/MATN3/NFIA/FGF2/MGP/IL6R/PDGFB/MSX2/UMODL1/HOXC4/RARB/RARA/HMGA2/MM…	86
GO:0009170	BP	GO:0009170	purine deoxyribonucleoside monophosphate metabolic process	7/4222	10/18888	0.00174137861713132	0.0863010788679098	0.0777955304296546	DCK/DGUOK/PNP/ADK/ADA/NT5C2/NT5C	7
GO:0060346	BP	GO:0060346	bone trabecula formation	7/4222	10/18888	0.00174137861713132	0.0863010788679098	0.0777955304296546	SFRP1/WNT10B/FBN2/MSX2/CHAD/MMP2/COL1A1	7
GO:0090269	BP	GO:0090269	fibroblast growth factor production	7/4222	10/18888	0.00174137861713132	0.0863010788679098	0.0777955304296546	AIF1/FGFR1/PTGS2/MIR195/WNT11/RGCC/MIR152	7
GO:0090270	BP	GO:0090270	regulation of fibroblast growth factor production	7/4222	10/18888	0.00174137861713132	0.0863010788679098	0.0777955304296546	AIF1/FGFR1/PTGS2/MIR195/WNT11/RGCC/MIR152	7
GO:0048846	BP	GO:0048846	axon extension involved in axon guidance	17/4222	38/18888	0.0017962487744549	0.0868203467415067	0.0782636209818409	PLXNA4/SLIT1/SEMA5B/SEMA3F/WNT3/CXCL12/SEMA7A/MEGF8/DSCAM/WNT5A/SEMA4G/SEMA3G/SEMA4A/SLIT2/SLIT3/SEMA3A/SEMA3D	17
GO:1902284	BP	GO:1902284	neuron projection extension involved in neuron projection guidance	17/4222	38/18888	0.0017962487744549	0.0868203467415067	0.0782636209818409	PLXNA4/SLIT1/SEMA5B/SEMA3F/WNT3/CXCL12/SEMA7A/MEGF8/DSCAM/WNT5A/SEMA4G/SEMA3G/SEMA4A/SLIT2/SLIT3/SEMA3A/SEMA3D	17
GO:0050966	BP	GO:0050966	detection of mechanical stimulus involved in sensory perception of pain	9/4222	15/18888	0.00182218680364638	0.0868203467415067	0.0782636209818409	NTRK1/CXCL12/TNF/HTR2A/SCN11A/ASIC3/SCN1A/TRPA1/KCNA1	9
GO:0008340	BP	GO:0008340	determination of adult lifespan	16/4222	35/18888	0.00184457379174632	0.0868203467415067	0.0782636209818409	TP53/ERCC2/ATP8A2/MSH2/RAD54L/B4GALNT1/TFCP2L1/INPP5D/RAD54B/ATM/LEP/SCN1A/SGSH/SCN2A/NAGLU/ATN1	16
GO:0019228	BP	GO:0019228	neuronal action potential	16/4222	35/18888	0.00184457379174632	0.0868203467415067	0.0782636209818409	GPR88/MYH14/FMR1/HCN1/P2RX4/KCND2/KCNMB3/FGF12/KCNQ3/SCN11A/SCN1A/SCN8A/SCN2A/KCNA1/GRIK2/MTNR1B	16
GO:0030224	BP	GO:0030224	monocyte differentiation	16/4222	35/18888	0.00184457379174632	0.0868203467415067	0.0782636209818409	MYH9/HLA-DRB1/HOXA7/CD74/FOXP1/MT1G/GPR68/ZBTB46/CSF1/INPP5D/IL31RA/ZFP36L1/PIR/MYC/CDK6/PPARG	16
GO:0019883	BP	GO:0019883	antigen processing and presentation of endogenous antigen	15/4222	32/18888	0.00186741235079617	0.0868203467415067	0.0782636209818409	ULBP3/HLA-DRA/HLA-DRB1/HLA-G/CD74/CD1A/B2M/HLA-B/ULBP2/MICB/RAET1G/CD1E/CD1B/ULBP1/HLA-E	15
GO:0071384	BP	GO:0071384	cellular response to corticosteroid stimulus	25/4222	64/18888	0.0018904084956596	0.0868203467415067	0.0782636209818409	STC1/FBXO32/SCNN1A/METTL21C/SCNN1D/FOXO3/UGT1A1/PCK2/ACE/ZFP36L2/SGK1/SMYD3/AXIN2/AKR1C3/UBE2L3/DDIT4/ZFP36L1/MYOD1/GJB2/MSTN/TBX2/CASP9/SERPINF1/NPAS4/ZFP36	25
GO:0002526	BP	GO:0002526	acute inflammatory response	38/4222	109/18888	0.00189725862399416	0.0868203467415067	0.0782636209818409	SAA2/INS/SAA1/SIGIRR/C3/PRCP/CD163/MBL2/SERPINA3/UGT1A1/TNF/ELANE/FCGR2B/ORM2/IL31RA/SPN/IL6ST/PTGS2/FCGR2A/SCN11A/IL20RB/IL6R/TFR2/PTGES/F3/LBP/FCGR3A/PTGER3/TNFSF4/HLA-E/ORM1/CNR1/TNFSF11/CXCR2/HP/ADAM8/ZP3/FCGR2C	38
GO:1902476	BP	GO:1902476	chloride transmembrane transport	38/4222	109/18888	0.00189725862399416	0.0868203467415067	0.0782636209818409	SLC26A1/TTYH1/CLCN2/SLC1A3/SLC6A1/UCP2/GABRG2/GABRA2/GABRQ/CFTR/SLC12A7/CLCNKA/SLC26A4/GLRA3/GABRG1/BEST3/ANO2/GABRR1/CLDN4/APOL1/SLC4A8/SLC25A14/ANO5/ANO3/CLIC5/CLCA2/CLCN4/SLC12A3/CASR/TTYH3/CLIC3/SLC4A9/BEST4/SLC1A7/GABRR3/SLC4A1/CLCA4/CLCA3P	38
GO:0042471	BP	GO:0042471	ear morphogenesis	43/4222	127/18888	0.00191995993822689	0.0868203467415067	0.0782636209818409	COL11A1/NKX3-2/ATP8A2/PROX1/TECTA/CTHRC1/EYA1/TTC39C/FRZB/CDH23/ZIC1/CHD7/ANKRD24/SLC44A4/WNT5A/MSX1/STOX1/TMIE/FGFR1/MYO3B/HOXA2/SPRY2/NOG/DLX5/RPL38/TFAP2A/TBX18/TCAP/STRC/GRHL3/MAFB/SLITRK6/CHRNA10/FGF9/HESX1/PLS1/EDNRA/TBX2/CHRNA9/LHFPL5/NAGLU/OSR1/OTX1	43
GO:0008585	BP	GO:0008585	female gonad development	36/4222	102/18888	0.00193065428871554	0.0868203467415067	0.0782636209818409	SFRP1/ARID5B/GDF9/TIPARP/CTNNA1/LFNG/INHBB/FOXO3/ZNF830/AMH/KIT/LHX9/FST/BCL2/ATM/LEP/WNT4/ROBO2/FOXC1/HYAL3/MMP14/SLIT2/SLIT3/UMODL1/GPR149/CSMD1/NOS3/LHX8/MMP2/GAS2/INHBA/NR2F2/TNFAIP6/LHCGR/ZP3/EREG	36
GO:0010631	BP	GO:0010631	epithelial cell migration	108/4222	375/18888	0.00193118025799348	0.0868203467415067	0.0782636209818409	GLUL/STC1/EGF/PTK2B/CTSH/BCAR1/PTPRG/S100A9/HMGB1/SNAI1/PLK2/FERMT1/AGTR2/MYH9/APOE/EFNA1/TGFBR2/PTPRR/RHOJ/PRCP/MMP9/MIA3/ADIPOR1/PROX1/RREB1/SCG2/PDCD6/TACSTD2/CLASP1/TMSB4X/FGF7/CD40/CSNK2B/TEK/TBXA2R/EVL/PRSS3/PRKD1/FOXP1/TNF/KIT/MIR29C/ANGPT4/PRKCE/AGT/RRAS/CDH5/P2RX4/SP100/ANLN/S100A2/TGFB1/NR4A1/WNT5A/STAT5A/HDAC7/MIR10B/HSPB1/CORO1A/PTN/AMOT/AKT3/ANGPT1/FGFR1/MIR222/PPARD/MIR497/SEMA4A/PT…	108
GO:0033555	BP	GO:0033555	multicellular organismal response to stress	34/4222	95/18888	0.00194633913966072	0.0868812662767698	0.0783185364895204	RET/MAPK8IP2/COMT/NTRK1/VDAC1/GJA4/APOE/PENK/MDK/HCN1/SCN3A/UCN/P2RX4/KIAA0319/NOS1/BCL2/THBS4/TAC1/ATP1A2/SCN11A/CALCA/ATAT1/DPP4/AQP9/RELN/TACR1/TRPA1/ASIC4/GRIK2/HTR1A/NEUROD2/PPP3CA/MORC1/EIF4G1	34
GO:0048562	BP	GO:0048562	embryonic organ morphogenesis	88/4222	297/18888	0.00198678398115543	0.0880621012492416	0.079382992278931	SLC39A1/COL11A1/CCDC103/TGFB3/NKX3-2/DNAAF1/DLG1/EIF4A3/EFNA1/TGFBR2/RUNX2/HAND2/HOXA7/ATP8A2/PROX1/TECTA/TBX6/PKD2/NOTCH2/CTHRC1/EYA1/HOXA11/TTC39C/FRZB/CDH23/MEGF8/ALX4/ZIC1/CHD7/IFT57/MFAP2/ANKRD24/SLC44A4/WNT5A/MSX1/STOX1/HOXB2/TMIE/FBN2/FGFR1/HOXD10/MYO3B/CCDC39/KDM2B/HIPK1/HOXA2/SPRY2/FRS2/NOG/DLX5/RPL38/TFAP2A/TBX18/MMP14/TCAP/STRC/HOXC4/GRHL3/MAFB/RARB/HOXA3/SLITRK6/FOXC2/FOXF2/CTNNB1/HOX…	88
GO:0032835	BP	GO:0032835	glomerulus development	27/4222	71/18888	0.0020189255342173	0.0882438702247478	0.0795468467063687	BASP1/RET/COMT/AGTR2/KLF15/NOTCH2/TEK/WWTR1/KIRREL3/COL4A3/BCL2/ANGPT1/PTPRO/MPV17/CD34/NOG/FOXC1/IL6R/PDGFB/GPR4/FOXC2/NPHS1/EDNRA/CD24/ENPEP/PPP3CA/OSR1	27
GO:0045670	BP	GO:0045670	regulation of osteoclast differentiation	27/4222	71/18888	0.0020189255342173	0.0882438702247478	0.0795468467063687	SFRP1/TYROBP/LRRC17/ZNF675/NOTCH2/TMEM178A/TNF/GPR68/NEDD9/CSF1/INPP5D/TLR4/PIK3R1/TNFRSF11B/CCL3/IL4/MAFB/LTF/CTNNB1/IAPP/CCR1/IL23A/FOS/TNFAIP6/PPP3CA/TNFSF11/RASSF2	27
GO:0023061	BP	GO:0023061	signal release	136/4222	487/18888	0.00204692073681505	0.0888504766725098	0.0800936680321823	DOC2A/P2RY4/INS/LIN7C/CDK5/COMT/SYT8/BRSK2/VAMP2/SFRP1/RAB11FIP1/GDF9/RAB3A/HLA-DRB1/UCP2/CD38/UNC13C/SYT9/TACR2/OPRM1/CXCL12/RBM4/ERC2/INHBB/CFTR/SNX19/C1QTNF3/TM7SF3/ABCA1/IL11/SNAP23/ADCY8/LIF/FMR1/PCK2/CHRNB2/GRIK5/PRKD1/ADCY5/UCN/ABCC8/TNF/NRXN1/RIMS4/PRKCE/AGT/BMP6/SNAP25/SV2C/PPFIA3/P2RX4/GPR68/SOX4/CHD7/SMPD3/NR4A1/SLC44A4/HTR2A/FOXO1/NAPB/ADORA3/FKBP1B/RIMS1/NMB/SNAP29/FGFR1/TRPV6/LEP/MA…	136
GO:0034308	BP	GO:0034308	primary alcohol metabolic process	37/4222	106/18888	0.0021067051447765	0.0908191930220772	0.0818683542202258	SULT1E1/ALDH3B1/ADH1B/SULT1B1/CLCN2/NAAA/IGF1/RDH11/ALDH1B1/DGAT1/SULT1A2/SULT1C4/CYP11A1/LIPE/BMP5/CEL/CYP2C18/BMP6/CYP2D6/ALDH1A1/RDH13/AKR1A1/WNT4/AKR1C3/GDPD3/PNPLA4/ADH6/CACNA1H/AKR1C4/HAO1/PNPLA2/RDH12/LRAT/ADH1A/TKTL1/CYP3A7/RDH16	37
GO:0060349	BP	GO:0060349	bone morphogenesis	35/4222	99/18888	0.00214199112310479	0.0917121913525275	0.0826733415935182	STC1/TGFB3/TGFBR2/FOSL2/RUNX2/TMEM119/SFRP4/TEK/HOXA11/BMP6/FREM1/RAB23/MEGF8/SMPD3/COL27A1/MSX1/AXIN2/FGFR3/ACP5/FOXC1/DLX5/PAPPA2/ALPL/TFAP2A/PEX7/MMP14/MSX2/RARB/RARA/MMP13/LTF/MATN1/HAS2/RARG/COL1A1	35
GO:0021700	BP	GO:0021700	developmental maturation	99/4222	341/18888	0.00221390082121513	0.0930165054217526	0.0838491067889631	RPS6KA2/LYL1/PTK2B/RET/ATP6V1H/BAP1/ERCC2/MTCH1/RAB3A/FERMT1/C3/IGF1/UNC13C/PTH1R/RUNX2/C1QA/ZBTB16/MYOC/RXFP2/CFTR/SNX19/WNT10B/TBX6/FOXO3/ADAMTS12/IGSF21/ATP6AP2/KLF2/LGI4/CCL21/NRXN1/CABYR/TFCP2L1/TRIM58/CDH5/SRRM4/ATP6V1F/ATP6V1G2/CDC25B/AURKA/BFSP1/RAB38/WNT5A/ELSPBP1/ADAMTS7/DAZL/ATP6V1G1/ZAR1/BCL2/PPP2R1A/ARCN1/FGFR1/RAC2/LEP/BLOC1S6/MAP1B/KCNQ3/FGFR3/CNTN2/CLEC7A/YWHAZ/SPTBN4/CEND1/SEZ6L/…	99
GO:0001991	BP	GO:0001991	regulation of systemic arterial blood pressure by circulatory renin-angiotensin	10/4222	18/18888	0.00223899702941907	0.0930165054217526	0.0838491067889631	COMT/AGTR2/CMA1/ATP6AP2/ACE/ACE2/CTSZ/F2RL1/ENPEP/OR51E2	10
GO:0016264	BP	GO:0016264	gap junction assembly	10/4222	18/18888	0.00223899702941907	0.0930165054217526	0.0838491067889631	CTNNA1/AGT/ACE/GJC1/ACE2/GJB2/GJA1/IRX3/CNTNAP2/APLNR	10
GO:0043117	BP	GO:0043117	positive regulation of vascular permeability	10/4222	18/18888	0.00223899702941907	0.0930165054217526	0.0838491067889631	APOE/TACR2/UCN/BMP6/TGFB1/ANGPT1/PTP4A3/TACR1/TJP3/CXCR2	10
GO:0071695	BP	GO:0071695	anatomical structure maturation	81/4222	271/18888	0.00224634712807537	0.0930165054217526	0.0838491067889631	RPS6KA2/LYL1/PTK2B/RET/BAP1/ERCC2/MTCH1/FERMT1/C3/IGF1/PTH1R/RUNX2/C1QA/ZBTB16/MYOC/RXFP2/CFTR/SNX19/WNT10B/TBX6/FOXO3/ADAMTS12/ATP6AP2/KLF2/LGI4/CCL21/CABYR/TFCP2L1/TRIM58/CDH5/SRRM4/CDC25B/AURKA/BFSP1/WNT5A/ELSPBP1/ADAMTS7/DAZL/ZAR1/BCL2/PPP2R1A/ARCN1/FGFR1/RAC2/LEP/KCNQ3/FGFR3/CNTN2/CLEC7A/SPTBN4/CEND1/EPHA8/WEE2/MSX2/DAG1/LTF/CTNNB1/TAL1/SPINK5/DEFB1/PPARG/MMP2/CX3CR1/SLC22A14/EDNRA/FAM210B/B…	81
GO:0001763	BP	GO:0001763	morphogenesis of a branching structure	64/4222	206/18888	0.00226583450341607	0.0932102115326846	0.0840237218673039	EGF/CTSH/GRB2/ERMN/SFRP1/AGTR2/DLG1/TGFBR2/NOTCH4/HS3ST3A1/WNT2/RSPO3/PROX1/TACSTD2/SOCS3/PKD2/FGF7/EYA1/MDK/HOXA11/TNF/AGT/ADM/GZF1/GLI2/CSF1/WNT5A/LAMA1/COL4A1/BCL2/EPHA7/FGFR1/WNT4/PML/CTSZ/FGF13/RSPO2/SPRY2/FRS2/NOG/PLXNA1/HHIP/FGF2/MMP14/SLIT2/MSX2/CSMD1/MYC/DRD2/DAG1/FOXC2/CASR/NRARP/CTNNB1/FKBPL/EDNRA/DLL4/TBX2/BCL11A/LEF1/PKHD1/TNC/AREG/HGF	64
GO:0031341	BP	GO:0031341	regulation of cell killing	38/4222	110/18888	0.00228383783153513	0.0933407487771565	0.0841413937933995	ULBP3/HLA-DRA/TYROBP/HLA-DRB1/HLA-G/NCKAP1L/PRF1/LAMP1/CD5L/CD1A/B2M/TGFB1/FCGR2B/CADM1/ITGAM/ARRB2/KLRD1/LEP/HLA-B/CLEC7A/ULBP2/CD59/IL4/MICB/KLRB1/RAET1G/CD1E/SPI1/RIPK3/CD1B/ULBP1/IL23A/CX3CR1/SLAMF6/HLA-E/LGALS9/F2RL1/IL13	38
GO:0050905	BP	GO:0050905	neuromuscular process	53/4222	165/18888	0.00235939083214192	0.0958064896612984	0.086364119424414	GRID2/COMT/CCDC78/SLC1A3/TNNI1/GPR88/PENK/REM1/ATP8A2/VTI1A/MYH14/JPH4/PEX5/PCDH15/SLC6A3/RBFOX1/PRKD1/ADCY5/UCN/ABCC8/TNF/NRXN1/FKRP/TNNI3/CDH23/BLOC1S4/MAP1A/MYH8/NR4A1/TUBA1A/SLC8A3/HOXD10/FGF12/TNNC1/SPTBN4/TPP1/TCAP/SCN1A/CSMD1/MYCBP2/DRD2/SLITRK6/TNNI2/TMEM150C/EDNRA/TNNT1/KCNA1/MYH7/CNTNAP2/RAC3/DRD3/STAC3/FOXS1	53
GO:0062023	CC	GO:0062023	collagen-containing extracellular matrix	152/4403	428/19894	1.21432568682107e-10	9.02243985308056e-08	7.78446677130561e-08	CLU/CTSH/S100A8/ACAN/LAMB1/C1QB/COL11A1/RELL2/SFRP1/S100A9/ECM1/TGFB3/FCN1/LAMA3/LOXL1/FBLN5/OGN/DLG1/LGALS1/ZP4/APOE/ADAMTS5/SPARCL1/COL9A1/SOST/MUC17/IMPG1/A1BG/WNT2/MMP9/C1QA/CXCL12/LAMB4/MYOC/CCDC80/SERPINE1/LAMA2/COCH/ADAMDEC1/CTSB/COL10A1/LRRC15/SERPINA3/LGALS3BP/CD151/LGALS4/C1QC/CMA1/CTHRC1/FGL2/NCAN/ANXA7/COL14A1/MDK/CSTB/ANGPTL7/NPPA/SEMA7A/COL8A1/ANGPT4/AMTN/ELANE/AGT/THSD4/FREM1/LAMA4…	152
GO:0097060	CC	GO:0097060	synaptic membrane	128/4403	397/19894	1.73190388905904e-06	0.000643402294785435	0.000555120772861557	FOSL1/NSG1/P2RY4/LIN7C/PRR7/ATP2B3/GPR179/GRID2/TRAPPC4/ACTN2/PDLIM4/SIGMAR1/DLG1/SLC6A1/UNC13C/PSEN2/SHISA6/GABRG2/DNAJC6/PSENEN/GABRA2/ERC2/GABRQ/NTNG2/MAGEE1/IGSF21/DAGLA/ATP6AP2/GABBR2/NETO1/ADCY8/PTPRT/SLC6A3/GRIA2/FMR1/DGKB/CHRNB2/HCN1/GLRA3/GRIK5/NRXN1/RIMS4/ANK1/LHFPL4/SNAP91/NINJ1/CNTNAP4/CDH10/SNAP25/KCND2/GABRG1/LRFN3/ZNRF2/P2RX6/STRN/SLC6A7/GPHN/HTR2A/SLC1A6/GABRR1/TMEM240/ADORA3/IL31…	128
GO:0043292	CC	GO:0043292	contractile fiber	87/4403	250/19894	2.77786196522506e-06	0.000687983813387406	0.000593585240990197	ACTN1/PRICKLE4/RTN2/PDLIM5/KCTD6/ANKRD23/FHOD3/FHL3/ACTN2/FBXO32/PDLIM4/TMOD2/FHL2/MYH11/IGFN1/TNNI1/KLHL41/FLNC/MYH2/PDLIM7/LRRC10/REM1/TNNT2/MYO18B/MYH15/CAB39/CALM1/MYH13/MYBPC1/RYR3/MYL5/NRAP/SPTBN1/TMOD1/PRKD1/OBSCN/CACNA1D/FKRP/ANK1/MYH1/SYNE2/MYL3/MYOT/TNNI3/NEBL/MYBPC3/TRIM32/MYH8/HSPB1/SCO1/KAT2B/CSRP2/CACNA1S/PDLIM1/FKBP1B/MYL9/TNNC1/SYNPO2/CALM2/CRYAB/TCAP/SCN1A/SCN8A/DES/TPM1/DAG1/ITG…	87
GO:0030016	CC	GO:0030016	myofibril	83/4403	240/19894	6.11657938094906e-06	0.00113615462001129	0.000980262327104731	ACTN1/PRICKLE4/RTN2/PDLIM5/KCTD6/ANKRD23/FHOD3/FHL3/ACTN2/FBXO32/PDLIM4/TMOD2/FHL2/IGFN1/TNNI1/KLHL41/FLNC/MYH2/PDLIM7/LRRC10/REM1/TNNT2/MYO18B/MYH15/CAB39/CALM1/MYH13/MYBPC1/RYR3/NRAP/SPTBN1/TMOD1/PRKD1/OBSCN/CACNA1D/FKRP/ANK1/MYH1/SYNE2/MYL3/MYOT/TNNI3/NEBL/MYBPC3/TRIM32/MYH8/HSPB1/SCO1/KAT2B/CSRP2/CACNA1S/PDLIM1/FKBP1B/MYL9/TNNC1/SYNPO2/CALM2/CRYAB/TCAP/SCN1A/SCN8A/DES/TPM1/DAG1/ITGB1BP2/MYOD1…	83
GO:0030017	CC	GO:0030017	sarcomere	76/4403	219/19894	1.28344803303198e-05	0.00190067244064534	0.00163988030934761	ACTN1/PRICKLE4/RTN2/PDLIM5/KCTD6/ANKRD23/FHOD3/FHL3/ACTN2/FBXO32/PDLIM4/TMOD2/FHL2/IGFN1/TNNI1/KLHL41/FLNC/MYH2/PDLIM7/LRRC10/REM1/TNNT2/MYO18B/CAB39/CALM1/MYBPC1/RYR3/NRAP/SPTBN1/TMOD1/PRKD1/OBSCN/CACNA1D/ANK1/MYH1/SYNE2/MYL3/MYOT/TNNI3/NEBL/MYBPC3/TRIM32/MYH8/HSPB1/KAT2B/CSRP2/CACNA1S/PDLIM1/FKBP1B/MYL9/TNNC1/SYNPO2/CALM2/CRYAB/TCAP/SCN1A/SCN8A/DES/TPM1/ITGB1BP2/CTNNB1/XIRP2/MMP2/ABRA/TNNI2/JPH…	76
GO:0042734	CC	GO:0042734	presynaptic membrane	61/4403	167/19894	1.53486334372436e-05	0.00190067244064534	0.00163988030934761	FOSL1/P2RY4/ATP2B3/SLC6A1/UNC13C/PSEN2/DNAJC6/PSENEN/ERC2/NTNG2/IGSF21/ADCY8/SLC6A3/FMR1/CHRNB2/HCN1/GRIK5/NRXN1/RIMS4/SNAP91/CNTNAP4/CDH10/SNAP25/LRFN3/ZNRF2/HTR2A/SLC1A6/GABRR1/ADORA3/IL31RA/RIMS1/GRIK4/EXOC3/SLC4A8/KCNC2/STX1A/GPM6A/LPAR2/CNTN5/SCN8A/GPR158/SYT7/DRD2/CTNNB1/EFNB3/HTR1B/RGS9/CNTN6/SCN2A/KCNA1/KCNC1/OTOF/NTNG1/GRIK2/RGS7BP/CNR1/SLC6A11/OPRK1/ITGA3/ERBB4/SNCAIP	61
GO:0009897	CC	GO:0009897	external side of plasma membrane	124/4403	405/19894	3.86390550610204e-05	0.00405858466398437	0.00350170441363814	C17orf99/ULBP3/ADAM21/FCN1/CD248/THY1/SCNN1A/GFRA1/TGFBR2/LRRC32/HLA-DRB1/MUC16/MUC17/CD19/CNTFR/LY9/CD163/CXCL12/ANTXR1/HLA-G/CD74/MBL2/CTSB/CD14/ABCA1/IGSF21/CCR3/LAMP1/ATP6AP2/SLAMF7/CD40/CD1A/B2M/GRIA2/CXCR3/CHRNB2/CCR5/SEMA7A/TNF/KIT/SELL/FLOT1/ACE/CDH5/CD22/FCER1G/LRP2/FOLR2/FCGR2B/MILR1/BTN1A1/ENPP3/PRLR/ADAM29/IL21R/IL31RA/SPA17/TLR4/AMOT/SDC1/ITGAM/CD302/CD274/ITGAX/SERPINA5/KLRD1/ITGAL/…	124
GO:0044304	CC	GO:0044304	main axon	30/4403	68/19894	4.36994311061574e-05	0.00405858466398437	0.00350170441363814	ERMN/THY1/GJC2/DLG1/CLDN5/MYOC/DAGLA/CD40/SPTBN1/UCN/TNFRSF1B/ANK1/MAP1A/KCNAB2/MAP1B/KCNQ3/CNTN2/KCNC2/ROBO2/SPTBN4/SCN1A/SCN8A/TRIM46/DAG1/SCN2A/KCNA1/KCNC1/MAP2/NRCAM/CNTNAP2	30
GO:0031674	CC	GO:0031674	I band	52/4403	145/19894	0.000108901901599146	0.00899045698757396	0.0077568722893427	ACTN1/PRICKLE4/RTN2/PDLIM5/ANKRD23/FHOD3/FHL3/ACTN2/FBXO32/PDLIM4/FHL2/IGFN1/FLNC/PDLIM7/REM1/MYO18B/CAB39/RYR3/NRAP/PRKD1/OBSCN/CACNA1D/ANK1/SYNE2/MYL3/MYOT/NEBL/HSPB1/KAT2B/CSRP2/CACNA1S/PDLIM1/FKBP1B/MYL9/SYNPO2/CRYAB/TCAP/SCN1A/SCN8A/DES/ITGB1BP2/CTNNB1/XIRP2/JPH1/KRT19/SYNPO2L/MYH7/ANKRD2/MYPN/PPP3CA/MYOZ2/SLC4A1	52
GO:0098858	CC	GO:0098858	actin-based cell projection	74/4403	226/19894	0.000143502662210359	0.0106622478022297	0.00919927592485355	PDZK1/TTYH1/CDK5/ERMN/ACTN2/MORN4/SLC7A8/MYO1F/AMN1/STARD10/MUC20/ANTXR1/HLA-G/ABI3/SLC7A11/VASP/TUBB3/TEK/PCDH15/PKHD1L1/FMR1/CDC14A/HOMER2/ELMOD3/TMC2/KPTN/ARL4C/SYNE2/SNAP25/IQGAP2/CDH23/MYO7B/TGFB1/ANKRD24/FMN2/AQP5/FSCN1/ANGPT1/FZD9/CD302/MYO3B/SPN/FGF13/S100P/SLC38A4/GPM6A/DOCK4/UBE2K/ADCY6/STRC/MYO1A/IGF2BP1/AMN/PTPRH/MYO1G/DAG1/CTNNB1/DCXR/FAT1/SCIMP/RAPH1/ABI1/PLS1/TBC1D10C/SLC10A2/FCHSD…	74
GO:0005604	CC	GO:0005604	basement membrane	36/4403	92/19894	0.000169330389391999	0.0109705081711584	0.0094652397481554	LAMB1/RELL2/LAMA3/LOXL1/DLG1/LAMB4/CCDC80/LAMA2/CD151/COL8A1/AMTN/FREM1/LAMA4/COL18A1/FBLN1/LAMA1/COL4A3/VTN/COL4A1/LAMC3/MATN2/THBS4/SPN/LAD1/ANXA2/COL4A2/DAG1/NID2/TGFBI/ANXA2P2/SPARC/FRAS1/FREM2/SERPINF1/TNC/HSPG2	36
GO:0045211	CC	GO:0045211	postsynaptic membrane	87/4403	276/19894	0.000177181827797983	0.0109705081711584	0.0094652397481554	NSG1/LIN7C/PRR7/GPR179/GRID2/TRAPPC4/ACTN2/PDLIM4/SIGMAR1/DLG1/SLC6A1/SHISA6/GABRG2/GABRA2/GABRQ/MAGEE1/IGSF21/DAGLA/ATP6AP2/GABBR2/NETO1/PTPRT/SLC6A3/GRIA2/FMR1/DGKB/CHRNB2/HCN1/GLRA3/GRIK5/ANK1/LHFPL4/CDH10/KCND2/GABRG1/LRFN3/P2RX6/STRN/GPHN/HTR2A/GABRR1/SHC4/GRIK4/CACNG8/MUSK/PTPRO/SLC9A5/LRFN5/GRIP2/CNIH3/SHANK2/LIN7B/CNTN2/KCNC2/CHRNG/CHRNA2/CNIH2/RNF10/IQSEC3/DCC/NLGN4Y/SCN8A/GPR158/FBXO2/C…	87
GO:0008180	CC	GO:0008180	COP9 signalosome	18/4403	36/19894	0.000217546636885265	0.0113206053287864	0.00976729991532326	BASP1/GRB2/SLA/MYH9/HSPA5/HSPA7/COPS4/TMOD1/COPS7A/FLOT1/HSPA6/AMOT/HSP90AB1/COPS2/HSPA1A/GRAP/EPB41L2/LAT	18
GO:0032994	CC	GO:0032994	protein-lipid complex	19/4403	39/19894	0.000225920051197702	0.0113206053287864	0.00976729991532326	APOB/CLU/SAA2/SAA1/APOE/PEX3/PON1/APOM/HDLBP/LSR/DBI/APOL1/APOC1/PLA2G7/MSR1/APOO/VLDLR/LIPC/PLTP	19
GO:1902495	CC	GO:1902495	transmembrane transporter complex	130/4403	444/19894	0.000228545195062983	0.0113206053287864	0.00976729991532326	PTK2B/PDE4D/TTYH1/ATP6V1H/CLCN2/GRID2/VAMP2/ATP6V0A2/KCNS2/S100A9/NDUFAF1/SCNN1A/TPCN1/KCNV2/NDUFB3/SHISA6/GABRG2/GABRA2/NDUFB9/ATP1A4/HCN4/CALM1/GABRQ/CFTR/RYR3/SCNN1D/PKD2/NDUFB11/DPP10/UNC80/CLCNKA/GRIA2/CHRNB2/HCN1/GLRA3/GRIK5/SCN3A/NDUFA3/ABCC8/CACNA1D/DPP6/OSTM1/SNAP25/KCND2/GABRG1/UQCRH/ATP6V1F/BEST3/TPCN2/ANO2/CNGA4/CYBB/ABHD12/NDUFA13/GABRR1/KCNAB2/ATP6V1G1/NDUFB1/CACNA1S/FKBP1B/GRIK4/CA…	130
GO:0043025	CC	GO:0043025	neuronal cell body	141/4403	488/19894	0.000244026492499764	0.0113319802454578	0.00977711407449714	APOB/CRMP1/PTK2B/RET/MAPK8IP2/TANC1/CLCN2/CDK5/ERMN/TGFB3/ADAM21/PLXDC1/NTRK1/THY1/GJC2/PPP1R1B/SLC1A3/GFRA1/EIF4A3/DNER/APOE/SLC6A1/DNAJB1/NGB/S100A5/OPRM1/PENK/CYGB/GABRA2/TMEM50A/VTI1A/SOS1/CD40/ADCY8/TUBB3/CYP17A1/LRIT3/SLC6A3/GRIA2/FMR1/GLRA3/NPPA/PLK3/UCN/TNF/NRXN1/TNFRSF1B/WDFY3/CPNE5/STMN2/SNAP25/UBXN2A/MYOT/P2RX4/MME/CD22/KCND2/FRMD7/SERPINI1/ZNF385A/AURKA/MAP1A/PTPRF/P2RX6/DBNL/CYBB/STR…	141
GO:0098862	CC	GO:0098862	cluster of actin-based cell projections	56/4403	165/19894	0.000319589732986512	0.0139679512711164	0.0120514023150951	PDZK1/ACTN1/DNM1L/SI/MYH9/MORN4/SLC34A3/SLC7A11/TMPRSS15/MYH14/SLC20A2/PCDH15/TRPM6/PKHD1L1/SLC26A4/CDC14A/HOMER2/ELMOD3/TMC2/KPTN/ACE/CDH23/MME/MYO7B/SLC34A2/LRP2/ANKRD24/SLC15A1/PEX19/RGS19/CAPZA2/ACE2/MYO3B/PRKCB/SHANK2/DCDC2/DOCK4/CLIC5/ADCY6/STRC/MYO1A/SLC5A6/AMN/DCXR/SLC9A3/TRPA1/SLC5A1/PLS1/SLC6A19/FCHSD2/LHFPL5/DRD5/ENPEP/CD36/SLC2A2/LOXHD1	56
GO:0098984	CC	GO:0098984	neuron to neuron synapse	107/4403	360/19894	0.000432769398652913	0.016314763206904	0.0140762071162492	PLXNA4/PTK2B/LIN7C/MAPK8IP2/TANC1/PDLIM5/PRR7/CDK5/GRID2/ACTN2/AKAP7/SIGMAR1/DLG1/GOPC/CPEB3/SHISA6/SYT9/DNAJB1/DNAJC6/ARHGEF9/PENK/ABI3/VTI1A/PKP4/DAGLA/RGS14/NETO1/PAK6/ADCY8/PTPRT/SPTBN1/GRIA2/FMR1/GRIK5/HOMER2/GNG3/USP50/RPL7/RPL12/LRFN3/YWHAH/AURKA/ANKS1B/DBNL/STRN/GPHN/CADM1/DLGAP1/NOS1/RHEB/GRIK4/CACNG8/PCBP2/PTPRO/SLC8A3/BAALC/LRFN5/GRIP2/MAP1B/SLC4A8/SHANK2/LIN7B/CPEB4/CNIH2/RPL38/EGLN1/…	107
GO:0030018	CC	GO:0030018	Z disc	46/4403	131/19894	0.000452527446359165	0.016314763206904	0.0140762071162492	ACTN1/PRICKLE4/RTN2/PDLIM5/FHOD3/FHL3/ACTN2/FBXO32/PDLIM4/FHL2/IGFN1/FLNC/PDLIM7/MYO18B/CAB39/RYR3/NRAP/PRKD1/OBSCN/CACNA1D/ANK1/SYNE2/MYOT/NEBL/HSPB1/CSRP2/PDLIM1/FKBP1B/MYL9/SYNPO2/CRYAB/TCAP/SCN1A/SCN8A/DES/ITGB1BP2/CTNNB1/XIRP2/JPH1/KRT19/SYNPO2L/MYH7/MYPN/PPP3CA/MYOZ2/SLC4A1	46
GO:0098553	CC	GO:0098553	lumenal side of endoplasmic reticulum membrane	15/4403	29/19894	0.000455560252887797	0.016314763206904	0.0140762071162492	HLA-DRA/SPPL2B/HLA-DRB1/HM13/HLA-G/HLA-DQA1/CD74/PKD2/HLA-DQB1/HLA-DPB1/HLA-DPA1/HLA-B/CANX/HLA-DQA2/HLA-E	15
GO:0030666	CC	GO:0030666	endocytic vesicle membrane	66/4403	204/19894	0.000461117129670233	0.016314763206904	0.0140762071162492	APOB/MDM2/EGF/VAMP2/HLA-DRA/ATP6V0A2/RAB11FIP1/APOE/HLA-DRB1/SLC2A8/SYT9/SLC11A1/OCRL/CD163/ATP6V0E1/WNT3/HLA-G/HLA-DQA1/RILP/CD74/MPEG1/CFTR/LAMP1/SNAP23/B2M/GRIA2/SH3GL2/RAB23/HLA-DQB1/KIAA0319/STAB1/HLA-DPB1/LRP2/HLA-DPA1/CYBB/RAB38/WNT5A/CORO1A/SLC9A9/CACNG8/ACE2/RAC2/WNT4/ENTPD7/STON2/HLA-B/RAB11B/STX4/ATP6V0D1/AP2S1/MSR1/HBEGF/MARCO/SYT7/RAB31/CACNG3/NOS3/HLA-DQA2/CAMK2A/SCARB1/HLA-E/RAB43/…	66
GO:0032982	CC	GO:0032982	myosin filament	13/4403	24/19894	0.000615224116744023	0.0207401380253139	0.0178943742401589	MYH9/MYH11/MYH2/MYO18B/MYH15/MYH13/MYBPC1/MYH14/MYH1/MYBPC3/TRIM32/MYH8/MYH7	13
GO:0014069	CC	GO:0014069	postsynaptic density	94/4403	313/19894	0.000642023115184684	0.0207401380253139	0.0178943742401589	PTK2B/LIN7C/MAPK8IP2/TANC1/PDLIM5/PRR7/CDK5/GRID2/ACTN2/SIGMAR1/DLG1/GOPC/CPEB3/SHISA6/DNAJB1/DNAJC6/ARHGEF9/ABI3/PKP4/DAGLA/RGS14/NETO1/PAK6/ADCY8/PTPRT/SPTBN1/GRIA2/FMR1/GRIK5/HOMER2/GNG3/USP50/RPL7/RPL12/LRFN3/AURKA/ANKS1B/DBNL/STRN/GPHN/CADM1/DLGAP1/NOS1/RHEB/GRIK4/CACNG8/PCBP2/PTPRO/SLC8A3/BAALC/LRFN5/GRIP2/MAP1B/SHANK2/LIN7B/CPEB4/CNIH2/RPL38/EGLN1/RNF10/FAM81A/IQSEC3/DAPK1/PLEKHA5/DCC/DGKI…	94
GO:1990351	CC	GO:1990351	transporter complex	134/4403	471/19894	0.000683970784192999	0.0208039737702444	0.0179494510534516	PTK2B/PDE4D/TTYH1/ATP6V1H/CLCN2/GRID2/VAMP2/ATP6V0A2/KCNS2/S100A9/NDUFAF1/SCNN1A/TPCN1/KCNV2/NDUFB3/SHISA6/GABRG2/GABRA2/NDUFB9/ATP1A4/ATP8A2/HCN4/CALM1/GABRQ/CFTR/RYR3/SCNN1D/PKD2/NDUFB11/DPP10/UNC80/CLCNKA/GRIA2/CHRNB2/HCN1/GLRA3/GRIK5/TMEM30A/SCN3A/NDUFA3/ABCC8/CACNA1D/DPP6/OSTM1/SNAP25/KCND2/GABRG1/UQCRH/ATP6V1F/BEST3/TPCN2/ANO2/CNGA4/CYBB/CHP1/ABHD12/NDUFA13/GABRR1/KCNAB2/ATP6V1G1/NDUFB1/CAC…	134
GO:0099572	CC	GO:0099572	postsynaptic specialization	101/4403	341/19894	0.000701629054674136	0.0208039737702444	0.0179494510534516	PTK2B/LIN7C/MAPK8IP2/TANC1/PDLIM5/PRR7/CDK5/GRID2/ACTN2/SIGMAR1/DLG1/GOPC/CPEB3/SHISA6/DNAJB1/DNAJC6/ARHGEF9/GABRA2/ABI3/PKP4/DAGLA/RGS14/NETO1/PAK6/ADCY8/PTPRT/SPTBN1/GRIA2/FMR1/CHRNB2/GRIK5/HOMER2/LHFPL4/GNG3/CDH10/USP50/KCND2/RPL7/RPL12/LRFN3/AURKA/ANKS1B/P2RX6/DBNL/STRN/GPHN/CADM1/DLGAP1/NOS1/RHEB/GRIK4/CACNG8/PCBP2/PTPRO/SLC8A3/BAALC/LRFN5/GRIP2/MAP1B/SHANK2/LIN7B/CPEB4/CNIH2/RPL38/EGLN1/RNF…	101
GO:0034358	CC	GO:0034358	plasma lipoprotein particle	17/4403	36/19894	0.000755999046832567	0.0208039737702444	0.0179494510534516	APOB/CLU/SAA2/SAA1/APOE/PON1/APOM/HDLBP/LSR/APOL1/APOC1/PLA2G7/MSR1/APOO/VLDLR/LIPC/PLTP	17
GO:1990777	CC	GO:1990777	lipoprotein particle	17/4403	36/19894	0.000755999046832567	0.0208039737702444	0.0179494510534516	APOB/CLU/SAA2/SAA1/APOE/PON1/APOM/HDLBP/LSR/APOL1/APOC1/PLA2G7/MSR1/APOO/VLDLR/LIPC/PLTP	17
GO:0032279	CC	GO:0032279	asymmetric synapse	97/4403	329/19894	0.00104044189049876	0.0276088687371636	0.0238206432824717	PLXNA4/PTK2B/LIN7C/MAPK8IP2/TANC1/PDLIM5/PRR7/CDK5/GRID2/ACTN2/SIGMAR1/DLG1/GOPC/CPEB3/SHISA6/DNAJB1/DNAJC6/ARHGEF9/ABI3/PKP4/DAGLA/RGS14/NETO1/PAK6/ADCY8/PTPRT/SPTBN1/GRIA2/FMR1/GRIK5/HOMER2/GNG3/USP50/RPL7/RPL12/LRFN3/YWHAH/AURKA/ANKS1B/DBNL/STRN/GPHN/CADM1/DLGAP1/NOS1/RHEB/GRIK4/CACNG8/PCBP2/PTPRO/SLC8A3/BAALC/LRFN5/GRIP2/MAP1B/SLC4A8/SHANK2/LIN7B/CPEB4/CNIH2/RPL38/EGLN1/RNF10/FAM81A/IQSEC3/DA…	97
GO:0016324	CC	GO:0016324	apical plasma membrane	115/4403	402/19894	0.00127458000358353	0.0326556187125023	0.0281749263950044	PDZK1/P2RY4/STC1/PDE4D/CPO/SI/MUC13/THY1/SCNN1A/DLG1/SLC7A8/IGFBP2/CLDN1/SLC30A5/MUC17/PTH1R/CNTFR/MUC20/SLC34A3/CFTR/CTSB/LRRC15/SLC39A4/NPC1L1/ADCY8/SLC20A2/CEACAM6/TEK/TRPM6/SLC26A4/TMEM30A/ABCB11/MPP3/MUC1/TRPV5/SLC5A2/SLC34A2/CD300LG/FRMD6/LRP2/RAB27B/SLC15A1/SLC44A4/PARD6A/AQP5/ENPP3/ATP6V1G1/CA12/AKR1A1/PTPRO/ACE2/SLCO2B1/CLDN4/SLC4A8/SHANK2/SLC3A2/CD34/KCNC2/UPK2/DSG1/PAPPA2/PARD6B/ATP4A/…	115
GO:0034702	CC	GO:0034702	monoatomic ion channel complex	100/4403	344/19894	0.00145896261174714	0.0361336406842709	0.03117572738786	PTK2B/PDE4D/TTYH1/CLCN2/GRID2/VAMP2/KCNS2/SCNN1A/TPCN1/KCNV2/SHISA6/GABRG2/GABRA2/HCN4/CALM1/GABRQ/CFTR/RYR3/SCNN1D/PKD2/DPP10/UNC80/CLCNKA/GRIA2/CHRNB2/HCN1/GLRA3/GRIK5/SCN3A/ABCC8/CACNA1D/DPP6/OSTM1/SNAP25/KCND2/GABRG1/BEST3/TPCN2/ANO2/CNGA4/CYBB/ABHD12/GABRR1/KCNAB2/CACNA1S/FKBP1B/GRIK4/CACNG8/CACNA1B/TRPV6/CACNA1E/KCNK7/CLDN4/KCNMB3/KCNQ3/CNIH3/CALM2/KCNK15/KCNC2/CHRNG/CHRNA2/CNIH2/KCNJ10/KCN…	100
GO:0070820	CC	GO:0070820	tertiary granule	53/4403	164/19894	0.00162442494635046	0.0379508887948841	0.0327436300574972	CTSH/CD177/NBEAL2/PRCP/SLC11A1/MMP9/YPEL5/NCKAP1L/CD58/LAMP1/ATP6AP2/SNAP23/PKP1/LYZ/B2M/CSTB/PRSS3/CAMP/ARL8A/SNAP25/FCER1G/CD53/DBNL/CYBB/LAIR1/KCNAB2/CNN2/ITGAM/ITGAX/PTPRB/FPR1/DSG1/CD59/CYSTM1/ITGB2/MGAM/STBD1/ALDOC/DSP/LTF/LILRB2/DOK3/TBC1D10C/TNFAIP6/PLAU/ORM1/CST3/TRPM2/HP/ADAM8/TMC6/CXCL1/ATP6V0C	53
GO:0034364	CC	GO:0034364	high-density lipoprotein particle	13/4403	26/19894	0.0016344931917043	0.0379508887948841	0.0327436300574972	CLU/SAA2/SAA1/APOE/PON1/APOM/HDLBP/APOL1/APOC1/PLA2G7/APOO/LIPC/PLTP	13
GO:0005859	CC	GO:0005859	muscle myosin complex	9/4403	15/19894	0.00169145308434382	0.0380833224747714	0.0328578924518464	MYH11/MYH2/MYH13/MYL5/MYH1/MYL3/MYH8/MYL9/MYH7	9
GO:0030672	CC	GO:0030672	synaptic vesicle membrane	43/4403	128/19894	0.00186606199642441	0.0396138303812382	0.0341783986713523	SLC35D3/DNM1L/DOC2A/STX16/ATP6V1H/SYT8/VAMP2/RAB3A/UNC13C/SYT9/GABRA2/SLC18B1/ATP6AP2/ABCC8/SLC6A17/SCAMP1/SV2C/SYPL1/ATP6V1F/ATP6V1G2/RAB27B/ATP6V1G1/STX6/SYNGR1/SLC4A8/RAB11B/AMPH/STX1A/DGKI/ATP6V0D1/SLC35F1/SYT7/DRD2/RPH3A/SLC17A5/SYN3/MYOF/OTOF/SYN2/OPRK1/RAB26/MAL2/ATP6V0C	43
GO:0099501	CC	GO:0099501	exocytic vesicle membrane	43/4403	128/19894	0.00186606199642441	0.0396138303812382	0.0341783986713523	SLC35D3/DNM1L/DOC2A/STX16/ATP6V1H/SYT8/VAMP2/RAB3A/UNC13C/SYT9/GABRA2/SLC18B1/ATP6AP2/ABCC8/SLC6A17/SCAMP1/SV2C/SYPL1/ATP6V1F/ATP6V1G2/RAB27B/ATP6V1G1/STX6/SYNGR1/SLC4A8/RAB11B/AMPH/STX1A/DGKI/ATP6V0D1/SLC35F1/SYT7/DRD2/RPH3A/SLC17A5/SYN3/MYOF/OTOF/SYN2/OPRK1/RAB26/MAL2/ATP6V0C	43
GO:0030667	CC	GO:0030667	secretory granule membrane	92/4403	317/19894	0.00231706628142538	0.0465391081090731	0.040153455887831	ALDH3B1/VAMP2/CD177/ORMDL3/TMEM184A/RAB3A/NBEAL2/TYROBP/DGAT1/SLC30A5/CPNE1/PNLIPRP2/ABCA13/PRCP/SLC11A1/NCKAP1L/SLC18B1/CD58/RAB6A/TMEM95/CD14/LAMP1/ATP6AP2/SNAP23/PKP1/ANXA7/CEACAM6/TMEM30A/TMED10/TNFRSF1B/SELL/ARL8A/SCAMP1/SNAP25/IQGAP2/MME/FCER1G/CD53/CYBB/MGST1/RAB27B/LAIR1/KCNAB2/RHOG/SNAP29/RHOF/VPS13C/ITGAM/ABCA3/ITGAX/SERPINA5/BST1/ITGAL/SYNGR1/PTPRB/PLAUR/EXOC3/HLA-B/FPR1/DSG1/HYAL3/FCG…	92
GO:0070382	CC	GO:0070382	exocytic vesicle	71/4403	235/19894	0.00231755989237646	0.0465391081090731	0.040153455887831	SLC35D3/DNM1L/DOC2A/STX16/ATP6V1H/SYT8/VAMP2/TRAPPC4/RAB3A/RAB40A/IGF1/UNC13C/PSEN2/CACFD1/SYT9/PENK/GABRA2/SLC18B1/VTI1A/RAB6A/VPS45/LAMP1/ATP6AP2/COPS4/ABCC8/SLC6A17/SCAMP1/SNAP91/SNAP25/SV2C/SYPL1/MME/ATP6V1F/ATP6V1G2/NGF/KIRREL3/CTTNBP2/RAB27B/RAB3IL1/ATP6V1G1/STX6/SYNGR1/DPYSL3/SLC4A8/STON2/RAB11B/AMPH/STX1A/DGKI/ATP6V0D1/RABAC1/CLCN4/SLC35F1/SYT7/SYT15/DRD2/SYT13/RPH3A/SLC17A5/SYN3/MYOF/STX…	71
GO:0001527	CC	GO:0001527	microfibril	8/4403	13/19894	0.0024889381935431	0.0479876094938464	0.0414032077378373	FBN3/MFAP1/THSD4/MFAP4/MFAP2/FBN2/ADAMTSL5/MFAP5	8
GO:0016460	CC	GO:0016460	myosin II complex	13/4403	27/19894	0.00251886510129207	0.0479876094938464	0.0414032077378373	MYH9/MYH11/MYH2/MYO18B/MYH15/MYH13/MYL5/MYH14/MYH1/MYL3/MYH8/MYL9/MYH7	13
GO:0033268	CC	GO:0033268	node of Ranvier	9/4403	16/19894	0.00310975080230643	0.057763621152842	0.049837848384332	DLG1/MYOC/KCNQ3/CNTN2/SPTBN4/SCN1A/SCN8A/DAG1/SCN2A	9
GO:0031093	CC	GO:0031093	platelet alpha granule lumen	25/4403	67/19894	0.00339969003646288	0.059426608461874	0.0512726564472356	GTPBP2/CLU/ACTN1/EGF/ACTN2/TGFB3/IGF1/A1BG/SERPINE1/CFD/SERPINA3/TMSB4X/VWF/MMRN1/TGFB1/ORM2/VEGFB/SRGN/PDGFB/FGB/ORM1/IGF2/SPARC/HRG/HGF	25
GO:0005796	CC	GO:0005796	Golgi lumen	36/4403	106/19894	0.00340633380404538	0.059426608461874	0.0512726564472356	INS/ACAN/MUC13/OGN/MUC16/MUC17/WNT3/MUC20/MUC4/NCAN/SDF4/FURIN/MUC1/NGF/MMP11/TGFB1/WNT5A/VTN/SDC1/PODXL2/WNT4/HS3ST1/MUC6/MUC12/MUC2/MMP14/PDGFB/DAG1/DEFB1/F10/PROC/MUC5B/SOD3/LHB/HSPG2/KERA	36
GO:0098978	CC	GO:0098978	glutamatergic synapse	114/4403	409/19894	0.00343922498500751	0.059426608461874	0.0512726564472356	ELAVL1/PLXNA4/ACTN1/DOC2A/NSG1/P2RY4/PTK2B/LIN7C/TANC1/STK38/PRR7/ATP2B3/GRID2/ACTN2/DLG1/SEMA3F/EIF4A3/APOE/SPARCL1/SHISA6/DNAJB1/ERC2/NTNG2/RGS14/NETO1/ADCY8/PTPRT/SPTBN1/SH3GL2/HCN1/HOMER2/SLC6A17/CBLN2/FLOT1/CDH10/SNAP25/PPFIA3/SPTB/KCND2/LRFN3/YWHAH/AURKA/P2RX6/CTTNBP2/DBNL/BTBD9/WNT5A/HTR2A/DLGAP1/SLC1A6/GABRR1/NAPB/HPCA/CORO1A/OGT/PPP2R1A/EPHA7/FZD9/ARRB2/PTPRO/LRFN5/PPP2R2A/GRIP2/NPTX2/SL…	114
GO:0101002	CC	GO:0101002	ficolin-1-rich granule	57/4403	185/19894	0.00370708041535556	0.0625632597920748	0.0539789264197401	CTSH/FCN1/HMGB1/NBEAL2/HSPA1B/CAND1/A1BG/PRCP/SLC11A1/MMP9/YPEL5/NCKAP1L/CAB39/CFD/CD58/CTSB/LAMP1/ATP6AP2/FGL2/PKP1/CSNK2B/CSTB/NME2/ARL8A/PNP/FCER1G/DYNLT1/DBNL/PRDX4/HSPA6/EEF2/PRG2/ITGAX/HSP90AB1/GMFG/CTSZ/FPR1/PDAP1/DSG1/PSMC2/ITGB2/MGAM/STBD1/SRP14/HSPA1A/ALDOC/DSP/LILRB2/DOK3/CAT/ALOX5/TBC1D10C/TNFAIP6/CST3/TRPM2/ADAM8/ATP6V0C	57
GO:0042611	CC	GO:0042611	MHC protein complex	12/4403	25/19894	0.00378916109104087	0.0625632597920748	0.0539789264197401	HLA-DRA/HLA-DRB1/HLA-G/HLA-DQA1/CD74/B2M/HLA-DQB1/HLA-DPB1/HLA-DPA1/HLA-B/HLA-DQA2/HLA-E	12
GO:0005903	CC	GO:0005903	brush border	36/4403	107/19894	0.00405895701856255	0.0655609796693907	0.0565653277872904	PDZK1/ACTN1/DNM1L/SI/MYH9/SLC34A3/SLC7A11/TMPRSS15/MYH14/SLC20A2/TRPM6/SLC26A4/ACE/MME/MYO7B/SLC34A2/LRP2/SLC15A1/PEX19/RGS19/CAPZA2/ACE2/PRKCB/SHANK2/MYO1A/SLC5A6/AMN/DCXR/SLC9A3/SLC5A1/PLS1/SLC6A19/DRD5/ENPEP/CD36/SLC2A2	36
GO:0101003	CC	GO:0101003	ficolin-1-rich granule membrane	23/4403	61/19894	0.00417186876133162	0.0659510316950934	0.0569018605968859	NBEAL2/PRCP/SLC11A1/NCKAP1L/CD58/LAMP1/ATP6AP2/PKP1/ARL8A/FCER1G/ITGAX/FPR1/DSG1/ITGB2/MGAM/STBD1/DSP/LILRB2/DOK3/TBC1D10C/TRPM2/ADAM8/ATP6V0C	23
GO:0016328	CC	GO:0016328	lateral plasma membrane	25/4403	68/19894	0.00426451405322819	0.0660111237822613	0.0569537074214028	NSG1/DLG1/CLDN5/CLDN1/TACSTD2/MPP7/ARL2/PPP2R1A/PTPRO/CLDN4/FGF13/CDH1/DSG1/GPSM2/CLDN15/MYO1A/DRD2/ATP1B2/CTNNB1/SLC16A3/GJB2/ABCC1/VANGL2/GJA1/SLC22A1	25
GO:0019005	CC	GO:0019005	SCF ubiquitin ligase complex	24/4403	65/19894	0.00473988506202014	0.071872134715938	0.062010526375301	FBXO3/FBXO32/CKS2/AMN1/TMEM183A/FBXL19/SKP1/TRIM21/FBXL18/FBXO44/FBXO6/SPSB3/FBXO17/CKS1B/FBXL4/FBXO25/FBXL15/FBXL6/FBXO2/FBXL16/CCNF/USP47/FBXO15/FBXL8	24
GO:0030658	CC	GO:0030658	transport vesicle membrane	70/4403	238/19894	0.00508496025409197	0.0755625093758066	0.0651945430472002	SLC35D3/DNM1L/DOC2A/STX16/ATP6V1H/SYT8/VAMP2/HLA-DRA/TMEM184A/RAB3A/HLA-DRB1/SLC30A5/UNC13C/SYT9/GABRA2/HLA-G/HLA-DQA1/CD74/SLC18B1/VTI1A/PDCD6/SCAP/ATP6AP2/B2M/TMEM30A/ABCC8/TMED10/SLC6A17/SCAMP1/SV2C/SYPL1/HLA-DQB1/ATP6V1F/ATP6V1G2/HLA-DPB1/HLA-DPA1/RAB27B/ATP6V1G1/STX6/SYNRG/SYNGR1/CNIH3/SLC4A8/HLA-B/RAB11B/AMPH/CNIH2/CD59/RAB1A/STX1A/DGKI/ATP6V0D1/SLC35F1/SYT7/DRD2/TMED7/RPH3A/SLC17A5/HLA-DQA…	70
GO:0042613	CC	GO:0042613	MHC class II protein complex	9/4403	17/19894	0.00531932136925814	0.0774952113207607	0.0668620580779816	HLA-DRA/HLA-DRB1/HLA-DQA1/CD74/B2M/HLA-DQB1/HLA-DPB1/HLA-DPA1/HLA-DQA2	9
GO:0030139	CC	GO:0030139	endocytic vesicle	98/4403	350/19894	0.00548336978664554	0.0783489182976469	0.0675986275317234	APOB/HBA2/MDM2/EGF/SAA1/VAMP2/HLA-DRA/ATP6V0A2/RAB11FIP1/HBA1/STX8/APOE/RIN1/HLA-DRB1/SLC2A8/SYT9/SLC11A1/OCRL/CD163/ATP6V0E1/WNT3/HLA-G/HLA-DQA1/RILP/CD74/MPEG1/CFTR/ABCA1/LAMP1/SNAP23/UVRAG/SFTPB/B2M/GRIA2/SH3GL2/ELANE/RAB23/CDC42EP4/HLA-DQB1/KIAA0319/STAB1/HLA-DPB1/LRP2/HLA-DPA1/CYBB/RAB38/WNT5A/CORO1A/STX6/VPS9D1/AMOT/AVPR1A/SLC9A9/CACNG8/ARRB2/VPS11/ACE2/RAC2/HYOU1/EHD2/WNT4/HPX/ENTPD7/STON2…	98
GO:0036379	CC	GO:0036379	myofilament	12/4403	26/19894	0.00563601929047223	0.0786343120345515	0.0678448622639964	TMOD2/TNNI1/TNNT2/TMOD1/TNNI3/MYBPC3/TRIM32/TNNC1/TPM1/TNNI2/TNNT1/TMOD4	12
GO:0071682	CC	GO:0071682	endocytic vesicle lumen	11/4403	23/19894	0.00571501056509527	0.0786343120345515	0.0678448622639964	APOB/HBA2/SAA1/HBA1/APOE/HYOU1/HPX/LTF/HSPH1/SPARC/HP	11
GO:0042641	CC	GO:0042641	actomyosin	31/4403	91/19894	0.00596199184124328	0.0792404220646974	0.0683678076608355	ACTN1/PRICKLE4/PDLIM5/FHL3/PDLIM4/MYH9/PDLIM7/XIRP1/MYH14/TEK/SH2B2/EVL/TRIP6/CDC42BPA/GAS2L1/NEBL/PDCD6IP/PPP1R12C/DIXDC1/KAT2B/FSCN1/PDLIM1/CNN2/MYL9/SYNPO2/AFAP1L1/TPM1/XIRP2/GAS2/MYH7/MYLK	31
GO:0008021	CC	GO:0008021	synaptic vesicle	64/4403	216/19894	0.00597236020945229	0.0792404220646974	0.0683678076608355	SLC35D3/DNM1L/DOC2A/STX16/ATP6V1H/SYT8/VAMP2/TRAPPC4/RAB3A/RAB40A/UNC13C/PSEN2/CACFD1/SYT9/PENK/GABRA2/SLC18B1/VTI1A/VPS45/LAMP1/ATP6AP2/COPS4/ABCC8/SLC6A17/SCAMP1/SNAP91/SNAP25/SV2C/SYPL1/MME/ATP6V1F/ATP6V1G2/NGF/KIRREL3/CTTNBP2/RAB27B/ATP6V1G1/STX6/SYNGR1/SLC4A8/STON2/RAB11B/AMPH/STX1A/DGKI/ATP6V0D1/RABAC1/CLCN4/SLC35F1/SYT7/DRD2/RPH3A/SLC17A5/SYN3/MYOF/STX12/OTOF/SYN2/MT3/OPRK1/RAB26/MAL2/SNCA…	64
GO:0032432	CC	GO:0032432	actin filament bundle	32/4403	95/19894	0.00636102462967802	0.0829165140324696	0.0715395013753262	ACTN1/PRICKLE4/PDLIM5/FHL3/PDLIM4/MYH9/PDLIM7/XIRP1/MYH14/TEK/SH2B2/EVL/TRIP6/PLS3/GAS2L1/NEBL/PPP1R12C/DIXDC1/FSCN1/PDLIM1/CNN2/MYL9/SYNPO2/CRYAB/MARCKS/AFAP1L1/TPM1/XIRP2/GAS2/PLS1/MYH7/MYLK	32
GO:0033270	CC	GO:0033270	paranode region of axon	7/4403	12/19894	0.00707315765662923	0.0906095886013021	0.0781770056785336	ERMN/GJC2/CLDN5/SPTBN4/SCN2A/KCNA1/CNTNAP2	7
GO:0015081	MF	GO:0015081	sodium ion transmembrane transporter activity	60/4195	157/18522	7.48032046081111e-06	0.00639695396414873	0.00606408264141742	SLC4A4/SLC41A3/SCNN1A/TPCN1/SLC1A3/SLC6A1/SLC38A5/SLC34A3/ATP1A4/HCN4/SCNN1D/SLC10A1/PKD2/SLC20A2/SLC6A3/HCN1/GRIK5/SCN3A/SLC5A2/SLC34A2/TPCN2/SLC6A7/CHP1/SLC1A6/CNNM4/GRIK4/SLC9A9/SLC8A3/MFSD2A/SLC9A5/SLC4A8/SLC3A2/ATP1A2/SLC38A4/SCN11A/ASIC3/ATP4A/SLC5A8/SLC10A6/SCN1A/SCN8A/SLC12A3/SLC5A6/SLC9C2/SHROOM2/SLC9A3/SLC5A1/SCN2A/SLC10A2/SLC5A11/SLC4A9/ASIC4/SLC1A7/GRIK2/ATP12A/SLC9B1/SLC22A1/SLC6A11/…	60
GO:0008083	MF	GO:0008083	growth factor activity	61/4195	162/18522	1.08656694116626e-05	0.00639695396414873	0.00606408264141742	NRG4/EGF/MANF/TGFB3/GDF9/OGN/IGF1/BMP3/CXCL12/INHBB/IL11/FGF7/BMP5/MDK/LIF/AMH/DKK1/AGT/BMP6/NENF/NGF/BMP8B/TGFB1/CSF1/CDNF/VEGFB/PTN/GDF5/NRG2/GMFG/THBS4/FGF12/NRG1/FGF13/CLCF1/IL4/FGF2/PDGFB/HBEGF/ARTN/FGF9/FGF22/INHBA/MIA/MSTN/FGF19/GDF11/IGF2/GH2/CNTF/PSPN/NRTN/IL7/GKN1/IL5/GDF15/AREG/GH1/CXCL1/HGF/EREG	61
GO:0051393	MF	GO:0051393	alpha-actinin binding	17/4195	28/18522	1.6466623077798e-05	0.00639695396414873	0.00606408264141742	PRICKLE4/PDLIM5/PDLIM4/PDLIM7/LRRC10/PKD2/NRAP/PTPRT/CACNA1D/MYOT/PDLIM1/SYNPO2/RARA/DAG1/XIRP2/PPARG/MYPN	17
GO:0003779	MF	GO:0003779	actin binding	135/4195	434/18522	2.45046133288132e-05	0.00639695396414873	0.00606408264141742	ACTN1/PRICKLE4/PDLIM5/SSH2/FHOD3/ERMN/CORO6/SSH3/FHL3/ACTN2/PDLIM4/MSRB2/PACRG/TMOD2/FERMT1/MYH9/SNTB1/MYH11/MYO1F/ALKBH4/CTNNA1/CTNNAL1/TNNI1/PPP1R18/FLNC/MYH2/PDLIM7/LRRC10/TNNT2/ANTXR1/ABLIM2/AIF1/MYO18B/MYH15/ABI3/XIRP1/PLEKHH2/MYH13/MYBPC1/VASP/TMSB4X/MYH14/NRAP/ADCY8/MYO19/SPTBN1/TMOD1/EVL/ARPC3/FXYD5/HOMER2/CCR5/KPTN/PLS3/PAWR/PRKCE/FHDC1/MYH1/AJUBA/GAS2L1/SYNE2/MYL3/SPTB/MYOT/TNNI3/IQGAP2…	135
GO:0005201	MF	GO:0005201	extracellular matrix structural constituent	61/4195	166/18522	2.58567258049666e-05	0.00639695396414873	0.00606408264141742	ACAN/LAMB1/COL11A1/ECM1/LAMA3/FBLN5/OGN/ZP4/COL9A1/MUC17/IMPG1/LAMA2/TECTA/COL10A1/FBN3/MUC4/CTHRC1/FGL2/COL14A1/COL8A1/THSD4/LAMA4/COL5A3/MFAP4/VWF/MMRN1/HAPLN4/MFAP2/COL18A1/PRG4/COL27A1/FBLN1/LAMA1/PRG2/CRELD1/COL4A3/VTN/COL4A1/FBN2/IGFBP7/MATN2/FBLN2/MUC6/MATN3/COL4A2/MGP/ENAM/NID2/ABI3BP/FGB/MATN1/TGFBI/COL24A1/COL22A1/SPARC/MFAP5/COL1A2/COL1A1/TNC/ZP3/HSPG2	61
GO:0048306	MF	GO:0048306	calcium-dependent protein binding	32/4195	79/18522	0.000281628489359935	0.052171762383442	0.0494569572353779	S100A8/VAMP2/S100A9/CD177/S100A5/S100A1/ALG2/MBL2/CALM1/PDCD6/DDX5/ANXA7/S100A11/S100A7A/STMN2/SNAP25/TNNI3/S100A2/PDCD6IP/CHP1/NOS1/S100A4/MASP1/TNNC1/S100A3/CALM2/S100P/ANXA2/S100A12/S100B/VLDLR/RAC3	32
GO:0042805	MF	GO:0042805	actinin binding	18/4195	36/18522	0.000295232285112445	0.052171762383442	0.0494569572353779	PRICKLE4/PDLIM5/PDLIM4/PDLIM7/LRRC10/PKD2/NRAP/PTPRT/CACNA1D/MYOT/CSRP2/PDLIM1/SYNPO2/RARA/DAG1/XIRP2/PPARG/MYPN	18
GO:0046873	MF	GO:0046873	metal ion transmembrane transporter activity	129/4195	437/18522	0.000446650170107268	0.0690632825528363	0.0654695117762496	SLC39A1/TTYH1/ATP2B3/SLC4A4/KCNS2/SLC41A3/SCNN1A/TPCN1/KCNV2/SLC1A3/SLC6A1/SLC30A5/SLC38A5/SLC46A3/NIPAL4/SLC11A1/OPRM1/ATP7B/SLC34A3/ATP1A4/HCN4/RYR3/SCNN1D/NIPA2/SLC10A1/PKD2/SLC39A4/SLC12A7/SLC20A2/SLC6A3/TRPM6/HCN1/GRIK5/SCN3A/TMC2/ABCC8/CACNA1D/SLC25A37/SNAP25/P2RX4/KCNT1/KCND2/TRPV5/SLC5A2/SLC34A2/TPCN2/TUSC3/SLC6A7/CHP1/SLC1A6/KCNAB2/TRPM1/CNNM4/CACNA1S/FKBP1B/GRIK4/SLC9A9/CACNG8/CACNA1B/T…	129
