# Supplementary material for: Identification and functional analysis of hub genes in knee osteoarthritis via bioinformatics and experimental validation
Source: Front Bioinform. 2025 Dec 17;5:1671693. doi: 10.3389/fbinf.2025.1671693 (PMC12753952; doi:10.3389/fbinf.2025.1671693)
Supplement: Supplementary file 1 [file DataSheet1.zip › Supplementary Materials/Table S4-KEGG.csv]

	category	subcategory	ID	Description	GeneRatio	BgRatio	pvalue	p.adjust	qvalue	geneID	Count
hsa04820	NA	NA	hsa04820	Cytoskeleton in muscle cells	84/2054	232/8842	4.30510389268398e-06	0.00146804042740524	0.00135044311581034	PDLIM5/ANKRD23/COL11A1/FHL3/ACTN2/PDLIM4/TMOD2/FHL2/MYH9/SNTB1/MYH11/COL9A1/TNNI1/FLNC/MYH2/PDLIM7/TNNT2/ATP1A4/MYH15/XIRP1/LAMA2/MYH13/MYBPC1/MYL5/FBN3/MYH14/NRAP/SPTBN1/TMOD1/OBSCN/MYH1/SYNE2/MYL3/MYOT/TNNI3/COL5A3/NEBL/MYBPC3/MYH8/COL27A1/FBLN1/LAMA1/FMN2/COL4A3/COL4A1/CSRP2/PDLIM1/SDC1/FBN2/MYL9/AMPD1/CAPZA2/LBR/THBS4/FBLN2/TNNC1/SYNPO2/SPTBN4/ATP1A2/COL4A2/SPTBN2/TCAP/DTNA/DES/DSP/TPM1/ATP1B…	84
hsa05323	Human Diseases	Immune disease	hsa05323	Rheumatoid arthritis	39/2054	94/8842	5.87884553835173e-05	0.0100234316428897	0.00922050510752008	ATP6V1H/HLA-DRA/ATP6V0A2/TGFB3/CCL2/HLA-DRB1/ATP6V0E1/CXCL12/HLA-DQA1/MMP3/IL11/TEK/TNF/HLA-DQB1/ATP6V1F/ATP6V1G2/HLA-DPB1/TGFB1/HLA-DPA1/CSF1/JUN/ATP6V1G1/TLR4/ANGPT1/ITGAL/TNFSF13B/ACP5/CCL3/ITGB2/ATP6V0D1/IL18/CCL20/HLA-DQA2/IL23A/FOS/TNFSF13/TNFSF11/CXCL1/ATP6V0C	39
hsa04145	Cellular Processes	Transport and catabolism	hsa04145	Phagosome	56/2054	157/8842	0.000258397075373499	0.029371134234121	0.027018360863615	ATP6V1H/HLA-DRA/ATP6V0A2/C3/TUBB4B/HLA-DRB1/TUBB2A/ATP6V0E1/HLA-G/HLA-DQA1/RILP/MBL2/CD14/SEC61G/LAMP1/TUBB3/SEC61B/DYNC1LI2/HLA-DQB1/ATP6V1F/DYNC1I1/ATP6V1G2/HLA-DPB1/HLA-DPA1/CYBB/FCGR2B/NOS1/TUBA4A/ATP6V1G1/CORO1A/TLR4/TUBA1A/TUBB2B/ITGAM/MRC2/THBS4/HLA-B/CLEC7A/FCGR2A/ITGB2/ATP6V0D1/MSR1/MARCO/TUBA8/FCGR3A/TUBA3E/CANX/HLA-DQA2/SCARB1/MRC1/STX12/HLA-E/TUBA3D/CD36/ATP6V0C/FCGR2C	56
hsa04610	Organismal Systems	Immune system	hsa04610	Complement and coagulation cascades	35/2054	88/8842	0.000368018959591129	0.0313736163051437	0.0288604341995148	CLU/C1QB/C3/CR2/C1QA/SERPINE1/C8B/MBL2/CFD/C2/C1QC/VSIG4/VWF/VTN/ITGAM/CFHR3/ITGAX/SERPINA5/MASP1/PLAUR/PROCR/CFHR5/CD59/ITGB2/F3/C3AR1/FGB/C6/F10/PROC/PLAU/F13B/F2RL2/SERPIND1/C4BPB	35
hsa05416	Human Diseases	Cardiovascular disease	hsa05416	Viral myocarditis	28/2054	69/8842	0.000950855018273311	0.0581597815679852	0.0535008949135965	HLA-DRA/SNTB1/HLA-DRB1/HLA-G/HLA-DQA1/LAMA2/PRF1/CD40/HLA-DQB1/HLA-DPB1/HLA-DPA1/LAMA1/NOS1/RAC2/ITGAL/HLA-B/ITGB2/DTNA/DAG1/HLA-DQA2/HLA-E/MYH7/CASP9/SGCB/RAC3/EIF4G3/EIF4G1/CXADR	28
hsa04010	Environmental Information Processing	Signal transduction	hsa04010	MAPK signaling pathway	93/2054	300/8842	0.00102333926512584	0.0581597815679852	0.0535008949135965	IKBKG/RPS6KA2/EGF/TP53/INS/RET/MAPK8IP2/GRB2/TGFB3/NTRK1/PLA2G4D/DUSP4/HSPA1B/IGF1/EFNA1/TGFBR2/RPS6KA6/PTPRR/MRAS/MAP2K1/GADD45B/MECOM/SOS1/CD14/FGF7/TEK/IKBKB/TNF/KIT/CACNA1D/ANGPT4/RRAS/RPS6KA5/RPS6KA1/NGF/CDC25B/TGFB1/GADD45G/RASA1/CSF1/NR4A1/TAOK1/RASGRF2/HSPA6/HSPB1/VEGFB/JUN/CACNA1S/AKT3/CACNG8/CACNA1B/ANGPT1/FGFR1/ARRB2/CACNA1E/RAC2/MAP2K6/PRKCB/FGFR3/DUSP2/DUSP8/FGF2/MAPK8IP1/PDGFB/HSPA1…	93
hsa04080	Environmental Information Processing	Signaling molecules and interaction	hsa04080	Neuroactive ligand-receptor interaction	110/2054	368/8842	0.00156533132424457	0.0762539973667712	0.0701456743796815	P2RY4/HCRTR1/GRID2/S1PR3/AGTR2/C3/OPRL1/PTH1R/RXFP1/GABRG2/TACR2/OPRM1/PENK/GABRA2/TRHR/GPHA2/RXFP2/GABRQ/PTGER2/GABBR2/GRIA2/TBXA2R/CHRNB2/GLRA3/GRIK5/PRSS3/UCN/GLP2R/NMUR1/AGT/TAC4/P2RX4/GABRG1/UCN2/ADM/P2RX6/THRB/HTR2A/GABRR1/ADORA3/PRLR/NPSR1/AVPR1A/GRIK4/NMB/HCRTR2/MC2R/LEP/LPAR4/NPVF/TAC1/FPR1/HRH3/CHRNG/CHRNA2/MCHR1/GRM4/EDN3/LPAR2/CALCA/AVPR1B/BRS3/LTB4R2/UTS2/PTGER1/AGTR1/TACR1/HTR1E/DRD…	110
hsa05310	Human Diseases	Immune disease	hsa05310	Asthma	15/2054	31/8842	0.00187113719975217	0.0793512819762722	0.0729948511465631	HLA-DRA/HLA-DRB1/HLA-DQA1/CD40/TNF/HLA-DQB1/FCER1G/HLA-DPB1/HLA-DPA1/PRG2/IL4/HLA-DQA2/IL13/IL5/EPX	15
hsa04640	Organismal Systems	Immune system	hsa04640	Hematopoietic cell lineage	36/2054	99/8842	0.00209431536007757	0.0793512819762722	0.0729948511465631	HLA-DRA/CR2/HLA-DRB1/CD38/CD19/HLA-DQA1/CD14/IL11/CD1A/DNTT/TNF/KIT/MME/HLA-DQB1/CD22/HLA-DPB1/HLA-DPA1/CSF1/ITGAM/IL4R/CD34/GYPA/CD59/IL4/IL6R/CD1E/CD1B/HLA-DQA2/FLT3LG/CD24/IL7/CD36/IL5/ITGA3/IL1R2/ANPEP	36
hsa05222	Human Diseases	Cancer: specific types	hsa05222	Small cell lung cancer	34/2054	93/8842	0.00247986140559884	0.0845632739309203	0.0777893367229951	IKBKG/TP53/TRAF4/LAMB1/LAMA3/CKS2/GADD45B/TRAF1/LAMB4/LAMA2/IKBKB/NFKBIA/LAMA4/FHIT/GADD45G/LAMA1/COL4A3/COL4A1/BCL2/CCNE2/PIK3R1/LAMC3/AKT3/CKS1B/PTGS2/E2F3/COL4A2/RARB/MYC/CDK6/E2F1/XIAP/CASP9/ITGA3	34
hsa05150	Human Diseases	Infectious disease: bacterial	hsa05150	Staphylococcus aureus infection	35/2054	100/8842	0.00491325146715839	0.15231079548191	0.140109946144804	KRT10/C1QB/HLA-DRA/C3/SELPLG/HLA-DRB1/C1QA/KRT39/HLA-DQA1/MBL2/CFD/C2/C1QC/CAMP/HLA-DQB1/HLA-DPB1/HLA-DPA1/FCGR2B/ITGAM/ITGAL/MASP1/FPR1/KRT9/DSG1/FCGR2A/ITGB2/FCGR3A/C3AR1/DEFB1/HLA-DQA2/KRT16/FPR3/KRT19/KRT27/FCGR2C	35
hsa05144	Human Diseases	Infectious disease: parasitic	hsa05144	Malaria	20/2054	50/8842	0.00589884772906229	0.167619666465417	0.154192500715216	HBA2/TGFB3/HBA1/CCL2/CD40/TNF/CD81/TGFB1/GYPC/TLR4/SDC1/ITGAL/THBS4/SELE/GYPA/ITGB2/KLRB1/IL18/CD36/HGF	20
hsa00260	Metabolism	Amino acid metabolism	hsa00260	Glycine, serine and threonine metabolism	17/2054	41/8842	0.00708480336165765	0.167619666465417	0.154192500715216	MAOA/AOC2/PIPOX/ALDH7A1/PGAM4/SHMT1/PHGDH/GRHPR/SRR/GLYCTK/GATM/GNMT/GLDC/SDSL/PGAM2/AGXT/SDS	17
hsa04015	Environmental Information Processing	Signal transduction	hsa04015	Rap1 signaling pathway	65/2054	212/8842	0.00719564569807813	0.167619666465417	0.154192500715216	EGF/INS/BCAR1/IGF1/EFNA1/MRAS/MAP2K1/APBB1IP/CALM1/ARAP3/VASP/FGF7/RGS14/ADCY8/TEK/EVL/PRKD1/ADCY5/KIT/ANGPT4/RRAS/NGF/CSF1/PARD6A/GNAI2/VEGFB/PIK3R1/AKT3/ANGPT1/FGFR1/VAV3/ITGAM/RAC2/ITGAL/MAP2K6/LPAR4/PRKCB/RASSF5/CALM2/CDH1/FGFR3/FPR1/PLCB2/PARD6B/FGF2/LPAR2/DOCK4/ITGB2/PDGFB/PARD6G/ADCY6/RAPGEF4/PFN1/DRD2/CTNNB1/FGF9/FGF22/CALML6/RAP1B/FGF19/LAT/RAC3/CNR1/RASGRP2/HGF	65
hsa04978	Organismal Systems	Digestive system	hsa04978	Mineral absorption	23/2054	61/8842	0.00766614815305206	0.167619666465417	0.154192500715216	CLCN2/ATP2B3/ATP7B/SLC34A3/ATP1A4/MT1E/SLC39A4/TRPM6/MT1G/MT1M/SLC34A2/MT1H/MT1F/TRPV6/SLC8A3/HMOX1/ATP1A2/ATP1B2/SLC9A3/SLC5A1/SLC6A19/ATP1B4/FTL	23
hsa04514	Environmental Information Processing	Signaling molecules and interaction	hsa04514	Cell adhesion molecules	50/2054	157/8842	0.00790264234605453	0.167619666465417	0.154192500715216	HLA-DRA/CLDN10/SELPLG/CLDN5/CLDN1/HLA-DRB1/CLDN23/HLA-G/HLA-DQA1/CD58/NTNG2/CD40/NRXN1/SELL/CDH5/HLA-DQB1/CD22/HLA-DPB1/PTPRF/HLA-DPA1/CADM1/CDH4/SDC1/CLDN14/ITGAM/CD274/ITGAL/CLDN4/SPN/HLA-B/CDH1/CNTN2/L1CAM/CD34/SELE/CD276/SIGLEC1/ITGB2/NLGN4Y/CLDN15/SLITRK6/HLA-DQA2/SLITRK2/HLA-E/NTNG1/NRCAM/CNTNAP2/CDH15/VTCN1/CLDN8	50
hsa04614	Organismal Systems	Endocrine system	hsa04614	Renin-angiotensin system	11/2054	23/8842	0.00835640565956624	0.167619666465417	0.154192500715216	AGTR2/PRCP/CMA1/ATP6AP2/AGT/ACE/MME/ACE2/AGTR1/ENPEP/ANPEP	11
hsa04925	Organismal Systems	Endocrine system	hsa04925	Aldosterone synthesis and secretion	33/2054	98/8842	0.0117427157106814	0.222459225407909	0.204639139285559	ATP2B3/CREB3L1/ATP1A4/CYP11A1/CALM1/LIPE/DAGLA/ADCY8/NPPA/PRKD1/ADCY5/CACNA1D/PRKCE/AGT/NR4A1/CACNA1S/MC2R/PRKCB/CALM2/PLCB2/ATP1A2/ATF6B/ADCY6/CACNA1H/AGTR1/CACNA1F/ATP1B2/CAMK2A/CYP21A2/SCARB1/CALML6/ATP1B4/CACNA1G	33
hsa04060	Environmental Information Processing	Signaling molecules and interaction	hsa04060	Cytokine-cytokine receptor interaction	86/2054	298/8842	0.0129299239129372	0.232058108121663	0.213469103936581	IL17B/CCL18/RELL2/TGFB3/GDF9/CCL2/CXCL14/TGFBR2/CD70/CNTFR/TSLP/BMP3/CXCL12/TNFRSF8/INHBB/TNFSF9/CCR3/IL11/IL18R1/BMP5/CD40/LIF/CXCR3/IL17RB/CCL21/CCR5/AMH/TNF/TNFRSF1B/BMP6/IFNK/NGF/IL36G/BMP8B/IL17RE/IL36RN/TGFB1/CSF1/TNFRSF12A/TNFRSF17/PRLR/IL21R/IL31RA/GDF5/LEP/TNFSF13B/IL6ST/IL4R/TNFRSF11B/CXCR6/CLCF1/CCL3/IL4/CXCL16/IL20RB/TNFRSF10A/IL6R/IL18/CSF2RB/CCL20/CCR1/IL23A/IL20RA/INHBA/IL1RAP/CX3C…	86
hsa05146	Human Diseases	Infectious disease: parasitic	hsa05146	Amoebiasis	34/2054	103/8842	0.0146640615510641	0.243763959314413	0.224237258452524	GNA14/ACTN1/LAMB1/ARG2/TGFB3/LAMA3/LAMB4/C8B/LAMA2/CD14/CD1A/TNF/LAMA4/TGFB1/LAMA1/HSPB1/COL4A3/COL4A1/TLR4/PIK3R1/LAMC3/ITGAM/PRKCB/PLCB2/MUC2/COL4A2/ITGB2/CD1E/GNA15/CD1B/COL1A2/COL1A1/IL1R2/CXCL1	34
hsa04512	Environmental Information Processing	Signaling molecules and interaction	hsa04512	ECM-receptor interaction	30/2054	89/8842	0.0155435592402733	0.243763959314413	0.224237258452524	LAMB1/LAMA3/COL9A1/LAMB4/LAMA2/FREM1/SV2C/LAMA4/VWF/IBSP/LAMA1/COL4A3/VTN/COL4A1/LAMC3/SDC1/THBS4/COL4A2/CHAD/RELN/DAG1/DMP1/COL1A2/COL1A1/FRAS1/FREM2/CD36/ITGA3/TNC/HSPG2	30
hsa04934	Human Diseases	Endocrine and metabolic disease	hsa04934	Cushing syndrome	48/2054	155/8842	0.0157267070525428	0.243763959314413	0.224237258452524	CREB3L1/PDE11A/TCF7/WNT2/MAP2K1/CDKN2A/WNT3/CYP11A1/WNT10B/ADCY8/CYP17A1/ADCY5/CACNA1D/APC2/AGT/NR4A1/WNT5A/GNAI2/CCNE2/CACNA1S/FZD9/MRAP/MC2R/WNT4/ARMC5/AXIN2/MEN1/E2F3/PLCB2/ATF6B/ADCY6/CACNA1H/AGTR1/CACNA1F/FH/CDK6/CTNNB1/WNT11/CAMK2A/CYP21A2/SCARB1/E2F1/RAP1B/FZD1/LEF1/KCNK2/CACNA1G/WNT8A	48
hsa05219	Human Diseases	Cancer: specific types	hsa05219	Bladder cancer	16/2054	41/8842	0.016980118196279	0.24991252414157	0.229893292774156	MDM2/EGF/TP53/MMP9/MAP2K1/CDKN2A/RPS6KA5/CDH1/FGFR3/E2F3/DAPK1/HBEGF/MYC/MMP2/E2F1/UPK3A	16
hsa00340	Metabolism	Amino acid metabolism	hsa00340	Histidine metabolism	10/2054	22/8842	0.0178311473095838	0.24991252414157	0.229893292774156	MAOA/ALDH3B1/ALDH1B1/ALDH7A1/AMDHD1/ASPA/HDC/HAL/CNDP2/UROC1	10
hsa05330	Human Diseases	Immune disease	hsa05330	Allograft rejection	15/2054	38/8842	0.0183220325616987	0.24991252414157	0.229893292774156	HLA-DRA/HLA-DRB1/HLA-G/HLA-DQA1/PRF1/CD40/TNF/HLA-DQB1/HLA-DPB1/HLA-DPA1/HLA-B/IL4/HLA-DQA2/HLA-E/IL5	15
hsa04218	Cellular Processes	Cell growth and death	hsa04218	Cellular senescence	48/2054	157/8842	0.0199363232143607	0.252588377214953	0.232354796758932	MDM2/TP53/CCNA2/CHEK2/TGFB3/VDAC1/PPID/TGFBR2/MRAS/MAP2K1/CDKN2A/GADD45B/HLA-G/SERPINE1/CALM1/FOXO3/CACNA1D/RRAS/ZFP36L2/TGFB1/GADD45G/SLC25A4/FOXO1/CCNB3/CCNE2/RHEB/PIK3R1/AKT3/ATM/EIF4EBP1/MAP2K6/RASSF5/CALM2/HLA-B/IGFBP3/HIPK1/E2F3/LIN54/ZFP36L1/MYC/RBL2/CDK6/CALML6/E2F1/HLA-E/E2F5/PPP3CA/RAD9B	48
hsa04151	Environmental Information Processing	Signal transduction	hsa04151	PI3K-Akt signaling pathway	101/2054	362/8842	0.019999666231096	0.252588377214953	0.232354796758932	IKBKG/MDM2/EGF/TP53/INS/RET/GRB2/LAMB1/CREB3L1/NTRK1/PHLPP2/LAMA3/IGF1/EFNA1/COL9A1/CD19/MAP2K1/LAMB4/MTCP1/LAMA2/SOS1/YWHAE/FOXO3/SGK3/FGF7/TEK/PCK2/IKBKB/KIT/ANGPT4/GNG3/LAMA4/NGF/VWF/IBSP/YWHAH/CSF1/NR4A1/SGK1/LAMA1/VEGFB/PRLR/COL4A3/VTN/COL4A1/BCL2/PPP2R1A/TLR4/CCNE2/RHEB/PIK3R1/LAMC3/AKT3/ANGPT1/GNG5/FGFR1/HSP90AB1/EIF4EBP1/THBS4/PPP2R2A/LPAR4/FGFR3/IL4R/DDIT4/YWHAZ/IL4/ATF6B/FGF2/LPAR2/COL4…	101
hsa05223	Human Diseases	Cancer: specific types	hsa05223	Non-small cell lung cancer	25/2054	73/8842	0.0210475651117622	0.256329275111104	0.235796030199441	ALK/EGF/TP53/RET/GRB2/MAP2K1/CDKN2A/GADD45B/SOS1/FOXO3/FHIT/GADD45G/STAT5A/KIF5C/PIK3R1/AKT3/PRKCB/RASSF5/KIF5A/E2F3/RARB/CDK6/E2F1/CASP9/HGF	25
hsa04657	Organismal Systems	Immune system	hsa04657	IL-17 signaling pathway	31/2054	95/8842	0.0226026637808061	0.265776149974307	0.244486163581859	FOSL1/IKBKG/ELAVL1/IL17B/TRAF4/S100A8/S100A9/CCL2/MMP9/MMP3/FOSB/MAPK6/IL17RB/S100A7A/IKBKB/TNF/NFKBIA/MAPK4/IL17RE/JUN/HSP90AB1/PTGS2/IL4/MMP13/CCL20/FOS/MAPK15/MUC5B/IL13/IL5/CXCL1	31
hsa04814	Cellular Processes	Cell motility	hsa04814	Motor proteins	58/2054	197/8842	0.0247427161844797	0.281242207296919	0.25871331308684	KIF12/MYH9/MYH11/TUBB4B/MYO1F/TNNI1/TUBB2A/MYH2/KIF27/KIF25/TNNT2/MYO18B/MYH15/MYH13/MYL5/MYH14/TUBB3/MYO19/KIF23/DCTN2/DNAH17/DYNC1LI2/MYH1/MYL3/TNNI3/MYO7B/DYNC1I1/DYNLT1/DNAH2/DNAH3/MYH8/TUBA4A/KIF5C/TUBA1A/MYL9/TUBB2B/KIF18A/CAPZA2/MYO3B/TNNC1/DNAH10/KIF7/DNAH8/KIF5A/KIF20A/TUBG1/MYO1A/TUBA8/TPM1/MYO1G/TUBA3E/KIF19/TNNI2/TNNT1/MYH7/TUBA3D/MYO9A/DYNLRB2	58
hsa05224	Human Diseases	Cancer: specific types	hsa05224	Breast cancer	45/2054	148/8842	0.0259616655624592	0.285578321187052	0.262702082771234	EGF/TP53/GRB2/IGF1/NOTCH4/TCF7/WNT2/MAP2K1/WNT3/GADD45B/SOS1/WNT10B/NOTCH2/FGF7/KIT/APC2/GADD45G/WNT5A/JUN/PIK3R1/SHC4/AKT3/FGFR1/FZD9/WNT4/AXIN2/E2F3/FGF2/CSNK1A1L/MYC/CDK6/CTNNB1/WNT11/FGF9/FGF22/FOS/E2F1/DLL4/DLL3/FGF19/FZD1/LEF1/FRAT1/TNFSF11/WNT8A	45
hsa05221	Human Diseases	Cancer: specific types	hsa05221	Acute myeloid leukemia	23/2054	68/8842	0.0302635401627755	0.319139541015409	0.293574882613341	IKBKG/GRB2/CCNA2/TCF7/MAP2K1/ZBTB16/SOS1/CD14/IKBKB/KIT/STAT5A/PIK3R1/AKT3/ITGAM/PPARD/EIF4EBP1/PML/RARA/MYC/SPI1/PIM1/BCL2A1/LEF1	23
hsa05166	Human Diseases	Infectious disease: viral	hsa05166	Human T-cell leukemia virus 1 infection	64/2054	223/8842	0.0322833579685092	0.319139541015409	0.293574882613341	ANAPC15/MMP7/FOSL1/IKBKG/TP53/CCNA2/CHEK2/CREB3L1/HLA-DRA/TGFB3/DLG1/VDAC1/TGFBR2/HLA-DRB1/PTTG1/MAP2K1/CDKN2A/HLA-G/HLA-DQA1/CD40/ADCY8/B2M/ANAPC16/ADCY5/IKBKB/TNF/NFKBIA/HLA-DQB1/HLA-DPB1/TGFB1/HLA-DPA1/SLC25A4/STAT5A/JUN/MAD2L1/CCNE2/KAT2B/PIK3R1/MSX1/AKT3/ATM/ITGAL/HLA-B/E2F3/ATF6B/TBP/ITGB2/GPS2/MSX2/ADCY6/MYC/CDC26/SPI1/CANX/HLA-DQA2/ANAPC10/FOS/E2F1/HLA-E/EGR2/XIAP/PPP3CA/ZFP36/IL1R2	64
hsa05226	Human Diseases	Cancer: specific types	hsa05226	Gastric cancer	45/2054	150/8842	0.0324492163314106	0.319139541015409	0.293574882613341	EGF/TP53/GRB2/TGFB3/TGFBR2/CTNNA1/TCF7/WNT2/MAP2K1/WNT3/GADD45B/SOS1/WNT10B/FGF7/APC2/TGFB1/GADD45G/WNT5A/BCL2/CCNE2/PIK3R1/SHC4/AKT3/FZD9/WNT4/AXIN2/CDH1/E2F3/FGF2/MUC2/RARB/CSNK1A1L/MYC/CTNNB1/WNT11/FGF9/FGF22/TERC/E2F1/FGF19/FZD1/LEF1/FRAT1/WNT8A/HGF	45
hsa04974	Organismal Systems	Digestive system	hsa04974	Protein digestion and absorption	33/2054	105/8842	0.0327562578754818	0.319139541015409	0.293574882613341	COL11A1/SLC7A8/COL9A1/PRCP/SLC36A2/ATP1A4/COL10A1/CPA2/COL14A1/PRSS3/COL8A1/MME/COL5A3/COL18A1/SLC15A1/COL27A1/COL4A3/COL4A1/ACE2/SLC8A3/CTRB1/SLC3A2/ATP1A2/COL4A2/DPP4/ATP1B2/SLC9A3/SLC6A19/COL24A1/COL22A1/COL1A2/COL1A1/ATP1B4	33
hsa05210	Human Diseases	Cancer: specific types	hsa05210	Colorectal cancer	28/2054	87/8842	0.0347900832978337	0.329539400126702	0.303141661484048	EGF/TP53/GRB2/TGFB3/TGFBR2/TCF7/MAP2K1/GADD45B/MSH2/SOS1/APC2/TGFB1/GADD45G/JUN/BCL2/PIK3R1/AKT3/RAC2/AXIN2/DCC/MYC/CTNNB1/FOS/LEF1/CASP9/RAC3/AREG/EREG	28
hsa04612	Organismal Systems	Immune system	hsa04612	Antigen processing and presentation	26/2054	80/8842	0.0364187690866577	0.335643250231088	0.308756562953741	HLA-DRA/HSPA1B/HLA-DRB1/HSPA5/HLA-G/HLA-DQA1/CD74/IFI30/CTSB/KIR3DL2/B2M/TNF/HLA-DQB1/HLA-DPB1/HLA-DPA1/HSPA6/HSP90AB1/KLRD1/PSME2/HLA-B/HSPA1A/PSME3/CANX/HLA-DQA2/HLA-E/KIR3DL3	26
hsa05140	Human Diseases	Infectious disease: parasitic	hsa05140	Leishmaniasis	25/2054	77/8842	0.0401174754637399	0.36000155613514	0.331163647872424	HLA-DRA/TGFB3/C3/HLA-DRB1/HLA-DQA1/TNF/NFKBIA/HLA-DQB1/HLA-DPB1/TGFB1/HLA-DPA1/CYBB/JUN/MARCKSL1/TLR4/ITGAM/PRKCB/PTGS2/FCGR2A/IL4/ITGB2/FCGR3A/HLA-DQA2/FOS/FCGR2C	25
hsa05145	Human Diseases	Infectious disease: parasitic	hsa05145	Toxoplasmosis	34/2054	111/8842	0.0435529107260223	0.361935075654555	0.332942282898772	IKBKG/LAMB1/HLA-DRA/TGFB3/LAMA3/HSPA1B/HLA-DRB1/LAMB4/HLA-DQA1/LAMA2/CD40/CCR5/IKBKB/TNF/NFKBIA/HLA-DQB1/LAMA4/HLA-DPB1/TGFB1/HLA-DPA1/HSPA6/LAMA1/GNAI2/BCL2/TLR4/LAMC3/AKT3/MAP2K6/HSPA1A/HLA-DQA2/ALOX5/PIK3R5/XIAP/CASP9	34
hsa04020	Environmental Information Processing	Signal transduction	hsa04020	Calcium signaling pathway	71/2054	254/8842	0.043597992910111	0.361935075654555	0.332942282898772	GNA14/EGF/PHKA2/PTK2B/RET/ATP2B3/SLN/NTRK1/TPCN1/VDAC1/CD38/MYLK4/TACR2/TRHR/CALM1/RYR3/FGF7/ADCY8/TBXA2R/CACNA1D/P2RX4/NGF/TPCN2/P2RX6/SLC25A4/HTR2A/VEGFB/NOS1/TFEB/CACNA1S/AVPR1A/CACNA1B/FGFR1/CACNA1E/SLC8A3/TNNC1/PRKCB/CALM2/FGFR3/STIM2/PLCB2/TRDN/FGF2/AVPR1B/PDGFB/LTB4R2/PTGER1/CACNA1H/GNA15/AGTR1/CACNA1F/TACR1/PLCZ1/NOS3/PHKG2/FGF9/FGF22/PTGER3/CAMK2A/ATP2A3/CALML6/EDNRA/FGF19/DRD5/MYLK/CACN…	71
hsa01232	Metabolism	Global and overview maps	hsa01232	Nucleotide metabolism	27/2054	85/8842	0.0440860502642438	0.361935075654555	0.332942282898772	CMPK2/CMPK1/DCK/AK8/NME6/DGUOK/AK5/TK2/NME2/NME3/PNP/ADK/ENPP3/GMPR/AMPD1/ADA/NT5C2/NTPCR/ENPP1/RRM2/ENTPD5/NT5C/UPP2/UCK1/DCTPP1/AK7/DUT	27
hsa05134	Human Diseases	Infectious disease: bacterial	hsa05134	Legionellosis	19/2054	56/8842	0.0447708671128183	0.361935075654555	0.332942282898772	NLRC4/C3/HSPA1B/CD14/CASP7/TNF/NFKBIA/HSPA6/TLR4/ITGAM/RAB1B/BCL2L13/RAB1A/ITGB2/HSPA1A/IL18/TLR5/CASP9/CXCL1	19
hsa04672	Organismal Systems	Immune system	hsa04672	Intestinal immune network for IgA production	17/2054	49/8842	0.045639906900721	0.361935075654555	0.332942282898772	HLA-DRA/HLA-DRB1/CXCL12/HLA-DQA1/CD40/HLA-DQB1/HLA-DPB1/TGFB1/HLA-DPA1/TNFRSF17/TNFSF13B/IL4/PIGR/HLA-DQA2/TNFSF13/IL5/AICDA	17
hsa04146	Cellular Processes	Transport and catabolism	hsa04146	Peroxisome	26/2054	83/8842	0.0555788023168509	0.404474696904184	0.372074269725102	NUDT7/PAOX/NUDT13/HMGCL/PEX3/PIPOX/PEX5/PXMP4/ECH1/ACOX3/AMACR/PEX19/MPV17/PEX11G/HMGCLL1/ACSL3/PEX7/MPV17L/NUDT19/CAT/FAR2/SLC25A17/HAO1/AGXT/SOD2/BAAT	26
hsa05215	Human Diseases	Cancer: specific types	hsa05215	Prostate cancer	30/2054	98/8842	0.0557803048849476	0.404474696904184	0.372074269725102	IKBKG/MDM2/EGF/TP53/INS/GRB2/CREB3L1/IGF1/TCF7/MMP9/MAP2K1/SOS1/MMP3/IKBKB/NFKBIA/FOXO1/BCL2/CCNE2/PIK3R1/AKT3/FGFR1/HSP90AB1/E2F3/PDGFB/CTNNB1/E2F1/PLAU/LEF1/CASP9/IL1R2	30
hsa00430	Metabolism	Metabolism of other amino acids	hsa00430	Taurine and hypotaurine metabolism	7/2054	16/8842	0.0561156488804648	0.404474696904184	0.372074269725102	FMO2/ADO/GADL1/FMO5/CDO1/FMO3/BAAT	7
hsa04024	Environmental Information Processing	Signal transduction	hsa04024	cAMP signaling pathway	63/2054	226/8842	0.0573909842098621	0.404474696904184	0.372074269725102	PDE4D/ATP2B3/CREB3L1/PPP1R1B/MAP2K1/ATP1A4/GPHA2/HCN4/CALM1/LIPE/ARAP3/CFTR/PTGER2/GABBR2/ADCY8/GRIA2/NPPA/ADCY5/AMH/CACNA1D/NFKBIA/RRAS/TNNI3/CNGA4/ACOX3/GNAI2/JUN/PIK3R1/CACNA1S/AKT3/MYL9/VAV3/RAC2/MC2R/CALM2/ATP1A2/EDN3/HHIP/ADCY6/HCAR1/CACNA1F/PLD2/RAPGEF4/HTR1E/DRD2/ATP1B2/PTGER3/HTR1B/CAMK2A/GLP1R/FOS/ATP2A3/CALML6/EDNRA/RAP1B/KCNK2/DRD5/HCAR2/RAC3/HTR1A/ATP1B4/LHB/LHCGR	63
hsa04927	Organismal Systems	Endocrine system	hsa04927	Cortisol synthesis and secretion	21/2054	65/8842	0.0594111157546489	0.404474696904184	0.372074269725102	CREB3L1/CYP11A1/ADCY8/CYP17A1/ADCY5/CACNA1D/AGT/NR4A1/CACNA1S/MRAP/MC2R/PLCB2/ATF6B/ADCY6/CACNA1H/AGTR1/CACNA1F/CYP21A2/SCARB1/KCNK2/CACNA1G	21
hsa05321	Human Diseases	Immune disease	hsa05321	Inflammatory bowel disease	21/2054	65/8842	0.0594111157546489	0.404474696904184	0.372074269725102	HLA-DRA/TGFB3/HLA-DRB1/HLA-DQA1/IL18R1/TNF/HLA-DQB1/HLA-DPB1/TGFB1/HLA-DPA1/JUN/IL21R/TLR4/IL4R/IL4/IL18/HLA-DQA2/IL23A/TLR5/IL13/IL5	21
hsa04924	Organismal Systems	Endocrine system	hsa04924	Renin secretion	22/2054	69/8842	0.0622710070454581	0.404474696904184	0.372074269725102	CALM1/CTSB/PTGER2/NPPA/ADCY5/CACNA1D/AGT/ACE/GNAI2/CACNA1S/CALM2/PLCB2/EDN3/CLCA2/ADCY6/AGTR1/CACNA1F/CALML6/PRKG2/EDNRA/PPP3CA/CLCA4	22
hsa00240	Metabolism	Nucleotide metabolism	hsa00240	Pyrimidine metabolism	19/2054	58/8842	0.0622856585299766	0.404474696904184	0.372074269725102	CMPK2/CMPK1/DCK/NME6/TK2/NME2/NME3/DHODH/ENPP3/NT5C2/ENPP1/RRM2/ENTPD5/NT5C/UPP2/UCK1/DPYS/DCTPP1/DUT	19
hsa00480	Metabolism	Metabolism of other amino acids	hsa00480	Glutathione metabolism	19/2054	58/8842	0.0622856585299766	0.404474696904184	0.372074269725102	CHAC2/GSTT2/SMS/GPX3/GCLC/GPX7/MGST1/GPX2/SRM/HPGDS/RRM2/GPX1/NAT8/OPLAH/MGST2/GSTT1/MGST3/ANPEP/GSTA2	19
hsa05410	Human Diseases	Cardiovascular disease	hsa05410	Hypertrophic cardiomyopathy	30/2054	99/8842	0.0628655687270433	0.404474696904184	0.372074269725102	TGFB3/SNTB1/IGF1/TNNT2/LAMA2/TNF/CACNA1D/AGT/MYL3/ACE/TNNI3/MYBPC3/TGFB1/LAMA1/NOS1/CACNA1S/CACNG8/SLC8A3/TNNC1/DTNA/DES/CACNA1F/CACNG3/TPM1/DAG1/ATP2A3/MYH7/SGCB/PRKAG2/ITGA3	30
hsa04913	Organismal Systems	Endocrine system	hsa04913	Ovarian steroidogenesis	17/2054	51/8842	0.0649119695271642	0.409907066828945	0.377071479904385	INS/PLA2G4D/IGF1/CYP11A1/ADCY8/CYP17A1/HSD17B7/ADCY5/BMP6/AKR1C3/PTGS2/ADCY6/ALOX5/SCARB1/ACOT4/LHB/LHCGR	17
hsa05332	Human Diseases	Immune disease	hsa05332	Graft-versus-host disease	15/2054	44/8842	0.0670524262762029	0.415725042912458	0.382423407278631	HLA-DRA/HLA-DRB1/HLA-G/HLA-DQA1/PRF1/KIR3DL2/TNF/HLA-DQB1/HLA-DPB1/HLA-DPA1/KLRD1/HLA-B/HLA-DQA2/HLA-E/KIR3DL3	15
hsa05216	Human Diseases	Cancer: specific types	hsa05216	Thyroid cancer	13/2054	37/8842	0.0683089359825521	0.415952628036612	0.382632761706777	TP53/RET/NTRK1/TCF7/MAP2K1/GADD45B/TFG/GADD45G/CDH1/MYC/CTNNB1/PPARG/LEF1	13
hsa04110	Cellular Processes	Cell growth and death	hsa04110	Cell cycle	45/2054	158/8842	0.0714674730963374	0.418482904564342	0.384960350548461	ANAPC15/MDM2/TP53/CCNA2/CHEK2/TGFB3/ORC3/PTTG1/STAG2/CDKN2A/GADD45B/SKP1/YWHAE/ANAPC16/CDC14A/CDC6/WEE1/YWHAH/CDC25B/MCM2/TGFB1/GADD45G/PPP2R1A/MAD2L1/CCNB3/CCNE2/ATM/ATRX/E2F3/YWHAZ/MAD2L1BP/CDCA5/WEE2/MYC/CDC26/RBL2/CDK6/SMC1B/ANAPC10/ORC6/E2F1/ORC5/E2F5/ESCO2/BUB1	45
hsa05213	Human Diseases	Cancer: specific types	hsa05213	Endometrial cancer	19/2054	59/8842	0.0726072413579518	0.418482904564342	0.384960350548461	EGF/TP53/GRB2/CTNNA1/TCF7/MAP2K1/GADD45B/SOS1/FOXO3/APC2/GADD45G/PIK3R1/AKT3/AXIN2/CDH1/MYC/CTNNB1/LEF1/CASP9	19
hsa05225	Human Diseases	Cancer: specific types	hsa05225	Hepatocellular carcinoma	48/2054	170/8842	0.0731483888377621	0.418482904564342	0.384960350548461	TP53/GRB2/TGFB3/TGFBR2/TCF7/WNT2/MAP2K1/CDKN2A/WNT3/GADD45B/GSTT2/SOS1/WNT10B/APC2/TGFB1/GADD45G/MGST1/WNT5A/DPF1/PIK3R1/SHC4/AKT3/FZD9/WNT4/AXIN2/PRKCB/E2F3/HMOX1/CSNK1A1L/MYC/SMARCB1/CDK6/CTNNB1/WNT11/MGST2/TERC/GSTT1/E2F1/FZD1/LEF1/FRAT1/IGF2/NFE2L2/WNT8A/MGST3/PHF10/HGF/GSTA2	48
hsa04310	Environmental Information Processing	Signal transduction	hsa04310	Wnt signaling pathway	49/2054	174/8842	0.0736333556418197	0.418482904564342	0.384960350548461	MMP7/FOSL1/PRICKLE4/TP53/SFRP1/SOST/TCF7/WNT2/WNT3/SFRP4/SKP1/RSPO3/WNT10B/WIF1/CSNK2B/DKK1/APC2/FRZB/WNT5A/JUN/FZD9/RAC2/PPARD/WNT4/RNF43/AXIN2/PRKCB/RSPO2/PLCB2/NOTUM/CSNK1A1L/APCDD1L/MYC/PRICKLE3/DKK2/CTNNB1/WNT11/CAMK2A/SFRP5/CSNK2A2/VANGL2/FZD1/LEF1/FRAT1/LGR6/RAC3/SERPINF1/PPP3CA/WNT8A	49
hsa05217	Human Diseases	Cancer: specific types	hsa05217	Basal cell carcinoma	20/2054	63/8842	0.075975365634437	0.424714748874476	0.390692993253878	TP53/TCF7/WNT2/WNT3/GADD45B/WNT10B/APC2/GLI2/GADD45G/WNT5A/FZD9/WNT4/AXIN2/KIF7/HHIP/CTNNB1/WNT11/FZD1/LEF1/WNT8A	20
hsa04933	Human Diseases	Endocrine and metabolic disease	hsa04933	AGE-RAGE signaling pathway in diabetic complications	30/2054	101/8842	0.0789014450150925	0.427438600244142	0.393198650633599	NOX4/TGFB3/CCL2/TGFBR2/SERPINE1/TNF/PRKCE/AGT/TGFB1/CYBB/FOXO1/STAT5A/VEGFB/JUN/COL4A3/COL4A1/BCL2/PIK3R1/AKT3/PRKCB/SELE/PLCB2/COL4A2/AGTR1/F3/NOS3/MMP2/PIM1/COL1A2/COL1A1	30
hsa05414	Human Diseases	Cardiovascular disease	hsa05414	Dilated cardiomyopathy	31/2054	105/8842	0.0803681052733086	0.427438600244142	0.393198650633599	TGFB3/SNTB1/IGF1/TNNT2/LAMA2/ADCY8/ADCY5/TNF/CACNA1D/AGT/MYL3/TNNI3/MYBPC3/TGFB1/LAMA1/NOS1/CACNA1S/CACNG8/SLC8A3/TNNC1/ADCY6/DTNA/DES/CACNA1F/CACNG3/TPM1/DAG1/ATP2A3/MYH7/SGCB/ITGA3	31
hsa04911	Organismal Systems	Endocrine system	hsa04911	Insulin secretion	26/2054	86/8842	0.0810425509422438	0.427438600244142	0.393198650633599	INS/CREB3L1/VAMP2/RAB3A/ATP1A4/ADCY8/ADCY5/ABCC8/CACNA1D/SNAP25/CACNA1S/KCNMB3/PRKCB/PLCB2/ATP1A2/STX1A/ATF6B/ADCY6/CACNA1F/RAPGEF4/ATP1B2/CAMK2A/GLP1R/ATP1B4/KCNN1/SLC2A2	26
hsa04960	Organismal Systems	Excretory system	hsa04960	Aldosterone-regulated sodium reabsorption	13/2054	38/8842	0.0825985960153954	0.427438600244142	0.393198650633599	INS/SCNN1A/IGF1/NR3C2/ATP1A4/SGK1/PIK3R1/PRKCB/ATP1A2/ATP1B2/NEDD4L/ATP1B4/KCNJ1	13
hsa05207	Human Diseases	Cancer: overview	hsa05207	Chemical carcinogenesis - receptor activation	59/2054	215/8842	0.0827300516601565	0.427438600244142	0.393198650633599	RPS6KA2/EGF/GRB2/CREB3L1/KPNA2/RPS6KA6/PTGES3/MAP2K1/GSTT2/SOS1/NOTCH2/FGF7/ADCY8/UGT1A1/CHRNB2/ADCY5/CDC6/CACNA1D/MIR29C/RPS6KA1/MGST1/STAT5A/GNAI2/JUN/BCL2/PIK3R1/CACNA1S/AKT3/CACNA1B/ARRB2/HSP90AB1/EIF4EBP1/PRKCB/MIR29B2/BCL6/ATF6B/FGF2/ADCY6/KPNA7/CACNA1F/MYC/MGST2/FGF9/FGF22/MIRLET7F1/CHRNA3/FOS/MIRLET7G/EPHX3/GSTT1/E2F1/DLL4/DLL3/CHRNA9/XIAP/NR1I3/TNFSF11/MGST3/GSTA2	59
hsa00630	Metabolism	Carbohydrate metabolism	hsa00630	Glyoxylate and dicarboxylate metabolism	11/2054	31/8842	0.0840988650132213	0.428025566709081	0.39373859817659	GLUL/PGP/PCCB/SHMT1/GRHPR/GLYCTK/GLDC/CAT/HAO1/AGXT/MDH2	11
hsa04721	Organismal Systems	Nervous system	hsa04721	Synaptic vesicle cycle	24/2054	79/8842	0.0868594065521253	0.435574376974628	0.400682711339525	ATP6V1H/VAMP2/ATP6V0A2/RAB3A/SLC1A3/SLC6A1/UNC13C/ATP6V0E1/SLC6A3/SNAP25/ATP6V1F/ATP6V1G2/SLC6A7/SLC1A6/ATP6V1G1/RIMS1/CACNA1B/STX1A/ATP6V0D1/AP2S1/CPLX1/SLC1A7/SLC6A11/ATP6V0C	24
hsa04390	Environmental Information Processing	Signal transduction	hsa04390	Hippo signaling pathway	44/2054	157/8842	0.0919388152036866	0.454364289629813	0.417967458897004	TGFB3/DLG1/TGFBR2/CTNNA1/TCF7/WNT2/WNT3/SERPINE1/WNT10B/YWHAE/BMP5/AMH/AJUBA/APC2/BMP6/WWTR1/FRMD6/YWHAH/BMP8B/TGFB1/GLI2/WNT5A/PARD6A/PPP2R1A/AMOT/GDF5/FZD9/WNT4/PPP2R2A/AXIN2/CDH1/YWHAZ/MOB1A/PARD6B/ITGB2/PARD6G/MYC/CTNNB1/WNT11/FZD1/LEF1/PPP2R2C/AREG/WNT8A	44
hsa04966	Organismal Systems	Excretory system	hsa04966	Collecting duct acid secretion	10/2054	28/8842	0.0935055151639108	0.455505438155622	0.419017195772111	ATP6V0A2/ATP6V0E1/SLC12A7/ATP6V1F/ATP6V1G2/ATP6V1G1/ATP4A/ATP6V0D1/SLC4A1/ATP6V0C	10
hsa04928	Organismal Systems	Endocrine system	hsa04928	Parathyroid hormone synthesis, secretion and action	33/2054	115/8842	0.10111686271131	0.485645777247278	0.446743144373171	PDE4D/CREB3L1/OXSR1/SOST/PTH1R/RUNX2/MAP2K1/SLC34A3/ADCY8/ADCY5/CYP27B1/TRPV5/SLC34A2/SGK1/GNAI2/BCL2/FGFR1/ARRB2/PRKCB/PLCB2/ATF6B/MMP14/ADCY6/MMP15/HBEGF/SLC12A3/MAFB/PLD2/MMP25/MMP13/CASR/FOS/TNFSF11	33
hsa00071	Metabolism	Lipid metabolism	hsa00071	Fatty acid degradation	14/2054	43/8842	0.104551858396336	0.49158456354221	0.452206204462351	ADH1B/CYP2U1/ALDH1B1/ACADL/ALDH7A1/ACOX3/ACSL3/ACADM/ACSBG2/GCDH/ADH6/CPT1B/ACSBG1/ADH1A	14
hsa05218	Human Diseases	Cancer: specific types	hsa05218	Melanoma	22/2054	73/8842	0.105236578119007	0.49158456354221	0.452206204462351	MDM2/EGF/TP53/IGF1/MAP2K1/CDKN2A/GADD45B/FGF7/GADD45G/PIK3R1/AKT3/FGFR1/CDH1/E2F3/FGF2/PDGFB/CDK6/FGF9/FGF22/E2F1/FGF19/HGF	22
hsa05220	Human Diseases	Cancer: specific types	hsa05220	Chronic myeloid leukemia	23/2054	77/8842	0.107594079195385	0.491945931069981	0.452538624660763	IKBKG/MDM2/TP53/GRB2/TGFB3/TGFBR2/MAP2K1/CDKN2A/GADD45B/MECOM/SOS1/IKBKB/NFKBIA/TGFB1/GADD45G/STAT5A/PIK3R1/SHC4/AKT3/E2F3/MYC/CDK6/E2F1	23
hsa04213	Organismal Systems	Aging	hsa04213	Longevity regulating pathway - multiple species	19/2054	62/8842	0.110193407336671	0.491945931069981	0.452538624660763	INS/HSPA1B/AKT1S1/IGF1/FOXO3/ADCY8/ADCY5/FOXO1/HSPA6/PIK3R1/AKT3/CRYAB/EIF4EBP2/HSPA1A/ADCY6/FOXA2/CAT/SOD2/PRKAG2	19
hsa01200	Metabolism	Global and overview maps	hsa01200	Carbon metabolism	33/2054	116/8842	0.111084565080318	0.491945931069981	0.452538624660763	PDHA1/GPT/GPT2/ALDH6A1/RGN/PGP/PRPS2/GAPDH/PCCB/IDH3B/ACOX3/ENO4/PGAM4/SHMT1/PHGDH/PC/PRPS1L1/PKLR/SDHA/ALDOC/GLYCTK/FH/SDHB/GLDC/SDSL/CAT/PGAM2/HAO1/AGXT/FBP1/MDH2/SDS/TKTL1	33
hsa04670	Organismal Systems	Immune system	hsa04670	Leukocyte transendothelial migration	33/2054	116/8842	0.111084565080318	0.491945931069981	0.452538624660763	ACTN1/PTK2B/BCAR1/THY1/CLDN10/CLDN5/CLDN1/CTNNA1/CLDN23/MMP9/CXCL12/VASP/MYL5/CDH5/CYBB/GNAI2/PIK3R1/CLDN14/MYL9/VAV3/ITGAM/RAC2/ITGAL/CLDN4/PRKCB/RASSF5/ITGB2/CLDN15/RAPGEF4/CTNNB1/MMP2/RAP1B/CLDN8	33
hsa04360	Organismal Systems	Development and regeneration	hsa04360	Axon guidance	50/2054	184/8842	0.117709993765057	0.514603947101084	0.473381621349354	PLXNA4/SSH2/CDK5/SSH3/SLIT1/SEMA5B/SEMA3F/LIMK2/EFNA1/CXCL12/ABLIM2/NTNG2/MYL5/EPHA3/PAK6/SEMA7A/SRGAP3/RRAS/ARHGEF12/RASA1/WNT5A/PARD6A/GNAI2/EPHA7/PIK3R1/SEMA4G/SEMA3G/MYL9/RAC2/WNT4/SEMA4A/L1CAM/ROBO2/PLXNA1/PARD6B/DCC/EPHA8/ROBO3/SLIT2/SLIT3/PARD6G/NTN3/SEMA3A/EFNB3/CAMK2A/SEMA3D/PAK3/NTNG1/RAC3/PPP3CA	50
hsa04072	Environmental Information Processing	Signal transduction	hsa04072	Phospholipase D signaling pathway	41/2054	149/8842	0.125641426265001	0.542325650080575	0.498882678573889	EGF/PTK2B/INS/GRB2/PLA2G4D/AGPAT3/MRAS/MAP2K1/SOS1/PIP5K1B/ADCY8/DGKB/ADCY5/KIT/AGPAT4/DGKK/AGT/RRAS/FCER1G/RHEB/PIK3R1/SHC4/AVPR1A/AKT3/DGKH/LPAR4/PLCB2/GRM4/LPAR2/DGKI/AVPR1B/PDGFB/ADCY6/AGTR1/PLD2/RAPGEF4/CYTH2/PIK3R5/CYTH4/CXCR2/GRM8	41
hsa04261	Organismal Systems	Circulatory system	hsa04261	Adrenergic signaling in cardiomyocytes	42/2054	154/8842	0.135803226705977	0.56471119974711	0.519475034803639	ATP2B3/CREB3L1/AGTR2/TNNT2/ATP1A4/CALM1/ADCY8/ADCY5/CACNA1D/AGT/MYL3/TNNI3/RPS6KA5/GNAI2/BCL2/PPP2R1A/CACNA1S/AKT3/CACNG8/SLC8A3/PPP2R2A/TNNC1/CALM2/PLCB2/ATP1A2/ATF6B/ADCY6/AGTR1/CACNA1F/RAPGEF4/CACNG3/TPM1/ATP1B2/PPP1R1A/CAMK2A/ATP2A3/CALML6/MYH7/PIK3R5/KCNK2/PPP2R2C/ATP1B4	42
hsa04260	Organismal Systems	Circulatory system	hsa04260	Cardiac muscle contraction	25/2054	87/8842	0.137569835194739	0.56471119974711	0.519475034803639	COX7A1/TNNT2/ATP1A4/CACNA1D/MYL3/TNNI3/UQCRH/COX6B1/CACNA1S/CACNG8/SLC8A3/TNNC1/ATP1A2/TRDN/COX7A2/COX7B/UQCRQ/COX7C/CACNA1F/CACNG3/TPM1/ATP1B2/ATP2A3/MYH7/ATP1B4	25
hsa04662	Organismal Systems	Immune system	hsa04662	B cell receptor signaling pathway	26/2054	91/8842	0.138915087034283	0.56471119974711	0.519475034803639	IKBKG/GRB2/CR2/CD19/MAP2K1/SOS1/IKBKB/CD81/NFKBIA/CD22/FCGR2B/INPP5D/JUN/PIK3R1/AKT3/VAV3/LILRA1/RAC2/PRKCB/NFKBIE/LILRB5/LILRB2/FOS/DAPP1/RAC3/PPP3CA	26
hsa05231	Human Diseases	Cancer: overview	hsa05231	Choline metabolism in cancer	28/2054	99/8842	0.141145271617619	0.56471119974711	0.519475034803639	EGF/GRB2/PCYT1A/PLA2G4D/MAP2K1/LYPLA1/SOS1/PIP5K1B/CHKB/DGKB/DGKK/SLC44A4/JUN/RHEB/PIK3R1/AKT3/RAC2/DGKH/EIF4EBP1/PRKCB/DGKI/PDGFB/PLD2/WASF1/FOS/SLC22A3/RAC3/SLC22A1	28
hsa04510	Cellular Processes	Cellular community - eukaryotes	hsa04510	Focal adhesion	54/2054	203/8842	0.143435152969053	0.56471119974711	0.519475034803639	ACTN1/EGF/GRB2/BCAR1/LAMB1/LAMA3/IGF1/COL9A1/MYLK4/MAP2K1/LAMB4/LAMA2/SOS1/PIP5K1B/VASP/MYL5/PAK6/LAMA4/VWF/IBSP/PPP1R12C/LAMA1/VEGFB/JUN/COL4A3/VTN/COL4A1/BCL2/PIK3R1/LAMC3/SHC4/AKT3/MYL9/VAV3/RAC2/THBS4/PRKCB/PARVG/COL4A2/PDGFB/CHAD/RELN/CTNNB1/RAP1B/PAK3/RASGRF1/XIAP/MYLK/COL1A2/COL1A1/RAC3/ITGA3/TNC/HGF	54
hsa04914	Organismal Systems	Endocrine system	hsa04914	Progesterone-mediated oocyte maturation	31/2054	111/8842	0.143545427212121	0.56471119974711	0.519475034803639	ANAPC15/RPS6KA2/INS/CCNA2/IGF1/RPS6KA6/CPEB3/MAP2K1/SPDYA/SPDYE1/SPDYE6/ADCY8/ANAPC16/ADCY5/CPEB2/RPS6KA1/SPDYE5/CDC25B/AURKA/GNAI2/MAD2L1/CCNB3/PIK3R1/AKT3/HSP90AB1/CPEB4/ADCY6/CDC26/ANAPC10/CPEB1/BUB1	31
hsa04964	Organismal Systems	Excretory system	hsa04964	Proximal tubule bicarbonate reclamation	8/2054	23/8842	0.143588164911521	0.56471119974711	0.519475034803639	SLC4A4/ATP1A4/PCK2/ATP1A2/ATP1B2/SLC9A3/ATP1B4/SLC25A10	8
hsa03020	Genetic Information Processing	Transcription	hsa03020	RNA polymerase	11/2054	34/8842	0.145280545874313	0.56471119974711	0.519475034803639	POLR2E/POLR3B/POLR2H/POLR1E/POLR2F/POLR2G/POLR2J3/POLR3G/POLR2J/POLR1A/POLR2L	11
hsa04114	Cellular Processes	Cell growth and death	hsa04114	Oocyte meiosis	38/2054	139/8842	0.146063580444888	0.56471119974711	0.519475034803639	ANAPC15/RPS6KA2/INS/IGF1/PTTG1/RPS6KA6/CPEB3/MAP2K1/SKP1/SPDYA/SPDYE1/CALM1/YWHAE/SPDYE6/ADCY8/ANAPC16/ADCY5/CPEB2/RPS6KA1/SPDYE5/YWHAH/AURKA/PPP2R1A/MAD2L1/CCNE2/CALM2/CPEB4/YWHAZ/ADCY6/PLCZ1/CDC26/SMC1B/ANAPC10/CAMK2A/CALML6/CPEB1/PPP3CA/BUB1	38
hsa05214	Human Diseases	Cancer: specific types	hsa05214	Glioma	22/2054	76/8842	0.147387967089422	0.56471119974711	0.519475034803639	MDM2/EGF/TP53/GRB2/IGF1/MAP2K1/CDKN2A/GADD45B/CALM1/SOS1/GADD45G/PIK3R1/SHC4/AKT3/PRKCB/CALM2/E2F3/PDGFB/CDK6/CAMK2A/CALML6/E2F1	22
hsa00760	Metabolism	Metabolism of cofactors and vitamins	hsa00760	Nicotinate and nicotinamide metabolism	12/2054	38/8842	0.151768280534354	0.575033151802386	0.528970147359503	NUDT13/AOX1/CD38/NADSYN1/PNP/ENPP3/NMNAT3/BST1/NMNAT2/NT5C2/ENPP1/NT5C	12
hsa04722	Organismal Systems	Nervous system	hsa04722	Neurotrophin signaling pathway	33/2054	120/8842	0.157034621724607	0.585053830915887	0.538188120428875	RPS6KA2/TP53/GRB2/NTRK1/ZNF274/PSEN2/RPS6KA6/IRAK3/MAP2K1/CALM1/SOS1/YWHAE/FOXO3/SH2B2/IKBKB/NFKBIA/RPS6KA5/RPS6KA1/NGF/JUN/BCL2/PIK3R1/SHC4/AKT3/NFKBIE/CALM2/FRS2/MATK/CAMK2A/ARHGDIG/CALML6/RAP1B/ARHGDIA	33
hsa00561	Metabolism	Lipid metabolism	hsa00561	Glycerolipid metabolism	19/2054	65/8842	0.157844435320415	0.585053830915887	0.538188120428875	LPIN3/ALDH1B1/DGAT1/AGPAT3/PNLIPRP2/GPAT2/CEL/DGKB/ALDH7A1/AGPAT4/DGKK/AGK/AKR1A1/DGKH/DGKI/GLYCTK/LIPC/GK/PNPLA2	19
hsa00100	Metabolism	Lipid metabolism	hsa00100	Steroid biosynthesis	7/2054	20/8842	0.161749424526973	0.593081223265567	0.545572478879886	DHCR24/CYP2R1/CEL/HSD17B7/CYP27B1/LBR/FDFT1	7
hsa05202	Human Diseases	Cancer: overview	hsa05202	Transcriptional misregulation in cancer	51/2054	193/8842	0.16416942411484	0.59555078322511	0.547844214851313	MDM2/LYL1/TP53/CCNA2/NTRK1/IGF1/TGFBR2/RUNX2/MMP9/GADD45B/ZBTB16/TRAF1/MMP3/DDX5/CD14/HOXA10/EYA1/CD40/TLX3/HOXA11/ELANE/GADD45G/TSPAN7/FOXO1/MLLT1/ATM/ITGAM/PAX7/PML/NR4A3/ETV7/MEN1/IGFBP3/CCNT2/SUPT3H/BCL6/ARNT2/PBX3/RARA/HMGA2/MYC/SPI1/KDM6A/PPARG/PAX3/MYCN/PLAU/BCL2A1/BAIAP3/BCL11B/IL1R2	51
hsa04940	Human Diseases	Endocrine and metabolic disease	hsa04940	Type I diabetes mellitus	13/2054	43/8842	0.179995350886141	0.633098882738872	0.582384525563155	INS/HLA-DRA/HLA-DRB1/HLA-G/HLA-DQA1/PRF1/TNF/HLA-DQB1/HLA-DPB1/HLA-DPA1/HLA-B/HLA-DQA2/HLA-E	13
hsa04742	Organismal Systems	Sensory system	hsa04742	Taste transduction	24/2054	86/8842	0.181867626635276	0.633098882738872	0.582384525563155	P2RY4/SCNN1A/TAS1R1/TAS2R20/GABRA2/HCN4/GABBR2/ADCY8/TAS2R10/SCN3A/TAS2R43/PLCB2/GRM4/ADCY6/HTR1E/TAS2R19/TAS2R9/HTR1B/SCN2A/TAS2R39/GNAT3/HTR1A/TAS2R40/TAS2R3	24
hsa00910	Metabolism	Energy metabolism	hsa00910	Nitrogen metabolism	6/2054	17/8842	0.183034796949967	0.633098882738872	0.582384525563155	GLUL/CA1/CA5A/CA12/CA8/CA9	6
hsa04926	Organismal Systems	Endocrine system	hsa04926	Relaxin signaling pathway	35/2054	130/8842	0.183112585900741	0.633098882738872	0.582384525563155	GRB2/CREB3L1/TGFBR2/RXFP1/MMP9/MAP2K1/RXFP2/SOS1/ADCY8/ADCY5/GNG3/NFKBIA/TGFB1/GNAI2/VEGFB/NOS1/JUN/COL4A3/COL4A1/PIK3R1/SHC4/AKT3/GNG5/ARRB2/PLCB2/ATF6B/COL4A2/ADCY6/GNA15/MMP13/NOS3/MMP2/FOS/COL1A2/COL1A1	35
hsa00620	Metabolism	Carbohydrate metabolism	hsa00620	Pyruvate metabolism	14/2054	47/8842	0.183802901440318	0.633098882738872	0.582384525563155	ADH1B/PDHA1/ALDH1B1/PCK2/ALDH7A1/AKR1A1/GRHPR/PC/PKLR/ADH6/FH/ACYP1/MDH2/ADH1A	14
hsa01230	Metabolism	Global and overview maps	hsa01230	Biosynthesis of amino acids	21/2054	75/8842	0.197057439661334	0.656999134242653	0.604370248508445	GLUL/ARG2/GPT/GPT2/PRPS2/GAPDH/IDH3B/ASL/ENO4/PGAM4/SHMT1/PHGDH/PC/PRPS1L1/PKLR/ALDOC/PAH/SDSL/PGAM2/SDS/TKTL1	21
hsa04918	Organismal Systems	Endocrine system	hsa04918	Thyroid hormone synthesis	21/2054	75/8842	0.197057439661334	0.656999134242653	0.604370248508445	CREB3L1/HSPA5/ATP1A4/IYD/ADCY8/SLC26A4/ADCY5/GPX3/GPX7/LRP2/GPX2/PRKCB/PLCB2/ATP1A2/ATF6B/ADCY6/GPX1/ATP1B2/CANX/DUOX2/ATP1B4	21
hsa04668	Environmental Information Processing	Signal transduction	hsa04668	TNF signaling pathway	32/2054	119/8842	0.198107457568027	0.656999134242653	0.604370248508445	IKBKG/DNM1L/CREB3L1/CCL2/MMP9/MAP2K1/TRAF1/MMP3/SOCS3/CASP7/IL18R1/LIF/IKBKB/TNF/TNFRSF1B/NFKBIA/RPS6KA5/BCL3/CSF1/JUN/PIK3R1/AKT3/MAP2K6/PTGS2/SELE/ATF6B/MMP14/RIPK3/CCL20/FOS/XIAP/CXCL1	32
hsa01522	Human Diseases	Drug resistance: antineoplastic	hsa01522	Endocrine resistance	27/2054	99/8842	0.19917628271375	0.656999134242653	0.604370248508445	MDM2/TP53/GRB2/IGF1/NOTCH4/MMP9/MAP2K1/CDKN2A/SOS1/NOTCH2/ADCY8/ADCY5/ABCB11/CYP2D6/JUN/BCL2/PIK3R1/SHC4/AKT3/E2F3/ADCY6/HBEGF/MMP2/FOS/E2F1/DLL4/DLL3	27
hsa05152	Human Diseases	Infectious disease: bacterial	hsa05152	Tuberculosis	47/2054	180/8842	0.200375102525619	0.656999134242653	0.604370248508445	ATP6V1H/HLA-DRA/ATP6V0A2/TGFB3/C3/HLA-DRB1/HLA-DQA1/CD74/CALM1/CD14/LAMP1/PLK3/TNF/CAMP/CYP27B1/HLA-DQB1/FCER1G/ARHGEF12/HLA-DPB1/TGFB1/HLA-DPA1/FCGR2B/CORO1A/BCL2/TLR4/AKT3/ITGAM/ITGAX/MRC2/CALM2/CLEC7A/FCGR2A/ITGB2/ATP6V0D1/LBP/IL18/FCGR3A/HLA-DQA2/CEBPG/IL23A/CAMK2A/CALML6/MRC1/CASP9/PPP3CA/ATP6V0C/FCGR2C	47
hsa04973	Organismal Systems	Digestive system	hsa04973	Carbohydrate digestion and absorption	15/2054	52/8842	0.209580543952868	0.67581240599429	0.621676483983017	SI/ATP1A4/CACNA1D/PIK3R1/AKT3/PRKCB/PLCB2/ATP1A2/MGAM/SLC2A5/ATP1B2/SLC5A1/GNAT3/ATP1B4/SLC2A2	15
hsa03250	Genetic Information Processing	Information processing in viruses	hsa03250	Viral life cycle - HIV-1	18/2054	64/8842	0.214084695865578	0.67581240599429	0.621676483983017	CPSF7/APOBEC3B/ELL3/ELL/CCR5/FURIN/APOBEC3C/NELFA/MAP1A/PDCD6IP/MLLT1/KAT2B/MAP1B/PIN1/CCNT2/SERINC5/MAP1S/SMARCB1	18
hsa04744	Organismal Systems	Sensory system	hsa04744	Phototransduction	9/2054	29/8842	0.214090694696529	0.67581240599429	0.621676483983017	GUCA1C/CALM1/GNAT2/CALM2/GRK7/PDE6B/RGS9/CALML6/GUCA1A	9
hsa05132	Human Diseases	Infectious disease: bacterial	hsa05132	Salmonella infection	64/2054	251/8842	0.214115953102221	0.67581240599429	0.621676483983017	IKBKG/ACBD3/NLRC4/TUBB4B/SNX18/TCF7/RHOJ/TUBB2A/MAP2K1/SKP1/NCKAP1L/RILP/MYL5/CD14/CASP7/TUBB3/DCTN2/GAPDH/ARPC3/ELMO1/IKBKB/TNF/DYNC1LI2/ARL8A/NFKBIA/RRAS/DYNC1I1/DYNLT1/TUBA4A/JUN/KIF5C/RHOG/BCL2/TLR4/TUBA1A/AKT3/MYL9/TUBB2B/VPS11/HSP90AB1/MAP2K6/KIF5A/ANXA2/EXOC7/TNFRSF10A/TUBA8/MYC/CYTH2/PFN1/IL18/CTNNB1/RIPK3/TUBA3E/ABI1/FOS/AHNAK/TLR5/LEF1/TUBA3D/PAK3/CYTH4/DYNLRB2/PIK3C2G/PKN1	64
hsa04971	Organismal Systems	Digestive system	hsa04971	Gastric acid secretion	21/2054	76/8842	0.216022147370609	0.67581240599429	0.621676483983017	MYLK4/ATP1A4/CALM1/CFTR/ADCY8/ADCY5/GNAI2/PRKCB/CALM2/PLCB2/KCNJ10/ATP1A2/ATP4A/ADCY6/ATP1B2/CAMK2A/CALML6/KCNK2/MYLK/ATP1B4/KCNJ1	21
hsa04130	Genetic Information Processing	Folding, sorting and degradation	hsa04130	SNARE interactions in vesicular transport	10/2054	33/8842	0.219736707025406	0.681183791778758	0.626617595153789	STX16/VAMP2/STX8/VTI1A/SNAP23/BET1/STX6/SNAP29/STX1A/STX4	10
hsa05143	Human Diseases	Infectious disease: parasitic	hsa05143	African trypanosomiasis	11/2054	37/8842	0.224065275157925	0.682773428171167	0.628079893795363	HBA2/HBA1/NPPA/TNF/LAMA4/APOL1/PRKCB/SELE/PLCB2/IL18/F2RL1	11
hsa04068	Environmental Information Processing	Signal transduction	hsa04068	FoxO signaling pathway	35/2054	133/8842	0.225558773823455	0.682773428171167	0.628079893795363	MDM2/EGF/INS/GRB2/TGFB3/FBXO32/PLK2/IGF1/TGFBR2/MAP2K1/GADD45B/SOS1/FOXO3/SGK3/KLF2/PCK2/HOMER2/PLK3/IKBKB/TGFB1/GADD45G/SGK1/FOXO1/CCNB3/PIK3R1/AKT3/ATM/FBXO25/USP7/BCL6/RBL2/CAT/SOD2/PRKAG2/S1PR1	35
hsa02010	Environmental Information Processing	Membrane transport	hsa02010	ABC transporters	13/2054	45/8842	0.229954601243326	0.682773428171167	0.628079893795363	ABCC3/ABCA13/CFTR/ABCA1/ABCC8/ABCB11/ABCG4/ABCA3/ABCA6/DEFB1/ABCA10/ABCC1/ABCB5	13
hsa05030	Human Diseases	Substance dependence	hsa05030	Cocaine addiction	14/2054	49/8842	0.231902949751093	0.682773428171167	0.628079893795363	MAOA/CDK5/CREB3L1/PPP1R1B/FOSB/SLC6A3/GRIA2/ADCY5/GNAI2/JUN/ATF6B/DRD2/RGS9/CDK5R1	14
hsa04064	Environmental Information Processing	Signal transduction	hsa04064	NF-kappa B signaling pathway	28/2054	105/8842	0.232013515875024	0.682773428171167	0.628079893795363	IKBKG/GADD45B/CXCL12/TRAF1/CD14/CD40/CSNK2B/CCL21/IKBKB/TNF/NFKBIA/GADD45G/BCL2/TLR4/ATM/PRKCB/TNFSF13B/PTGS2/LBP/CSNK2A2/PLAU/PRKCQ/BCL2A1/XIAP/LAT/TNFSF11/EDA/CXCL1	28
hsa04912	Organismal Systems	Endocrine system	hsa04912	GnRH signaling pathway	25/2054	93/8842	0.234124242071269	0.682773428171167	0.628079893795363	PTK2B/GRB2/PLA2G4D/MAP2K1/CALM1/SOS1/ADCY8/ADCY5/CACNA1D/JUN/CACNA1S/MAP2K6/PRKCB/CALM2/PLCB2/MMP14/ADCY6/HBEGF/CACNA1F/PLD2/MMP2/CAMK2A/CALML6/GNRH2/LHB	25
hsa04727	Organismal Systems	Nervous system	hsa04727	GABAergic synapse	24/2054	89/8842	0.234687811248839	0.682773428171167	0.628079893795363	GLUL/SLC6A1/SLC38A5/GABRG2/GABRA2/GABRQ/GABBR2/ADCY8/ADCY5/CACNA1D/PLCL1/GNG3/GABRG1/GPHN/GABRR1/GNAI2/CACNA1S/CACNA1B/GNG5/PRKCB/ADCY6/CACNA1F/GABRR3/SLC6A11	24
hsa04270	Organismal Systems	Circulatory system	hsa04270	Vascular smooth muscle contraction	35/2054	134/8842	0.240674160016282	0.682773428171167	0.628079893795363	PLA2G4D/MYH9/MYH11/MYLK4/MAP2K1/CALM1/MYH14/ADCY8/NPPA/ADCY5/CACNA1D/PRKCE/AGT/ARHGEF12/ADM/PPP1R12C/CACNA1S/AVPR1A/MYL9/KCNMB3/PRKCB/CALM2/PLCB2/EDN3/CALCA/AVPR1B/ADCY6/RAMP1/AGTR1/CACNA1F/CALML6/EDNRA/PRKCQ/MYLK/CALCRL	35
hsa04950	Human Diseases	Endocrine and metabolic disease	hsa04950	Maturity onset diabetes of the young	8/2054	26/8842	0.241647268131451	0.682773428171167	0.628079893795363	INS/RFX6/PKLR/IAPP/FOXA2/HNF4G/NEUROD1/SLC2A2	8
hsa04977	Organismal Systems	Digestive system	hsa04977	Vitamin digestion and absorption	8/2054	26/8842	0.241647268131451	0.682773428171167	0.628079893795363	APOB/SLC19A2/SLC5A6/AMN/SLC52A3/SCARB1/ABCC1/LRAT	8
hsa05205	Human Diseases	Cancer: overview	hsa05205	Proteoglycans in cancer	52/2054	204/8842	0.242921895326039	0.682773428171167	0.628079893795363	MDM2/TP53/GRB2/IGF1/MRAS/WNT2/MMP9/MAP2K1/WNT3/SOS1/WNT10B/DDX5/HSPB2/TNF/ANK1/RRAS/ARHGEF12/TGFB1/PPP1R12C/WNT5A/MIR10B/VTN/TLR4/PIK3R1/SDC1/AKT3/FGFR1/FZD9/VAV3/HOXD10/WNT4/PLAUR/PRKCB/FRS2/FGF2/HBEGF/MYC/CTNNB1/WNT11/MMP2/CAMK2A/TWIST2/PLAU/FZD1/IGF2/COL1A2/COL1A1/WNT8A/ERBB4/NANOG/HSPG2/HGF	52
hsa04152	Environmental Information Processing	Signal transduction	hsa04152	AMPK signaling pathway	32/2054	122/8842	0.244488029215641	0.682773428171167	0.628079893795363	ELAVL1/PFKFB1/INS/CCNA2/CREB3L1/AKT1S1/IGF1/ADIPOR1/CAB39/LIPE/CFTR/FOXO3/SCD/PCK2/CIDEA/FOXO1/EEF2/PPP2R1A/RHEB/PIK3R1/AKT3/PFKFB4/EIF4EBP1/LEP/PPP2R2A/RAB11B/CPT1B/PPARG/PPP2R2C/FBP1/PRKAG2/CD36	32
hsa05165	Human Diseases	Infectious disease: viral	hsa05165	Human papillomavirus infection	83/2054	333/8842	0.246278978489893	0.682773428171167	0.628079893795363	IKBKG/MDM2/EGF/TP53/ATP6V1H/GRB2/CCNA2/LAMB1/CREB3L1/ATP6V0A2/HES2/LAMA3/DLG1/COL9A1/NOTCH4/TCF7/ATP6V0E1/WNT2/MAP2K1/HES6/WNT3/LAMB4/HLA-G/LFNG/LAMA2/SOS1/WNT10B/NOTCH2/IKBKB/TNF/APC2/LAMA4/ATP6V1F/ATP6V1G2/VWF/IBSP/WNT5A/FOXO1/PARD6A/LAMA1/ATP6V1G1/COL4A3/VTN/COL4A1/PPP2R1A/CCNE2/RHEB/PIK3R1/LAMC3/AKT3/ATM/FZD9/EIF4EBP1/WNT4/THBS4/PPP2R2A/AXIN2/HLA-B/PTGS2/PARD6B/TBP/COL4A2/ATP6V0D1/CHAD/PARD6G…	83
hsa04012	Environmental Information Processing	Signal transduction	hsa04012	ErbB signaling pathway	23/2054	86/8842	0.254620239582846	0.682784632432432	0.628090200539789	NRG4/EGF/GRB2/MAP2K1/SOS1/PAK6/CBLB/STAT5A/JUN/PIK3R1/SHC4/AKT3/NRG2/EIF4EBP1/NRG1/PRKCB/HBEGF/MYC/CAMK2A/PAK3/AREG/ERBB4/EREG	23
hsa05412	Human Diseases	Cardiovascular disease	hsa05412	Arrhythmogenic right ventricular cardiomyopathy	23/2054	86/8842	0.254620239582846	0.682784632432432	0.628090200539789	ACTN2/SNTB1/CTNNA1/TCF7/LAMA2/CACNA1D/LAMA1/NOS1/CACNA1S/CACNG8/SLC8A3/DTNA/DES/CACNA1F/DSP/CACNG3/DAG1/CTNNB1/ATP2A3/LEF1/GJA1/SGCB/ITGA3	23
hsa04915	Organismal Systems	Endocrine system	hsa04915	Estrogen signaling pathway	36/2054	139/8842	0.254668263644584	0.682784632432432	0.628090200539789	KRT10/GRB2/CREB3L1/HSPA1B/MMP9/MAP2K1/OPRM1/KRT39/CALM1/SOS1/GABBR2/ADCY8/ADCY5/HSPA6/GNAI2/JUN/BCL2/PIK3R1/SHC4/AKT3/HSP90AB1/CALM2/KRT9/PLCB2/ATF6B/HSPA1A/ADCY6/HBEGF/RARA/NOS3/MMP2/KRT16/FOS/CALML6/KRT19/KRT27	36
hsa04650	Organismal Systems	Immune system	hsa04650	Natural killer cell mediated cytotoxicity	35/2054	135/8842	0.256232627683568	0.682784632432432	0.628090200539789	PTK2B/GRB2/ULBP3/TYROBP/MAP2K1/HLA-G/SOS1/PRF1/KIR3DL2/TNF/FCER1G/PIK3R1/SHC4/VAV3/RAC2/KLRD1/ITGAL/NCR2/PRKCB/HLA-B/CD244/ULBP2/MICB/ITGB2/TNFRSF10A/RAET1G/HCST/FCGR3A/ULBP1/HLA-E/LAT2/LAT/RAC3/PPP3CA/KIR3DL3	35
hsa00730	Metabolism	Metabolism of cofactors and vitamins	hsa00730	Thiamine metabolism	5/2054	15/8842	0.256526495467581	0.682784632432432	0.628090200539789	AK8/AK5/NTPCR/ALPL/AK7	5
hsa00140	Metabolism	Lipid metabolism	hsa00140	Steroid hormone biosynthesis	17/2054	62/8842	0.258296825758897	0.682784632432432	0.628090200539789	SULT1E1/COMT/SRD5A3/CYP11A1/LRTOMT/CYP17A1/UGT1A1/HSD17B8/HSD17B7/HSD11B1L/HSD17B11/AKR1C3/CYP2E1/HSD17B3/AKR1C4/CYP21A2/CYP3A7	17
hsa04148	Cellular Processes	Transport and catabolism	hsa04148	Efferocytosis	40/2054	156/8842	0.263131019681794	0.690212905473013	0.634923432106676	BCAR1/C1QB/ARG2/DUSP4/MAP2K1/C1QA/ATP8A2/PTGER2/ABCA1/C1QC/CASP7/TMEM30A/ELMO1/STAB1/TGFB1/SGK1/NR1H3/PLA2G15/VPS11/PPARD/P2RY12/PTGS2/ANO5/BSG/ANO3/DUSP2/DUSP8/DUSP5/XKR9/CPT1B/PPARG/CAMK2A/ALOX5/ATP2A3/CX3CR1/CD24/TIMD4/CD36/S1PR1/CH25H	40
hsa00531	Metabolism	Glycan biosynthesis and metabolism	hsa00531	Glycosaminoglycan degradation	6/2054	19/8842	0.26713923250587	0.69421601702906	0.638605874593794	IDS/HYAL3/GALNS/SGSH/NAGLU/HYAL1	6
hsa05142	Human Diseases	Infectious disease: parasitic	hsa05142	Chagas disease	27/2054	103/8842	0.268728780785442	0.69421601702906	0.638605874593794	IKBKG/GNA14/C1QB/TGFB3/CCL2/C3/TGFBR2/C1QA/SERPINE1/C1QC/IKBKB/TNF/NFKBIA/ACE/TGFB1/GNAI2/JUN/PPP2R1A/TLR4/PIK3R1/AKT3/PPP2R2A/PLCB2/CCL3/GNA15/FOS/PPP2R2C	27
hsa04210	Cellular Processes	Cell growth and death	hsa04210	Apoptosis	35/2054	136/8842	0.272206379640784	0.697151651757292	0.641306350435786	CASP12/IKBKG/TP53/CTSH/NTRK1/MAP2K1/GADD45B/TRAF1/CTSB/PRF1/CASP7/CASP6/IKBKB/TNF/NFKBIA/NGF/GADD45G/TUBA4A/JUN/BCL2/TUBA1A/PIK3R1/AKT3/ATM/CTSZ/TNFRSF10A/TUBA8/CSF2RB/TUBA3E/FOS/BCL2A1/TUBA3D/ENDOG/XIAP/CASP9	35
hsa00220	Metabolism	Amino acid metabolism	hsa00220	Arginine biosynthesis	7/2054	23/8842	0.273954021511663	0.697151651757292	0.641306350435786	GLUL/ARG2/GPT/GPT2/ASL/NOS1/NOS3	7
hsa00010	Metabolism	Carbohydrate metabolism	hsa00010	Glycolysis / Gluconeogenesis	18/2054	67/8842	0.281197836240886	0.705390492166936	0.648885218909544	ALDH3B1/ADH1B/PDHA1/ALDH1B1/MINPP1/GAPDH/PCK2/ALDH7A1/GAPDHS/ENO4/PGAM4/AKR1A1/PKLR/ALDOC/ADH6/PGAM2/FBP1/ADH1A	18
hsa00410	Metabolism	Metabolism of other amino acids	hsa00410	beta-Alanine metabolism	9/2054	31/8842	0.281328759339306	0.705390492166936	0.648885218909544	ALDH3B1/ALDH6A1/AOC2/ALDH1B1/GADL1/ALDH7A1/ACOX3/CNDP2/DPYS	9
hsa04930	Human Diseases	Endocrine and metabolic disease	hsa04930	Type II diabetes mellitus	13/2054	47/8842	0.284748676833365	0.705539023454118	0.64902185210473	INS/SOCS3/IKBKB/ABCC8/TNF/CACNA1D/PRKCE/PIK3R1/CACNA1B/CACNA1E/PKLR/CACNA1G/SLC2A2	13
hsa04659	Organismal Systems	Immune system	hsa04659	Th17 cell differentiation	28/2054	108/8842	0.285526056412517	0.705539023454118	0.64902185210473	IKBKG/HLA-DRA/TGFBR2/HLA-DRB1/HLA-DQA1/IKBKB/NFKBIA/HLA-DQB1/HLA-DPB1/TGFB1/HLA-DPA1/STAT5A/JUN/IL21R/HSP90AB1/NFKBIE/IL6ST/IL4R/IL4/IL6R/RARA/HLA-DQA2/IL23A/FOS/IL1RAP/PRKCQ/LAT/PPP3CA	28
hsa04061	Environmental Information Processing	Signaling molecules and interaction	hsa04061	Viral protein interaction with cytokine and cytokine receptor	26/2054	100/8842	0.289436673581945	0.709503947353348	0.652669165955541	CCL18/CCL2/CXCL14/CXCL12/CCR3/IL18R1/CXCR3/CCL21/CCR5/TNF/TNFRSF1B/CSF1/IL6ST/CCL3/IL20RB/TNFRSF10A/IL6R/IL18/CCL20/CCR1/IL20RA/CX3CR1/TNFRSF10C/XCR1/CXCR2/CXCL1	26
hsa04540	Cellular Processes	Cellular community - eukaryotes	hsa04540	Gap junction	24/2054	92/8842	0.293372599932029	0.709503947353348	0.652669165955541	EGF/GRB2/TUBB4B/TUBB2A/MAP2K1/SOS1/ADCY8/TUBB3/ADCY5/HTR2A/GNAI2/TUBA4A/TUBA1A/TUBB2B/PRKCB/PLCB2/PDGFB/ADCY6/TUBA8/DRD2/TUBA3E/PRKG2/TUBA3D/GJA1	24
hsa04658	Organismal Systems	Immune system	hsa04658	Th1 and Th2 cell differentiation	24/2054	92/8842	0.293372599932029	0.709503947353348	0.652669165955541	IKBKG/HLA-DRA/HLA-DRB1/HLA-DQA1/NOTCH2/IKBKB/NFKBIA/HLA-DQB1/HLA-DPB1/HLA-DPA1/STAT5A/JUN/NFKBIE/IL4R/IL4/HLA-DQA2/FOS/DLL4/DLL3/PRKCQ/LAT/IL13/PPP3CA/IL5	24
hsa03320	Organismal Systems	Endocrine system	hsa03320	PPAR signaling pathway	20/2054	76/8842	0.30122014439001	0.716948574874884	0.659517441928431	ACADL/SCD/PCK2/PLIN1/ACOX3/NR1H3/PPARD/DBI/ACSL3/ACADM/ACSBG2/CPT1B/FABP5/PPARG/GK/PLIN4/ACSBG1/PLTP/FABP6/CD36	20
hsa04931	Human Diseases	Endocrine and metabolic disease	hsa04931	Insulin resistance	28/2054	109/8842	0.304305832194773	0.716948574874884	0.659517441928431	RPS6KA2/INS/CREB3L1/PYGM/RPS6KA6/SOCS3/MLX/PCK2/IKBKB/TNF/PRKCE/AGT/NFKBIA/RPS6KA1/PTPRF/NR1H3/FOXO1/OGT/PIK3R1/AKT3/PRKCB/CPT1B/TRIB3/NOS3/PRKCQ/PRKAG2/CD36/SLC2A2	28
hsa04014	Environmental Information Processing	Signal transduction	hsa04014	Ras signaling pathway	59/2054	238/8842	0.305165512952884	0.716948574874884	0.659517441928431	IKBKG/EGF/INS/GRB2/NTRK1/PLA2G4D/IGF1/EFNA1/RIN1/MRAS/MAP2K1/CALM1/KSR2/SOS1/RASA4/FGF7/PAK6/TEK/IKBKB/KIT/ANGPT4/GNG3/RRAS/RALGAPA2/NGF/RASA1/CSF1/RASGRF2/VEGFB/PIK3R1/SHC4/AKT3/ANGPT1/GNG5/FGFR1/RAC2/PRKCB/RASSF5/CALM2/FGFR3/FGF2/PDGFB/RALGAPB/PLD2/FLT3LG/FGF9/FGF22/CALML6/RAP1B/FGF19/PAK3/RASGRF1/IGF2/LAT/RASAL1/RAC3/RASGRP2/RASAL3/HGF	59
hsa05171	Human Diseases	Infectious disease: viral	hsa05171	Coronavirus disease - COVID-19	59/2054	238/8842	0.305165512952884	0.716948574874884	0.659517441928431	IKBKG/C1QB/CCL2/C3/C1QA/C8B/RPL13A/MBL2/CFD/MMP3/C2/C1QC/OAS3/IFIH1/IKBKB/TNF/NFKBIA/ACE/RPS10/RPL23A/RPL7/RPL12/VWF/RPS15/RPL36AL/CYBB/JUN/RPL35A/TLR4/PIK3R1/RPS28/ACE2/RPL36/MASP1/RPS21/PRKCB/RPS12/IL6ST/RPL5/FCGR2A/RPL38/IL6R/RPS8/RPL21/HBEGF/RPS15A/AGTR1/C3AR1/FGB/RPS4Y1/C6/RPL41/ISG15/RPL37A/FOS/F13B/RPS2/RPL28/RPL27	59
hsa00360	Metabolism	Amino acid metabolism	hsa00360	Phenylalanine metabolism	5/2054	16/8842	0.306963319447897	0.716948574874884	0.659517441928431	MAOA/ALDH3B1/AOC2/PAH/HPD	5
hsa04970	Organismal Systems	Digestive system	hsa04970	Salivary secretion	25/2054	97/8842	0.311513199603292	0.719830936790229	0.662168912373787	ATP2B3/VAMP2/CD38/ATP1A4/CALM1/RYR3/ADCY8/LYZ/ADCY5/CAMP/AQP5/NOS1/TRPV6/BST1/PRKCB/CALM2/PLCB2/ATP1A2/ADCY6/ATP1B2/CALML6/PRKG2/MUC5B/CST3/ATP1B4	25
hsa05163	Human Diseases	Infectious disease: viral	hsa05163	Human cytomegalovirus infection	56/2054	226/8842	0.312419292213941	0.719830936790229	0.662168912373787	IKBKG/MDM2/PTK2B/TP53/GRB2/BCAR1/CREB3L1/CCL2/MAP2K1/CDKN2A/CXCL12/HLA-G/CALM1/SOS1/PTGER2/CCR3/ADCY8/B2M/CCR5/ADCY5/IKBKB/TNF/GNG3/NFKBIA/ARHGEF12/GNAI2/RHEB/PIK3R1/AKT3/GNG5/RAC2/EIF4EBP1/MAP2K6/PRKCB/CALM2/HLA-B/PTGS2/E2F3/PLCB2/CCL3/ATF6B/IL6R/ADCY6/PTGER1/MYC/CDK6/CTNNB1/CCR1/PTGER3/CALML6/E2F1/HLA-E/CASP9/RAC3/PPP3CA/CXCR2	56
hsa00350	Metabolism	Amino acid metabolism	hsa00350	Tyrosine metabolism	10/2054	36/8842	0.316654334954112	0.724692135700351	0.666640705166552	MAOA/ALDH3B1/ADH1B/COMT/AOX1/AOC2/LRTOMT/ADH6/HPD/ADH1A	10
hsa04714	Organismal Systems	Environmental adaptation	hsa04714	Thermogenesis	58/2054	235/8842	0.320655659481959	0.72481841022516	0.666756864476301	RPS6KA2/GRB2/CREB3L1/NDUFAF1/PRDM16/COX7A1/NDUFB3/AKT1S1/RPS6KA6/NDUFAF3/SLC25A20/NDUFB9/LIPE/SOS1/NDUFAF4/NDUFB11/ADCY8/NPPA/NDUFA3/ADCY5/COA6/NDUFAF7/RPS6KA1/UQCRH/PLIN1/BMP8B/NDUFA13/COX6B1/DPF1/RHEB/NDUFB1/NDUFA7/FGFR1/ZNF516/NDUFS8/NDUFB2/NDUFV1/ACSL3/FRS2/COX14/SDHA/COX7A2/COX7B/COX17/UQCRQ/ADCY6/NDUFA12/COX7C/CPT1B/COX10/SMARCB1/SDHB/PPARG/PRKG2/PNPLA2/COX15/CNR1/PRKAG2	58
hsa05010	Human Diseases	Neurodegenerative disease	hsa05010	Alzheimer disease	95/2054	391/8842	0.323660659081407	0.72481841022516	0.666756864476301	CASP12/IKBKG/SLC39A1/INS/CDK5/NOX4/COX7A1/VDAC1/NDUFB3/APOE/PPID/TUBB4B/PSEN2/TUBB2A/WNT2/MAP2K1/WNT3/PSENEN/NDUFB9/CALM1/RYR3/WNT10B/PSMB5/SLC39A4/CASP7/NDUFB11/CSNK2B/TUBB3/GAPDH/NDUFA3/IKBKB/TNF/DKK1/CACNA1D/APC2/PSMB2/MME/UQCRH/PSMC5/CYBB/CSF1/SLC25A4/WNT5A/NDUFA13/COX6B1/NOS1/TUBA4A/KIF5C/TUBA1A/PSMA3/NDUFB1/PIK3R1/CACNA1S/AKT3/NDUFA7/TUBB2B/FZD9/NDUFS8/PSMA7/WNT4/NDUFB2/AXIN2/CALM2/PTGS2/ND…	95
hsa05212	Human Diseases	Cancer: specific types	hsa05212	Pancreatic cancer	20/2054	77/8842	0.32417778038933	0.72481841022516	0.666756864476301	IKBKG/EGF/TP53/TGFB3/TGFBR2/MAP2K1/CDKN2A/GADD45B/IKBKB/TGFB1/GADD45G/PIK3R1/AKT3/RAC2/E2F3/PLD2/CDK6/E2F1/CASP9/RAC3	20
hsa00982	Metabolism	Xenobiotics biodegradation and metabolism	hsa00982	Drug metabolism - cytochrome P450	19/2054	73/8842	0.326805982682251	0.72481841022516	0.666756864476301	MAOA/ALDH3B1/ADH1B/AOX1/FMO2/GSTT2/UGT1A1/CYP2D6/MGST1/FMO5/CYP2E1/HPGDS/ADH6/MGST2/GSTT1/FMO3/ADH1A/MGST3/GSTA2	19
hsa04664	Organismal Systems	Immune system	hsa04664	Fc epsilon RI signaling pathway	18/2054	69/8842	0.329462913738709	0.72481841022516	0.666756864476301	GRB2/PLA2G4D/MAP2K1/SOS1/TNF/FCER1G/INPP5D/PIK3R1/AKT3/VAV3/RAC2/MAP2K6/IL4/ALOX5/LAT/RAC3/IL13/IL5	18
hsa05031	Human Diseases	Substance dependence	hsa05031	Amphetamine addiction	18/2054	69/8842	0.329462913738709	0.72481841022516	0.666756864476301	MAOA/CREB3L1/PPP1R1B/CALM1/FOSB/SLC6A3/GRIA2/ADCY5/CACNA1D/JUN/PRKCB/CALM2/STX1A/ATF6B/CAMK2A/FOS/CALML6/PPP3CA	18
hsa04976	Organismal Systems	Digestive system	hsa04976	Bile secretion	23/2054	90/8842	0.338044313335647	0.73444285624679	0.675610344687586	SLC51A/SLC4A4/ABCC3/ATP1A4/CFTR/SLC10A1/ADCY8/UGT1A1/ADCY5/ABCB11/SLCO1B3/ATP1A2/ADCY6/AQP9/ATP1B2/SLC9A3/SLC5A1/SCARB1/SLC10A2/BAAT/ATP1B4/SLC22A1/SCT	23
hsa00510	Metabolism	Glycan biosynthesis and metabolism	hsa00510	N-Glycan biosynthesis	14/2054	53/8842	0.340299036032237	0.73444285624679	0.675610344687586	SRD5A3/ALG2/DAD1/RPN2/STT3A/TMEM258/TUSC3/DOLPP1/DPAGT1/ST6GAL2/MGAT5/STT3B/MGAT5B/MGAT4C	14
hsa05320	Human Diseases	Immune disease	hsa05320	Autoimmune thyroid disease	14/2054	53/8842	0.340299036032237	0.73444285624679	0.675610344687586	HLA-DRA/HLA-DRB1/HLA-G/HLA-DQA1/PRF1/CD40/HLA-DQB1/HLA-DPB1/HLA-DPA1/HLA-B/IL4/HLA-DQA2/HLA-E/IL5	14
hsa04932	Human Diseases	Endocrine and metabolic disease	hsa04932	Non-alcoholic fatty liver disease	39/2054	157/8842	0.344337353088744	0.737126847438282	0.67807933488689	INS/COX7A1/NDUFB3/NDUFB9/ADIPOR1/SOCS3/CASP7/NDUFB11/MLX/NDUFA3/IKBKB/TNF/UQCRH/TGFB1/NR1H3/NDUFA13/COX6B1/JUN/NDUFB1/PIK3R1/AKT3/NDUFA7/NDUFS8/LEP/NDUFB2/CYP2E1/NDUFV1/PKLR/SDHA/COX7A2/IL6R/COX7B/UQCRQ/NDUFA12/COX7C/SDHB/PPARG/FOS/PRKAG2	39
hsa04728	Organismal Systems	Nervous system	hsa04728	Dopaminergic synapse	33/2054	132/8842	0.345865969472508	0.737126847438282	0.67807933488689	MAOA/COMT/CREB3L1/PPP1R1B/CALM1/LRTOMT/SLC6A3/GRIA2/ADCY5/CACNA1D/GNG3/GNAI2/KIF5C/PPP2R1A/AKT3/CACNA1B/GNG5/ARRB2/PPP2R2A/PRKCB/CALM2/KIF5A/PLCB2/ATF6B/SCN1A/DRD2/CAMK2A/FOS/CALML6/DRD5/PPP2R2C/PPP3CA/DRD3	33
hsa04750	Organismal Systems	Sensory system	hsa04750	Inflammatory mediator regulation of TRP channels	25/2054	99/8842	0.352906927402933	0.741107087898872	0.681740738366612	NTRK1/PLA2G4D/IGF1/CALM1/PTGER2/ADCY8/ADCY5/PRKCE/NGF/HTR2A/PIK3R1/MAP2K6/PRKCB/CALM2/PLCB2/ASIC3/ADCY6/TRPM8/TRPA1/CAMK2A/CALML6/IL1RAP/PRKCQ/ASIC4/F2RL1	25
hsa04920	Organismal Systems	Endocrine system	hsa04920	Adipocytokine signaling pathway	18/2054	70/8842	0.354344202102646	0.741107087898872	0.681740738366612	IKBKG/ADIPOR1/SOCS3/PCK2/IKBKB/TNF/TNFRSF1B/NFKBIA/AKT3/LEP/NFKBIE/ACSL3/ACSBG2/CPT1B/PRKCQ/ACSBG1/PRKAG2/CD36	18
hsa05418	Human Diseases	Cardiovascular disease	hsa05418	Fluid shear stress and atherosclerosis	35/2054	141/8842	0.357190917087675	0.741107087898872	0.681740738366612	IKBKG/TP53/CCL2/MMP9/GSTT2/CALM1/KLF2/IKBKB/TNF/CDH5/MGST1/JUN/BCL2/PIK3R1/SDC1/AKT3/RAC2/HSP90AB1/MAP2K6/CALM2/SELE/HMOX1/PDGFB/NOS3/CTNNB1/MMP2/MGST2/FOS/CALML6/GSTT1/RAC3/NFE2L2/MGST3/IL1R2/GSTA2	35
hsa00770	Metabolism	Metabolism of cofactors and vitamins	hsa00770	Pantothenate and CoA biosynthesis	6/2054	21/8842	0.358548516033507	0.741107087898872	0.681740738366612	ALDH1B1/GADL1/ENPP3/PPCDC/ENPP1/DPYS	6
hsa00120	Metabolism	Lipid metabolism	hsa00120	Primary bile acid biosynthesis	5/2054	17/8842	0.358600203822035	0.741107087898872	0.681740738366612	HSD3B7/AMACR/AKR1C4/BAAT/CH25H	5
hsa04810	Cellular Processes	Cell motility	hsa04810	Regulation of actin cytoskeleton	56/2054	230/8842	0.367124623552942	0.752987507887032	0.692669477852557	ACTN1/EGF/INS/BCAR1/SSH2/SSH3/MYH9/MYH11/LIMK2/PIP4K2B/MYLK4/MRAS/MAP2K1/CXCL12/C8B/NCKAP1L/SOS1/PIP5K1B/MYL5/TMSB4X/MYH14/FGF7/PAK6/ARPC3/APC2/RRAS/IQGAP2/ARHGEF12/PPP1R12C/PIK3R1/ARHGEF4/AKT3/MYL9/FGFR1/VAV3/ITGAM/RAC2/ITGAX/ITGAL/LPAR4/FGFR3/FGF2/LPAR2/ITGB2/PDGFB/PFN1/C6/FGF9/FGF22/WASF1/FGF19/PAK3/MYLK/RGCC/RAC3/ITGA3	56
hsa05208	Human Diseases	Cancer: overview	hsa05208	Chemical carcinogenesis - reactive oxygen species	55/2054	226/8842	0.370254165587907	0.752987507887032	0.692669477852557	IKBKG/SLC26A1/CBR1/EGF/GRB2/NOX4/COX7A1/VDAC1/NDUFB3/MAP2K1/GSTT2/NDUFB9/SOS1/FOXO3/NDUFB11/NDUFA3/PRKD1/IKBKB/NFKBIA/UQCRH/MGST1/SLC25A4/NDUFA13/COX6B1/JUN/NDUFB1/PIK3R1/AKT3/NDUFA7/AKR1A1/NDUFS8/NDUFB2/AKR1C3/CYP2E1/NDUFV1/HMOX1/SDHA/COX7A2/COX7B/UQCRQ/NDUFA12/COX7C/PLD2/SDHB/AKR1C4/MGST2/CAT/FOS/EPHX3/GSTT1/SOD2/NFE2L2/MGST3/HGF/GSTA2	55
hsa00330	Metabolism	Amino acid metabolism	hsa00330	Arginine and proline metabolism	13/2054	50/8842	0.373002195146772	0.752987507887032	0.692669477852557	MAOA/ARG2/ALDH1B1/CKB/SMS/ALDH7A1/NOS1/AMD1/SRM/GATM/PRODH/NOS3/CNDP2	13
hsa01524	Human Diseases	Drug resistance: antineoplastic	hsa01524	Platinum drug resistance	19/2054	75/8842	0.37538966668855	0.752987507887032	0.692669477852557	MDM2/TP53/CDKN2A/ATP7B/GSTT2/MSH2/MGST1/TOP2A/BCL2/PIK3R1/AKT3/ATM/TOP2B/MGST2/GSTT1/XIAP/CASP9/MGST3/GSTA2	19
hsa04115	Cellular Processes	Cell growth and death	hsa04115	p53 signaling pathway	19/2054	75/8842	0.37538966668855	0.752987507887032	0.692669477852557	MDM2/TP53/CHEK2/IGF1/CDKN2A/GADD45B/SERPINE1/ZNF385A/GADD45G/BCL2/CCNE2/ATM/IGFBP3/RRM2/TNFRSF10A/SIVA1/EI24/CDK6/CASP9	19
hsa00190	Metabolism	Energy metabolism	hsa00190	Oxidative phosphorylation	34/2054	138/8842	0.378667548002574	0.755120665899871	0.694631759339903	ATP6V1H/ATP6V0A2/COX7A1/NDUFB3/LHPP/ATP6V0E1/NDUFB9/NDUFB11/NDUFA3/UQCRH/ATP6V1F/ATP6V1G2/NDUFA13/COX6B1/ATP6V1G1/NDUFB1/NDUFA7/NDUFS8/NDUFB2/NDUFV1/SDHA/ATP4A/COX7A2/COX7B/ATP6V0D1/COX17/UQCRQ/NDUFA12/COX7C/COX10/SDHB/ATP12A/COX15/ATP6V0C	34
hsa04923	Organismal Systems	Endocrine system	hsa04923	Regulation of lipolysis in adipocytes	15/2054	59/8842	0.393168330989778	0.774972291424364	0.712893171305635	INS/LIPE/ADCY8/NPPA/ADCY5/PLIN1/GNAI2/PIK3R1/AKT3/PTGS2/ADCY6/ABHD5/PTGER3/PRKG2/PNPLA2	15
hsa00020	Metabolism	Carbohydrate metabolism	hsa00020	Citrate cycle (TCA cycle)	8/2054	30/8842	0.395066959441258	0.774972291424364	0.712893171305635	PDHA1/PCK2/IDH3B/PC/SDHA/FH/SDHB/MDH2	8
hsa04916	Organismal Systems	Endocrine system	hsa04916	Melanogenesis	25/2054	101/8842	0.395440406767857	0.774972291424364	0.712893171305635	CREB3L1/TCF7/WNT2/MAP2K1/WNT3/CALM1/WNT10B/ADCY8/ADCY5/KIT/WNT5A/GNAI2/FZD9/WNT4/PRKCB/CALM2/PLCB2/ADCY6/CTNNB1/WNT11/CAMK2A/CALML6/FZD1/LEF1/WNT8A	25
hsa04979	Organismal Systems	Digestive system	hsa04979	Cholesterol metabolism	13/2054	51/8842	0.403291844553881	0.780844597862542	0.718295076903959	APOB/VDAC1/APOE/OSBPL5/ABCA1/ABCB11/LRP2/APOC1/LIPC/MYLIP/SCARB1/PLTP/CD36	13
hsa05130	Human Diseases	Infectious disease: bacterial	hsa05130	Pathogenic Escherichia coli infection	49/2054	203/8842	0.405428770743948	0.780844597862542	0.718295076903959	IKBKG/CLDN10/MYH9/MYH11/CLDN5/TUBB4B/MYO1F/CLDN1/CLDN23/TUBB2A/NCKAP1L/MYH14/CASP7/TUBB3/GAPDH/ARPC3/IKBKB/TMED10/TNF/NFKBIA/ARHGEF12/TUBA4A/JUN/TLR4/TUBA1A/CLDN14/TUBB2B/CLDN4/LPAR4/FCGR2A/RAB1A/LPAR2/TNFRSF10A/CLDN15/MYO1A/TUBA8/CYTH2/IL18/MYO1G/TUBA3E/ABI1/WASF1/FOS/TLR5/TUBA3D/PAK3/CASP9/CYTH4/CLDN8	49
hsa00830	Metabolism	Metabolism of cofactors and vitamins	hsa00830	Retinol metabolism	17/2054	68/8842	0.410220665095669	0.780844597862542	0.718295076903959	ADH1B/AOX1/RDH11/DGAT1/UGT1A1/CYP2C18/ALDH1A1/RDH13/CYP2W1/PNPLA4/ADH6/DHRS4L2/RDH12/LRAT/ADH1A/CYP3A7/RDH16	17
hsa00061	Metabolism	Lipid metabolism	hsa00061	Fatty acid biosynthesis	5/2054	18/8842	0.410447281484495	0.780844597862542	0.718295076903959	MECR/HSD17B8/ACSL3/ACSBG2/ACSBG1	5
hsa04936	Human Diseases	Endocrine and metabolic disease	hsa04936	Alcoholic liver disease	35/2054	144/8842	0.410993478933908	0.780844597862542	0.718295076903959	IKBKG/ADH1B/NOX4/C1QB/LPIN3/C3/ALDH1B1/TCF7/C1QA/ADIPOR1/FOXO3/CD14/C2/C1QC/SCD/IKBKB/TNF/ALDH7A1/NFKBIA/ACOX3/FOXO1/TLR4/AKT3/MAP2K6/CYP2E1/ACADM/ADH6/CPT1B/LBP/C3AR1/CTNNB1/LEF1/PRKAG2/ADH1A/CXCL1	35
hsa04972	Organismal Systems	Digestive system	hsa04972	Pancreatic secretion	26/2054	106/8842	0.412176034062339	0.780844597862542	0.718295076903959	ATP2B3/SLC4A4/CD38/PNLIPRP2/ATP1A4/CFTR/CPA2/CEL/ADCY8/PRSS3/ADCY5/TPCN2/RAB27B/BST1/PRKCB/CTRB1/PLCB2/ATP1A2/CLCA2/ADCY6/ATP1B2/ATP2A3/RAP1B/ATP1B4/SCT/CLCA4	26
hsa01240	Metabolism	Global and overview maps	hsa01240	Biosynthesis of cofactors	37/2054	153/8842	0.420346468666491	0.790880066205685	0.727526654512406	CMPK2/PNPO/LIPT2/CMPK1/AK8/RDH11/ALDH1B1/RGN/NME6/UROS/NADSYN1/AK5/PTS/UGT1A1/NME2/NME3/GCLC/DHODH/HMBS/GPHN/MTHFD2L/RDH13/AKR1A1/PDXP/PPCDC/NMNAT3/NMNAT2/SHMT1/VKORC1/ALPL/PMM1/COX10/AK7/RFK/RDH12/HPD/COX15	37
hsa04022	Environmental Information Processing	Signal transduction	hsa04022	cGMP-PKG signaling pathway	40/2054	166/8842	0.424869776508939	0.790880066205685	0.727526654512406	INS/ATP2B3/CREB3L1/VDAC1/MYLK4/MAP2K1/ATP1A4/CALM1/VASP/ADCY8/NPPA/ADCY5/CACNA1D/PRKCE/SLC25A4/GNAI2/ADORA3/CACNA1S/AKT3/MYL9/SLC8A3/KCNMB3/CALM2/PLCB2/ATP1A2/ATF6B/ADCY6/AGTR1/CACNA1F/ATP1B2/NOS3/ATP2A3/CALML6/PRKG2/EDNRA/MYH7/PIK3R5/MYLK/ATP1B4/PPP3CA	40
hsa05016	Human Diseases	Neurodegenerative disease	hsa05016	Huntington disease	74/2054	311/8842	0.427607216065998	0.790880066205685	0.727526654512406	TP53/CREB3L1/COX7A1/VDAC1/NDUFB3/SLC1A3/TUBB4B/TFAM/TUBB2A/NDUFB9/PSMB5/NDUFB11/TUBB3/DCTN2/GRIA2/POLR2E/DNAH17/NDUFA3/GPX3/PSMB2/UQCRH/DNAH2/GPX7/IFT57/POLR2H/PSMC5/DNAH3/SLC25A4/POLR2F/NDUFA13/COX6B1/TUBA4A/KIF5C/POLR2G/TUBA1A/PSMA3/NDUFB1/CACNA1B/NDUFA7/TUBB2B/GPX2/NDUFS8/PSMA7/NDUFB2/DNAH10/DNAH8/RCOR1/NDUFV1/KIF5A/PLCB2/KCNJ10/PSMB6/PSMC2/STX1A/TBP/SDHA/COX7A2/COX7B/PSMD8/AP2S1/UQCRQ/NDUFA12…	74
hsa00270	Metabolism	Amino acid metabolism	hsa00270	Cysteine and methionine metabolism	13/2054	52/8842	0.433705267980512	0.790880066205685	0.727526654512406	AHCY/ENOPH1/SMS/GCLC/AMD1/CDO1/PHGDH/SRM/GNMT/SDSL/TST/MDH2/SDS	13
hsa03060	Genetic Information Processing	Folding, sorting and degradation	hsa03060	Protein export	8/2054	31/8842	0.434628072520198	0.790880066205685	0.727526654512406	SPCS3/HSPA5/SEC61G/SPCS1/SRP72/SEC61B/GET4/SRP14	8
hsa05415	Human Diseases	Cardiovascular disease	hsa05415	Diabetic cardiomyopathy	49/2054	205/8842	0.436092379928398	0.790880066205685	0.727526654512406	INS/PDHA1/TGFB3/COX7A1/VDAC1/NDUFB3/TGFBR2/MMP9/NDUFB9/PDK4/CMA1/NDUFB11/GAPDH/NDUFA3/AGT/ACE/TNNI3/UQCRH/TGFB1/CYBB/SLC25A4/NDUFA13/COX6B1/NDUFB1/PIK3R1/AKT3/NDUFA7/RAC2/NDUFS8/NDUFB2/PRKCB/NDUFV1/PLCB2/SDHA/COX7A2/COX7B/UQCRQ/NDUFA12/COX7C/CPT1B/AGTR1/SDHB/NOS3/MMP2/CAMK2A/ATP2A3/COL1A2/COL1A1/CD36	49
hsa00280	Metabolism	Amino acid metabolism	hsa00280	Valine, leucine and isoleucine degradation	12/2054	48/8842	0.440502232520203	0.790880066205685	0.727526654512406	AUH/AOX1/HMGCL/ALDH6A1/ALDH1B1/MCCC1/ALDH7A1/PCCB/ACAD8/HMGCLL1/ACADM/OXCT2	12
hsa05020	Human Diseases	Neurodegenerative disease	hsa05020	Prion disease	66/2054	278/8842	0.442489300675806	0.790880066205685	0.727526654512406	CASP12/CREB3L1/C1QB/COX7A1/VDAC1/NDUFB3/HSPA1B/TUBB4B/TUBB2A/HSPA5/C1QA/NDUFB9/C8B/RYR3/PSMB5/C1QC/NDUFB11/CSNK2B/TUBB3/NDUFA3/TNF/CACNA1D/PSMB2/UQCRH/PSMC5/CYBB/SLC25A4/NDUFA13/COX6B1/HSPA6/TUBA4A/KIF5C/TUBA1A/PSMA3/NDUFB1/PIK3R1/CACNA1S/CACNA1B/NDUFA7/TUBB2B/RAC2/NDUFS8/PSMA7/NDUFB2/NDUFV1/KIF5A/PSMB6/PSMC2/ATF6B/SDHA/COX7A2/COX7B/PSMD8/HSPA1A/UQCRQ/NDUFA12/COX7C/CACNA1F/TUBA8/SDHB/TUBA3E/C6/CS…	66
hsa00790	Metabolism	Metabolism of cofactors and vitamins	hsa00790	Folate biosynthesis	7/2054	27/8842	0.442571269607139	0.790880066205685	0.727526654512406	CBR1/PTS/GPHN/AKR1C3/ALPL/PAH/TPH1	7
hsa04929	Organismal Systems	Endocrine system	hsa04929	GnRH secretion	16/2054	65/8842	0.442893772230189	0.790880066205685	0.727526654512406	MAP2K1/GABBR2/HCN1/CACNA1D/PIK3R1/CACNA1S/AKT3/ARRB2/PRKCB/PLCB2/CACNA1H/CACNA1F/KCNN1/CACNA1G/GNRH2/LHB	16
hsa04962	Organismal Systems	Excretory system	hsa04962	Vasopressin-regulated water reabsorption	11/2054	44/8842	0.4477988608055	0.790880066205685	0.727526654512406	CREB3L1/VAMP2/DCTN2/DYNC1LI2/AQP3/DYNC1I1/RAB11B/STX4/ADCY6/ARHGDIG/ARHGDIA	11
hsa04062	Organismal Systems	Immune system	hsa04062	Chemokine signaling pathway	46/2054	193/8842	0.448570298202884	0.790880066205685	0.727526654512406	IKBKG/PTK2B/CCL18/GRB2/BCAR1/CCL2/CXCL14/MAP2K1/CXCL12/SOS1/FOXO3/CCR3/ADCY8/CXCR3/CCL21/CCR5/ADCY5/ELMO1/IKBKB/GNG3/NFKBIA/GNAI2/PIK3R1/SHC4/AKT3/GNG5/VAV3/ARRB2/RAC2/PRKCB/PLCB2/CXCR6/CCL3/CXCL16/GRK7/ADCY6/CCL20/CCR1/CX3CR1/RAP1B/PIK3R5/RAC3/XCR1/CXCR2/RASGRP2/CXCL1	46
hsa05133	Human Diseases	Infectious disease: bacterial	hsa05133	Pertussis	19/2054	78/8842	0.449915107356287	0.790880066205685	0.727526654512406	C1QB/C3/C1QA/CALM1/CD14/C2/C1QC/CASP7/TNF/GNAI2/JUN/TLR4/ITGAM/CALM2/ITGB2/IL23A/FOS/CALML6/C4BPB	19
hsa05160	Human Diseases	Infectious disease: viral	hsa05160	Hepatitis C	38/2054	159/8842	0.451043981883596	0.790880066205685	0.727526654512406	IKBKG/EGF/TP53/GRB2/CLDN10/CLDN5/CLDN1/CLDN23/MAP2K1/SOS1/YWHAE/SOCS3/OAS3/IKBKB/TNF/CD81/NFKBIA/YWHAH/NR1H3/PPP2R1A/PIAS1/PIK3R1/AKT3/CLDN14/CLDN4/PPP2R2A/E2F3/YWHAZ/CLDN15/PSME3/MYC/CDK6/CTNNB1/SCARB1/E2F1/PPP2R2C/CASP9/CLDN8	38
hsa04380	Organismal Systems	Development and regeneration	hsa04380	Osteoclast differentiation	34/2054	142/8842	0.452262794457796	0.790880066205685	0.727526654512406	FOSL1/IKBKG/GRB2/FHL2/TYROBP/TGFBR2/FOSL2/MAP2K1/SOCS3/FOSB/IKBKB/TNF/NFKBIA/TGFB1/FCGR2B/CSF1/JUN/PIK3R1/AKT3/LILRA1/MAP2K6/ACP5/TNFRSF11B/FCGR2A/LILRB5/FCGR3A/SPI1/LILRB2/PPARG/FOS/ATP2A3/PPP3CA/TNFSF11/FCGR2C	34
hsa03030	Genetic Information Processing	Replication and repair	hsa03030	DNA replication	9/2054	36/8842	0.464320596036286	0.807823077797823	0.743112446932401	POLA1/RNASEH2A/RFC2/RNASEH2C/LIG1/MCM2/DNA2/POLD4/RNASEH2B	9
hsa00604	Metabolism	Glycan biosynthesis and metabolism	hsa00604	Glycosphingolipid biosynthesis - ganglio series	4/2054	15/8842	0.473700078528193	0.819958003949815	0.754275305377512	B4GALNT1/B3GALT4/ST6GALNAC4/ST8SIA5	4
hsa04919	Organismal Systems	Endocrine system	hsa04919	Thyroid hormone signaling pathway	29/2054	122/8842	0.478796663739954	0.82459425421881	0.758540169029805	MDM2/TP53/DIO3/NOTCH4/MED12L/MAP2K1/ATP1A4/NOTCH2/THRB/FOXO1/KAT2B/RHEB/PIK3R1/AKT3/WNT4/PRKCB/PLCB2/MED14/ATP1A2/MED13L/MYC/PLCZ1/ATP1B2/CTNNB1/ATP2A3/SLCO1C1/MYH7/CASP9/ATP1B4	29
hsa04917	Organismal Systems	Endocrine system	hsa04917	Prolactin signaling pathway	17/2054	71/8842	0.489279685667377	0.838413933731535	0.771252823744397	INS/GRB2/MAP2K1/SOS1/SOCS3/FOXO3/CYP17A1/STAT5A/PRLR/PIK3R1/SHC4/AKT3/FOS/TNFSF11/LHB/SLC2A2/LHCGR	17
hsa00534	Metabolism	Glycan biosynthesis and metabolism	hsa00534	Glycosaminoglycan biosynthesis - heparan sulfate / heparin	6/2054	24/8842	0.496881489259043	0.846701207207229	0.778876245555654	HS3ST3A1/HS6ST3/XYLT2/NDST4/HS3ST1/HS6ST1	6
hsa01521	Human Diseases	Drug resistance: antineoplastic	hsa01521	EGFR tyrosine kinase inhibitor resistance	19/2054	80/8842	0.499535281473425	0.846701207207229	0.778876245555654	EGF/GRB2/IGF1/MAP2K1/SOS1/FOXO3/BCL2/PIK3R1/SHC4/AKT3/NRG2/EIF4EBP1/NRG1/PRKCB/FGFR3/FGF2/IL6R/PDGFB/HGF	19
hsa04520	Cellular Processes	Cellular community - eukaryotes	hsa04520	Adherens junction	22/2054	93/8842	0.501564937993725	0.846701207207229	0.778876245555654	ACTN1/SNAI1/TGFBR2/CTNNA1/TCF7/MYL5/CSNK2B/CDH5/PTPRF/ARHGAP29/MYL9/FGFR1/RAC2/PTPRB/CDH1/CTNNB1/SMURF1/WASF1/CSNK2A2/RAP1B/LEF1/RAC3	22
hsa04150	Environmental Information Processing	Signal transduction	hsa04150	mTOR signaling pathway	37/2054	158/8842	0.508874365499624	0.854808663228432	0.786334254181425	RPS6KA2/INS/ATP6V1H/GRB2/LPIN3/AKT1S1/IGF1/RPS6KA6/WNT2/MAP2K1/WNT3/CAB39/SOS1/WNT10B/RNF152/IKBKB/SEH1L/TNF/RPS6KA1/ATP6V1F/ATP6V1G2/SGK1/WNT5A/ATP6V1G1/RHEB/PIK3R1/AKT3/FZD9/EIF4EBP1/WNT4/PRKCB/SLC3A2/DDIT4/WNT11/LAMTOR5/FZD1/WNT8A	37
hsa03050	Genetic Information Processing	Folding, sorting and degradation	hsa03050	Proteasome	11/2054	46/8842	0.513422078197155	0.858220238555049	0.789472545421838	PSMB9/PSMB5/PSMB2/PSMC5/PSMA3/PSMA7/PSME2/PSMB6/PSMC2/PSMD8/PSME3	11
hsa04070	Environmental Information Processing	Signal transduction	hsa04070	Phosphatidylinositol signaling system	23/2054	98/8842	0.517039193766374	0.860050561338213	0.791156250281795	PIP4K2B/OCRL/INPP5A/CALM1/PIP5K1B/DGKB/MTMR3/DGKK/INPP4B/INPP5D/CDS1/SYNJ2/PIK3R1/DGKH/PRKCB/CALM2/PLCB2/MTMR6/DGKI/PLCZ1/IP6K3/CALML6/PIK3C2G	23
hsa00513	Metabolism	Glycan biosynthesis and metabolism	hsa00513	Various types of N-glycan biosynthesis	10/2054	42/8842	0.524365545398214	0.868003160100928	0.798471806482718	ALG2/DAD1/CHST8/RPN2/STT3A/TMEM258/TUSC3/B4GALNT4/STT3B/MGAT4C	10
hsa05022	Human Diseases	Neurodegenerative disease	hsa05022	Pathways of neurodegeneration - multiple diseases	112/2054	483/8842	0.527467556325834	0.868643767301208	0.799061097872388	CASP12/CDK5/NOX4/COX7A1/SIGMAR1/VDAC1/NDUFB3/PPID/TUBB4B/PSEN2/TUBB2A/HSPA5/WNT2/MAP2K1/WNT3/NDUFB9/CALM1/RYR3/WNT10B/PSMB5/CASP7/NDUFB11/CSNK2B/TUBB3/SLC6A3/DCTN2/GRIA2/DNAH17/NDUFA3/TNF/TNFRSF1B/DKK1/CACNA1D/GPX3/APC2/PSMB2/UQCRH/DNAH2/GPX7/IFT57/PSMC5/DNAH3/CYBB/CSF1/SLC25A4/WNT5A/NDUFA13/COX6B1/NOS1/TUBA4A/KIF5C/BCL2/TUBA1A/PSMA3/NDUFB1/CACNA1S/CACNA1B/NDUFA7/TUBB2B/GPX2/FZD9/NDUFS8/PSMA7/WNT…	112
hsa04211	Organismal Systems	Aging	hsa04211	Longevity regulating pathway	21/2054	90/8842	0.531926869288739	0.868643767301208	0.799061097872388	TP53/INS/CREB3L1/AKT1S1/IGF1/ADIPOR1/FOXO3/ADCY8/ADCY5/EHMT2/FOXO1/RHEB/PIK3R1/AKT3/EIF4EBP1/ATF6B/ADCY6/PPARG/CAT/SOD2/PRKAG2	21
hsa04630	Environmental Information Processing	Signal transduction	hsa04630	JAK-STAT signaling pathway	39/2054	168/8842	0.532394567055579	0.868643767301208	0.799061097872388	EGF/GRB2/AOX1/CNTFR/TSLP/SOS1/SOCS3/IL11/LIF/IL22RA2/IFNK/STAT5A/PRLR/BCL2/IL21R/IL31RA/PIAS1/PIK3R1/AKT3/STAM/LEP/IL6ST/IL4R/CLCF1/IL4/IL20RB/IL6R/PDGFB/MYC/CSF2RB/IL23A/IL20RA/PIM1/GH2/CNTF/IL7/IL13/IL5/GH1	39
hsa03018	Genetic Information Processing	Folding, sorting and degradation	hsa03018	RNA degradation	18/2054	78/8842	0.557014230314281	0.904485012081761	0.832031281371708	BTG2/TOB1/EXOSC5/EXOSC9/CNOT8/PAN2/DCPS/CNOT3/BTG4/BTG1/CNOT10/LSM7/ZCCHC7/LSM3/LSM2/DCP2/C1D/PABPC5	18
hsa04071	Environmental Information Processing	Signal transduction	hsa04071	Sphingolipid signaling pathway	28/2054	122/8842	0.564773185570959	0.907149567455453	0.834482392658512	TP53/S1PR3/MAP2K1/TNF/PRKCE/FCER1G/ACER2/GNAI2/ADORA3/BCL2/PPP2R1A/PIK3R1/AKT3/RAC2/PPP2R2A/PRKCB/PLCB2/SMPD2/SGMS1/PLD2/NOS3/ACER1/ABCC1/PPP2R2C/RAC3/CERS4/SPTSSB/S1PR1	28
hsa01523	Human Diseases	Drug resistance: antineoplastic	hsa01523	Antifolate resistance	7/2054	30/8842	0.56537107690663	0.907149567455453	0.834482392658512	IKBKG/ABCC3/IKBKB/TNF/FOLR2/SHMT1/ABCC1	7
hsa04066	Environmental Information Processing	Signal transduction	hsa04066	HIF-1 signaling pathway	25/2054	109/8842	0.566635946827013	0.907149567455453	0.834482392658512	EGF/INS/PDHA1/IGF1/MAP2K1/SERPINE1/PDK1/TEK/GAPDH/NPPA/ANGPT4/CYBB/BCL2/TLR4/PIK3R1/AKT3/ANGPT1/EIF4EBP1/PRKCB/HMOX1/EGLN1/IL6R/ALDOC/NOS3/CAMK2A	25
hsa04371	Environmental Information Processing	Signal transduction	hsa04371	Apelin signaling pathway	32/2054	140/8842	0.575045518476499	0.913673146496238	0.840483400697264	TFAM/MYLK4/MRAS/MAP2K1/SERPINE1/CALM1/LIPE/RYR3/KLF2/ADCY8/ADCY5/PRKCE/GNG3/MYL3/RRAS/PLIN1/GNAI2/NOS1/AKT3/GNG5/SLC8A3/CALM2/CDH1/PLCB2/ADCY6/AGTR1/NOS3/CALML6/PIK3R5/MYLK/APLNR/PRKAG2	32
hsa05211	Human Diseases	Cancer: specific types	hsa05211	Renal cell carcinoma	16/2054	70/8842	0.576069579169182	0.913673146496238	0.840483400697264	GRB2/TGFB3/MAP2K1/SOS1/PAK6/TGFB1/JUN/PIK3R1/AKT3/EGLN1/ARNT2/PDGFB/FH/RAP1B/PAK3/HGF	16
hsa04723	Organismal Systems	Nervous system	hsa04723	Retrograde endocannabinoid signaling	34/2054	149/8842	0.579803334667695	0.915337671859648	0.842014589332227	NDUFB3/GABRG2/GABRA2/NDUFB9/GABRQ/DAGLA/NDUFB11/ADCY8/GRIA2/NDUFA3/ADCY5/CACNA1D/GNG3/GABRG1/NDUFA13/GABRR1/GNAI2/NDUFB1/CACNA1S/RIMS1/CACNA1B/NDUFA7/GNG5/NDUFS8/NDUFB2/PRKCB/PTGS2/NDUFV1/PLCB2/ADCY6/NDUFA12/CACNA1F/GABRR3/CNR1	34
hsa04713	Organismal Systems	Environmental adaptation	hsa04713	Circadian entrainment	22/2054	97/8842	0.590776012620593	0.91872776132334	0.845133115833787	CALM1/RYR3/ADCY8/GRIA2/ADCY5/CACNA1D/GNG3/RPS6KA5/GNAI2/NOS1/GNG5/PRKCB/CALM2/PLCB2/ADCY6/CACNA1H/CAMK2A/FOS/CALML6/PRKG2/CACNA1G/MTNR1B	22
hsa04961	Organismal Systems	Excretory system	hsa04961	Endocrine and other factor-regulated calcium reabsorption	12/2054	53/8842	0.593741565074189	0.91872776132334	0.845133115833787	ATP2B3/PTH1R/ATP1A4/TRPV5/SLC8A3/PRKCB/PLCB2/ATP1A2/AP2S1/ADCY6/ATP1B2/ATP1B4	12
hsa00230	Metabolism	Nucleotide metabolism	hsa00230	Purine metabolism	29/2054	128/8842	0.595959412221893	0.91872776132334	0.845133115833787	PDE4D/DCK/PDE11A/AK8/PRPS2/NME6/DGUOK/AK5/ADCY8/ADCY5/NME2/NME3/PNP/FHIT/ADK/ENPP3/GMPR/AMPD1/ADA/NT5C2/PRPS1L1/NTPCR/ENPP1/RRM2/ADCY6/ENTPD5/NT5C/AK7/PDE6B	29
hsa05120	Human Diseases	Infectious disease: bacterial	hsa05120	Epithelial cell signaling in Helicobacter pylori infection	16/2054	71/8842	0.601317548187889	0.91872776132334	0.845133115833787	IKBKG/ATP6V1H/ATP6V0A2/ATP6V0E1/IKBKB/NFKBIA/ATP6V1F/ATP6V1G2/JUN/ATP6V1G1/PTPRZ1/ATP6V0D1/HBEGF/CXCR2/CXCL1/ATP6V0C	16
hsa05204	Human Diseases	Cancer: overview	hsa05204	Chemical carcinogenesis - DNA adducts	16/2054	71/8842	0.601317548187889	0.91872776132334	0.845133115833787	CBR1/CYP3A43/SULT1A2/GSTT2/UGT1A1/CYP2C18/HSD11B1L/MGST1/CYP2E1/PTGS2/HPGDS/MGST2/GSTT1/MGST3/CYP3A7/GSTA2	16
hsa05230	Human Diseases	Cancer: overview	hsa05230	Central carbon metabolism in cancer	16/2054	71/8842	0.601317548187889	0.91872776132334	0.845133115833787	TP53/RET/PDHA1/NTRK1/MAP2K1/PDK1/KIT/PIK3R1/AKT3/FGFR1/PGAM4/FGFR3/MYC/SLC16A3/PGAM2/SLC2A2	16
hsa05417	Human Diseases	Cardiovascular disease	hsa05417	Lipid and atherosclerosis	49/2054	216/8842	0.602779887295335	0.91872776132334	0.845133115833787	APOB/IKBKG/TP53/CCL2/HSPA1B/HSPA5/MMP9/CALM1/MMP3/CD14/ABCA1/CASP7/CD40/CASP6/IKBKB/TNF/NFKBIA/CYBB/HSPA6/JUN/BCL2/TLR4/PIK3R1/AKT3/VAV3/HSP90AB1/MAP2K6/CALM2/SELE/PLCB2/CCL3/TNFRSF10A/HSPA1A/LBP/VLDLR/IL18/NOS3/PPARG/CAMK2A/FOS/POU2F3/CALML6/RAP1B/CASP9/SOD2/NFE2L2/PPP3CA/CD36/CXCL1	49
hsa00030	Metabolism	Carbohydrate metabolism	hsa00030	Pentose phosphate pathway	7/2054	31/8842	0.603504453186006	0.91872776132334	0.845133115833787	RGN/PRPS2/PRPS1L1/ALDOC/GLYCTK/FBP1/TKTL1	7
hsa04666	Organismal Systems	Immune system	hsa04666	Fc gamma R-mediated phagocytosis	22/2054	98/8842	0.612120881236289	0.923773998323566	0.849775124248874	PLA2G4D/LIMK2/MAP2K1/PIP5K1B/VASP/ARPC3/PRKCE/FCGR2B/INPP5D/MARCKSL1/PIK3R1/AKT3/VAV3/RAC2/PRKCB/AMPH/FCGR2A/MARCKS/PLD2/FCGR3A/WASF1/LAT	22
hsa04720	Organismal Systems	Nervous system	hsa04720	Long-term potentiation	15/2054	67/8842	0.612237312671924	0.923773998323566	0.849775124248874	RPS6KA2/RPS6KA6/MAP2K1/CALM1/ADCY8/GRIA2/RPS6KA1/PRKCB/CALM2/PLCB2/PPP1R1A/CAMK2A/CALML6/RAP1B/PPP3CA	15
hsa04611	Organismal Systems	Immune system	hsa04611	Platelet activation	28/2054	125/8842	0.622132702703172	0.932682371088231	0.857969892218839	PLA2G4D/MYLK4/APBB1IP/VASP/SNAP23/ADCY8/TBXA2R/ADCY5/FCER1G/ARHGEF12/VWF/GNAI2/PIK3R1/AKT3/P2RY12/PLCB2/FCGR2A/TBXAS1/ADCY6/FGB/NOS3/PRKG2/RAP1B/PIK3R5/MYLK/COL1A2/COL1A1/RASGRP2	28
hsa00983	Metabolism	Xenobiotics biodegradation and metabolism	hsa00983	Drug metabolism - other enzymes	18/2054	81/8842	0.628138759595635	0.932682371088231	0.857969892218839	CMPK1/GSTT2/NME6/TK2/UGT1A1/NME2/NME3/MGST1/CYP2E1/RRM2/UPP2/UCK1/DPYS/MGST2/DUT/GSTT1/MGST3/GSTA2	18
hsa05235	Human Diseases	Cancer: overview	hsa05235	PD-L1 expression and PD-1 checkpoint pathway in cancer	20/2054	90/8842	0.630517751645004	0.932682371088231	0.857969892218839	IKBKG/ALK/EGF/MAP2K1/CSNK2B/IKBKB/NFKBIA/JUN/TLR4/PIK3R1/AKT3/CD274/MAP2K6/NFKBIE/FOS/CSNK2A2/PRKCQ/LAT/PPP3CA/BATF2	20
hsa05012	Human Diseases	Neurodegenerative disease	hsa05012	Parkinson disease	61/2054	271/8842	0.635935555359616	0.932682371088231	0.857969892218839	SLC39A1/MAOA/TP53/COX7A1/VDAC1/NDUFB3/TUBB4B/TUBB2A/HSPA5/NDUFB9/CALM1/RYR3/PSMB5/SLC39A4/NDUFB11/TUBB3/SLC6A3/NDUFA3/ADCY5/PSMB2/UQCRH/PSMC5/SLC25A4/NDUFA13/COX6B1/GNAI2/TUBA4A/KIF5C/TUBA1A/PSMA3/NDUFB1/NDUFA7/TUBB2B/NDUFS8/PSMA7/NDUFB2/CALM2/UBE2L3/NDUFV1/KIF5A/PSMB6/PSMC2/SDHA/GPR37/COX7A2/COX7B/PSMD8/UQCRQ/NDUFA12/COX7C/TUBA8/DRD2/SDHB/TUBA3E/SLC39A12/CAMK2A/CALML6/TUBA3D/CASP9/NFE2L2/SNCAIP	61
hsa03440	Genetic Information Processing	Replication and repair	hsa03440	Homologous recombination	9/2054	41/8842	0.636866384448928	0.932682371088231	0.857969892218839	MUS81/RAD54L/BRCC3/RAD54B/ATM/RBBP8/TOP3A/BLM/POLD4	9
hsa05033	Human Diseases	Substance dependence	hsa05033	Nicotine addiction	9/2054	41/8842	0.636866384448928	0.932682371088231	0.857969892218839	GABRG2/GABRA2/GABRQ/GRIA2/CHRNB2/GABRG1/GABRR1/CACNA1B/GABRR3	9
hsa04530	Cellular Processes	Cellular community - eukaryotes	hsa04530	Tight junction	38/2054	170/8842	0.637287367928322	0.932682371088231	0.857969892218839	ACTN1/CLDN10/MYH9/DLG1/MYH11/CLDN5/CLDN1/CLDN23/CFTR/VASP/MYH14/CD1A/ARPC3/CACNA1D/PRKCE/PARD6A/TUBA4A/JUN/PPP2R1A/TUBA1A/AMOT/CLDN14/MYL9/CLDN4/PPP2R2A/PARD6B/PARD6G/CD1E/CLDN15/TUBA8/TUBA3E/NEDD4L/CD1B/TUBA3D/PPP2R2C/TJP3/PRKAG2/CLDN8	38
hsa04550	Cellular Processes	Cellular community - eukaryotes	hsa04550	Signaling pathways regulating pluripotency of stem cells	32/2054	144/8842	0.645531015386524	0.938785773476809	0.863584381836978	GRB2/IGF1/TCF7/WNT2/MAP2K1/WNT3/INHBB/WNT10B/LIF/APC2/WNT5A/PIK3R1/AKT3/FGFR1/FZD9/WNT4/AXIN2/FGFR3/IL6ST/DLX5/FGF2/MYC/ESRRB/CTNNB1/WNT11/HESX1/INHBA/POU5F1B/FZD1/WNT8A/NANOG/OTX1	32
hsa04935	Organismal Systems	Endocrine system	hsa04935	Growth hormone synthesis, secretion and action	27/2054	122/8842	0.648457922879549	0.938785773476809	0.863584381836978	GRB2/BCAR1/CREB3L1/IGF1/MAP2K1/SOS1/SOCS3/ADCY8/IGFALS/ADCY5/CACNA1D/STAT5A/GNAI2/PIK3R1/CACNA1S/SHC4/AKT3/MAP2K6/PRKCB/IGFBP3/PLCB2/ATF6B/ADCY6/CACNA1F/FOS/GH2/GH1	27
hsa00562	Metabolism	Carbohydrate metabolism	hsa00562	Inositol phosphate metabolism	16/2054	73/8842	0.6497168402948	0.938785773476809	0.863584381836978	ALDH6A1/MINPP1/PIP4K2B/OCRL/INPP5A/PIP5K1B/MTMR3/INPP4B/INPP5D/SYNJ2/PLCB2/MTMR6/PIP5KL1/PLCZ1/ISYNA1/PIK3C2G	16
hsa04625	Organismal Systems	Immune system	hsa04625	C-type lectin receptor signaling pathway	23/2054	105/8842	0.66380881558056	0.941356202422534	0.865948906689042	IKBKG/MDM2/MRAS/CALM1/CBLB/PLK3/IKBKB/TNF/NFKBIA/RRAS/FCER1G/ARHGEF12/BCL3/JUN/PIK3R1/AKT3/CALM2/PTGS2/CLEC7A/IL23A/CALML6/EGR2/PPP3CA	23
hsa05110	Human Diseases	Infectious disease: bacterial	hsa05110	Vibrio cholerae infection	11/2054	51/8842	0.663984262086197	0.941356202422534	0.865948906689042	ATP6V1H/ATP6V0A2/ATP6V0E1/CFTR/SEC61G/SEC61B/ATP6V1F/ATP6V1G2/ATP6V1G1/ATP6V0D1/ATP6V0C	11
hsa05161	Human Diseases	Infectious disease: viral	hsa05161	Hepatitis B	36/2054	163/8842	0.666217396097443	0.941356202422534	0.865948906689042	CASP12/IKBKG/PTK2B/TP53/GRB2/CCNA2/CREB3L1/TGFB3/TGFBR2/MMP9/MAP2K1/SOS1/SLC10A1/IFIH1/IKBKB/TNF/NFKBIA/TGFB1/STAT5A/JUN/BCL2/TLR4/CCNE2/PIK3R1/AKT3/MAP2K6/PRKCB/E2F3/YWHAZ/ATF6B/MYC/FOS/E2F1/EGR2/CASP9/HSPG2	36
hsa00380	Metabolism	Amino acid metabolism	hsa00380	Tryptophan metabolism	9/2054	42/8842	0.667548431462759	0.941356202422534	0.865948906689042	MAOA/AOX1/ALDH1B1/ALDH7A1/AADAT/ACMSD/GCDH/CAT/TPH1	9
hsa04216	Cellular Processes	Cell growth and death	hsa04216	Ferroptosis	9/2054	42/8842	0.667548431462759	0.941356202422534	0.865948906689042	TP53/SLC7A11/GCLC/CYBB/PCBP2/SLC3A2/ACSL3/HMOX1/FTL	9
hsa04142	Cellular Processes	Transport and catabolism	hsa04142	Lysosome	29/2054	132/8842	0.668059240428895	0.941356202422534	0.865948906689042	CTSH/ATP6V1H/ATP6V0A2/LAPTM5/AGA/SLC11A1/IDS/CTSB/LAMP1/LAPTM4A/NAGPA/AP3M2/PLA2G15/AP3B2/CTSZ/AP4M1/ACP5/HYAL3/GALNS/TPP1/ATP6V0D1/ARSG/NAPSA/SGSH/AP3S1/SLC17A5/NAGLU/HYAL1/ATP6V0C	29
hsa04724	Organismal Systems	Nervous system	hsa04724	Glutamatergic synapse	25/2054	115/8842	0.683357605178318	0.955029479495295	0.878526886524457	GLUL/PLA2G4D/SLC1A3/ADCY8/GRIA2/GRIK5/HOMER2/ADCY5/CACNA1D/GNG3/DLGAP1/SLC1A6/GNAI2/GRIK4/GNG5/PRKCB/SHANK2/PLCB2/GRM4/ADCY6/PLD2/SLC1A7/GRIK2/PPP3CA/GRM8	25
hsa00980	Metabolism	Xenobiotics biodegradation and metabolism	hsa00980	Metabolism of xenobiotics by cytochrome P450	17/2054	79/8842	0.683364202336809	0.955029479495295	0.878526886524457	CBR1/ALDH3B1/ADH1B/GSTT2/UGT1A1/HSD11B1L/CYP2D6/MGST1/CYP2E1/DHDH/HPGDS/ADH6/MGST2/GSTT1/ADH1A/MGST3/GSTA2	17
hsa04910	Organismal Systems	Endocrine system	hsa04910	Insulin signaling pathway	30/2054	138/8842	0.693709536521715	0.96160549574758	0.88457613129427	PHKA2/INS/GRB2/PYGM/MAP2K1/INPP5A/CALM1/LIPE/SOS1/SOCS3/CBLB/SH2B2/PCK2/IKBKB/FLOT1/PTPRF/FOXO1/RHEB/PIK3R1/SHC4/AKT3/EIF4EBP1/CALM2/PKLR/EXOC7/PPP1R3F/PHKG2/CALML6/FBP1/PRKAG2	30
hsa05135	Human Diseases	Infectious disease: bacterial	hsa05135	Yersinia infection	30/2054	138/8842	0.693709536521715	0.96160549574758	0.88457613129427	IKBKG/RPS6KA2/PTK2B/BCAR1/NLRC4/CCL2/RPS6KA6/MAP2K1/PIP5K1B/ARPC3/ELMO1/IKBKB/TNF/NFKBIA/RPS6KA1/ARHGEF12/JUN/RHOG/TLR4/PIK3R1/AKT3/VAV3/RAC2/MAP2K6/FCGR2A/IL18/FOS/LAT/RAC3/PKN1	30
hsa00920	Metabolism	Energy metabolism	hsa00920	Sulfur metabolism	2/2054	10/8842	0.713883417099407	0.984730744024835	0.905848932611208	SELENBP1/TST	2
hsa00670	Metabolism	Metabolism of cofactors and vitamins	hsa00670	One carbon pool by folate	4/2054	20/8842	0.716964020491488	0.984730744024835	0.905848932611208	ALDH1L1/MTHFD2L/SHMT1/MTHFS	4
hsa04350	Environmental Information Processing	Signal transduction	hsa04350	TGF-beta signaling pathway	23/2054	108/8842	0.719055587279132	0.984730744024835	0.905848932611208	TGFB3/TGFBR2/LRRC32/EMP3/SKP1/INHBB/BMP5/AMH/TNF/IGSF1/THSD4/BMP6/BMP8B/TGFB1/FST/PPP2R1A/GDF5/NOG/TFR2/MYC/SMURF1/INHBA/E2F5	23
hsa04921	Organismal Systems	Endocrine system	hsa04921	Oxytocin signaling pathway	33/2054	154/8842	0.73237760458283	0.996227372190153	0.916424623900805	PLA2G4D/CD38/MYLK4/MAP2K1/CALM1/RYR3/ADCY8/NPPA/ADCY5/CACNA1D/PPP1R12C/EEF2/GNAI2/JUN/CACNA1S/CACNG8/MYL9/PRKCB/CALM2/PTGS2/PLCB2/ADCY6/CACNA1F/CACNG3/NOS3/CAMK2A/FOS/CALML6/PIK3R5/MYLK/PRKAG2/PPP3CA/TRPM2	33
hsa03420	Genetic Information Processing	Replication and repair	hsa03420	Nucleotide excision repair	13/2054	63/8842	0.733293461641433	0.996227372190153	0.916424623900805	ERCC2/RFC2/ERCC3/POLR2E/POLR2H/LIG1/CUL4B/POLR2F/POLR2G/POLR2J3/POLR2J/POLR2L/POLD4	13
hsa05032	Human Diseases	Substance dependence	hsa05032	Morphine addiction	19/2054	91/8842	0.740768074304549	0.999999998484979	0.919895044138057	PDE4D/PDE11A/GABRG2/OPRM1/GABRA2/GABRQ/GABBR2/ADCY8/ADCY5/GNG3/GABRG1/GABRR1/GNAI2/CACNA1B/GNG5/ARRB2/PRKCB/ADCY6/GABRR3	19
hsa04120	Genetic Information Processing	Folding, sorting and degradation	hsa04120	Ubiquitin mediated proteolysis	30/2054	142/8842	0.75470644125374	0.999999998484979	0.919895044138057	ANAPC15/MDM2/UBA3/UBE2S/SKP1/KLHL13/SOCS3/UBE2E3/CBLB/ANAPC16/UBE2F/RNF7/TRIM32/UBOX5/CUL4B/PIAS1/UBE2QL1/PML/CUL7/UBE2L3/UBE2K/KLHL9/WWP2/FBXO2/CDC26/NEDD4L/SMURF1/ANAPC10/XIAP/MID1	30
hsa03083	Genetic Information Processing	Chromosome	hsa03083	Polycomb repressive complex	17/2054	83/8842	0.762695204976086	0.999999998484979	0.919895044138057	ASXL3/BAP1/PHC2/SKP1/CSNK2B/RYBP/FBRS/OGT/MBD6/CBX4/RNF2/KDM2B/USP7/YY2/SCML2/FBRSL1/USP45	17
hsa00130	Metabolism	Metabolism of cofactors and vitamins	hsa00130	Ubiquinone and other terpenoid-quinone biosynthesis	2/2054	11/8842	0.763887856148576	0.999999998484979	0.919895044138057	VKORC1/HPD	2
hsa04370	Environmental Information Processing	Signal transduction	hsa04370	VEGF signaling pathway	12/2054	60/8842	0.768943011194332	0.999999998484979	0.919895044138057	PLA2G4D/MAP2K1/HSPB1/PIK3R1/AKT3/RAC2/PRKCB/PTGS2/NOS3/CASP9/RAC3/PPP3CA	12
hsa04730	Organismal Systems	Nervous system	hsa04730	Long-term depression	12/2054	60/8842	0.768943011194332	0.999999998484979	0.919895044138057	GRID2/PLA2G4D/IGF1/MAP2K1/GRIA2/GNAI2/NOS1/PPP2R1A/PRKCB/PLCB2/PPP1R17/PRKG2	12
hsa04922	Organismal Systems	Endocrine system	hsa04922	Glucagon signaling pathway	22/2054	107/8842	0.777772921215695	0.999999998484979	0.919895044138057	PFKFB1/PHKA2/PDHA1/CREB3L1/PYGM/CALM1/SIK1/PCK2/FOXO1/AKT3/PGAM4/CALM2/PLCB2/CPT1B/PHKG2/CAMK2A/CALML6/PGAM2/FBP1/PRKAG2/PPP3CA/SLC2A2	22
hsa05169	Human Diseases	Infectious disease: viral	hsa05169	Epstein-Barr virus infection	43/2054	203/8842	0.781541115150452	0.999999998484979	0.919895044138057	IKBKG/MDM2/TP53/CCNA2/HLA-DRA/CR2/HLA-DRB1/CD19/GADD45B/HLA-G/HLA-DQA1/CD58/OAS3/CD40/B2M/IKBKB/TNF/NFKBIA/HLA-DQB1/HLA-DPB1/PSMC5/GADD45G/HLA-DPA1/JUN/BCL2/CCNE2/PIK3R1/AKT3/ITGAL/MAP2K6/NFKBIE/HLA-B/USP7/E2F3/PSMC2/PSMD8/MYC/CDK6/HLA-DQA2/ISG15/E2F1/HLA-E/CASP9	43
hsa00650	Metabolism	Carbohydrate metabolism	hsa00650	Butanoate metabolism	5/2054	27/8842	0.78626550679741	0.999999998484979	0.919895044138057	HMGCL/L2HGDH/HMGCLL1/OXCT2/ACSM3	5
hsa01040	Metabolism	Lipid metabolism	hsa01040	Biosynthesis of unsaturated fatty acids	5/2054	27/8842	0.78626550679741	0.999999998484979	0.919895044138057	ACOT7/SCD/ACOX3/BAAT/ACOT4	5
hsa00590	Metabolism	Lipid metabolism	hsa00590	Arachidonic acid metabolism	12/2054	61/8842	0.789014398939282	0.999999998484979	0.919895044138057	CBR1/CYP2U1/PLA2G4D/PTGES3/PTGR2/AKR1C3/CYP2E1/PTGS2/HPGDS/TBXAS1/PTGES/ALOX5	12
hsa00250	Metabolism	Amino acid metabolism	hsa00250	Alanine, aspartate and glutamate metabolism	7/2054	37/8842	0.789642595607705	0.999999998484979	0.919895044138057	GLUL/GPT/GPT2/ASL/ASPA/NAT8L/AGXT	7
hsa04660	Organismal Systems	Immune system	hsa04660	T cell receptor signaling pathway	25/2054	122/8842	0.794804801166449	0.999999998484979	0.919895044138057	IKBKG/GRB2/DLG1/MAP2K1/SOS1/PAK6/CBLB/IKBKB/TNF/NFKBIA/JUN/PPP2R1A/PIK3R1/AKT3/VAV3/PPP2R2A/NFKBIE/IL4/FOS/PRKCQ/PAK3/PPP2R2C/LAT/PPP3CA/IL5	25
hsa05014	Human Diseases	Neurodegenerative disease	hsa05014	Amyotrophic lateral sclerosis	80/2054	371/8842	0.798542151215011	0.999999998484979	0.919895044138057	CASP12/NRG4/TP53/COX7A1/SIGMAR1/VDAC1/NDUFB3/HNRNPA2B1/TUBB4B/TUBB2A/HSPA5/NDUFB9/PSMB5/NUP62/HNRNPA1L2/NDUFB11/TUBB3/ANXA7/DCTN2/GRIA2/DNAH17/NDUFA3/CHCHD10/SEH1L/TNF/TNFRSF1B/GPX3/SRSF3/PSMB2/UQCRH/DNAH2/GPX7/PSMC5/DNAH3/NDUFA13/COX6B1/NOS1/TUBA4A/KIF5C/BCL2/TUBA1A/PSMA3/NDUFB1/MATR3/NDUFA7/TUBB2B/GPX2/NRG2/NDUFS8/PSMA7/MAP2K6/NRG1/NDUFB2/DNAH10/DNAH8/NDUFV1/KIF5A/PRPH/PSMB6/RAB1A/PSMC2/SDHA/CO…	80
hsa01210	Metabolism	Global and overview maps	hsa01210	2-Oxocarboxylic acid metabolism	6/2054	33/8842	0.812502016296786	0.999999998484979	0.919895044138057	PDHA1/GPT/GPT2/IDH3B/AADAT/AGXT	6
hsa04975	Organismal Systems	Digestive system	hsa04975	Fat digestion and absorption	8/2054	43/8842	0.814634205873257	0.999999998484979	0.919895044138057	APOB/DGAT1/PNLIPRP2/ABCA1/NPC1L1/CEL/SCARB1/CD36	8
hsa03430	Genetic Information Processing	Replication and repair	hsa03430	Mismatch repair	4/2054	23/8842	0.816892508152432	0.999999998484979	0.919895044138057	RFC2/MSH2/LIG1/POLD4	4
hsa04144	Cellular Processes	Transport and catabolism	hsa04144	Endocytosis	53/2054	252/8842	0.819128739243823	0.999999998484979	0.919895044138057	VPS37D/MDM2/CHMP3/RAB11FIP1/HSPA1B/TGFBR2/DNAJC6/HLA-G/ARAP3/PIP5K1B/VPS45/SNX12/CBLB/SH3GL2/ARPC3/CCR5/SPG21/CHMP7/PDCD6IP/FOLR2/PARD6A/HSPA6/KIF5C/ARRB2/CAPZA2/STAM/EHD2/PML/HLA-B/FGFR3/RAB11B/KIF5A/AMPH/EPN1/PARD6B/PIP5KL1/IQSEC3/GRK7/EHD1/AP2S1/HSPA1A/PARD6G/PLD2/AGAP5/RAB31/CYTH2/NEDD4L/SMURF1/HLA-E/CYTH4/CHMP4C/CXCR2/SNX32	53
hsa04725	Organismal Systems	Nervous system	hsa04725	Cholinergic synapse	23/2054	115/8842	0.825013556083578	0.999999998484979	0.919895044138057	CREB3L1/MAP2K1/ADCY8/CHRNB2/ADCY5/CACNA1D/GNG3/GNAI2/BCL2/PIK3R1/CACNA1S/AKT3/CACNA1B/GNG5/KCNQ3/PRKCB/PLCB2/ADCY6/CACNA1F/CAMK2A/CHRNA3/FOS/PIK3R5	23
hsa04726	Organismal Systems	Nervous system	hsa04726	Serotonergic synapse	23/2054	115/8842	0.825013556083578	0.999999998484979	0.919895044138057	MAOA/PLA2G4D/MAP2K1/ADCY5/CACNA1D/GNG3/CYP2C18/KCND2/CYP2D6/HTR2A/GNAI2/CACNA1S/CACNA1B/GNG5/PRKCB/PTGS2/PLCB2/CACNA1F/HTR1E/HTR1B/ALOX5/HTR1A/TPH1	23
hsa00310	Metabolism	Amino acid metabolism	hsa00310	Lysine degradation	12/2054	63/8842	0.825339694348676	0.999999998484979	0.919895044138057	PRDM16/PRDM7/ALDH1B1/MECOM/PIPOX/ALDH7A1/EHMT2/SUV39H1/SMYD3/AADAT/GCDH/BBOX1	12
hsa00051	Metabolism	Carbohydrate metabolism	hsa00051	Fructose and mannose metabolism	6/2054	34/8842	0.835264433856318	0.999999998484979	0.919895044138057	PFKFB1/KHK/PFKFB4/ALDOC/PMM1/FBP1	6
hsa04392	Environmental Information Processing	Signal transduction	hsa04392	Hippo signaling pathway - multiple species	5/2054	29/8842	0.837777041990667	0.999999998484979	0.919895044138057	AJUBA/WWTR1/FRMD6/MOB1A/RASSF2	5
hsa03450	Genetic Information Processing	Replication and repair	hsa03450	Non-homologous end-joining	2/2054	13/8842	0.841469521009769	0.999999998484979	0.919895044138057	DNTT/NHEJ1	2
hsa00053	Metabolism	Carbohydrate metabolism	hsa00053	Ascorbate and aldarate metabolism	5/2054	30/8842	0.859442677217058	0.999999998484979	0.919895044138057	ALDH1B1/RGN/UGT1A1/ALDH7A1/AKR1A1	5
hsa04141	Genetic Information Processing	Folding, sorting and degradation	hsa04141	Protein processing in endoplasmic reticulum	34/2054	170/8842	0.864902427312689	0.999999998484979	0.919895044138057	CASP12/HSPA1B/DNAJB1/HSPA5/SKP1/TRAM1L1/DAD1/SEC61G/DNAJC5G/DNAJC1/FBXO6/SEC61B/RNF185/RPN2/STT3A/TMEM258/UBXN2A/TUSC3/HSPA6/BCL2/HSP90AB1/HYOU1/DNAJB11/CRYAB/CKAP4/ATF6B/SSR3/HSPA1A/FBXO2/CANX/HSPH1/STT3B/HSPBP1/NFE2L2	34
hsa04340	Environmental Information Processing	Signal transduction	hsa04340	Hedgehog signaling pathway	10/2054	56/8842	0.869248035314836	0.999999998484979	0.919895044138057	MEGF8/LRP2/GLI2/BCL2/ARRB2/KIF7/HHIP/CSNK1A1L/SMURF1/DHH	10
hsa00040	Metabolism	Carbohydrate metabolism	hsa00040	Pentose and glucuronate interconversions	6/2054	36/8842	0.874085019566424	0.999999998484979	0.919895044138057	UGT1A1/FGGY/AKR1A1/DHDH/DCXR/XYLB	6
hsa00512	Metabolism	Glycan biosynthesis and metabolism	hsa00512	Mucin type O-glycan biosynthesis	6/2054	36/8842	0.874085019566424	0.999999998484979	0.919895044138057	GALNT9/GCNT4/ST6GALNAC4/GCNT1/GALNT7/C1GALT1C1	6
hsa00785	Metabolism	Metabolism of cofactors and vitamins	hsa00785	Lipoic acid metabolism	3/2054	20/8842	0.876663460654975	0.999999998484979	0.919895044138057	LIPT2/PDHA1/GLDC	3
hsa05164	Human Diseases	Infectious disease: viral	hsa05164	Influenza A	34/2054	172/8842	0.881817299667183	0.999999998484979	0.919895044138057	IKBKG/HLA-DRA/KPNA2/CCL2/VDAC1/HLA-DRB1/DNAJB1/MAP2K1/HLA-DQA1/SOCS3/OAS3/PRSS3/IFIH1/IKBKB/TNF/NFKBIA/HLA-DQB1/HLA-DPB1/HLA-DPA1/NLRX1/SLC25A4/TLR4/PIK3R1/AKT3/PML/PRKCB/RAB11B/TNFRSF10A/KPNA7/IL18/CDK6/HLA-DQA2/NXF3/CASP9	34
hsa01212	Metabolism	Global and overview maps	hsa01212	Fatty acid metabolism	10/2054	57/8842	0.883168002735965	0.999999998484979	0.919895044138057	MECR/ACADL/SCD/HSD17B8/ACOX3/ACSL3/ACADM/ACSBG2/CPT1B/ACSBG1	10
hsa00514	Metabolism	Glycan biosynthesis and metabolism	hsa00514	Other types of O-glycan biosynthesis	8/2054	47/8842	0.884920625098108	0.999999998484979	0.919895044138057	POFUT1/GALNT9/LFNG/OGT/GXYLT2/ST6GAL2/GALNT7/C1GALT1C1	8
hsa05167	Human Diseases	Infectious disease: viral	hsa05167	Kaposi sarcoma-associated herpesvirus infection	39/2054	196/8842	0.886873572826763	0.999999998484979	0.919895044138057	IKBKG/TP53/C3/TCF7/MAP2K1/HLA-G/CALM1/CCR3/CCR5/IKBKB/GNG3/NFKBIA/JUN/PIK3R1/AKT3/GNG5/MAP2K6/CALM2/HLA-B/IL6ST/PTGS2/E2F3/FGF2/MICB/PDGFB/MYC/CDK6/CTNNB1/CCR1/FOS/CALML6/E2F1/HLA-E/PIK3R5/LEF1/CASP9/PPP3CA/ZFP36/CXCL1	39
hsa00532	Metabolism	Glycan biosynthesis and metabolism	hsa00532	Glycosaminoglycan biosynthesis - chondroitin sulfate / dermatan sulfate	3/2054	21/8842	0.897092027672034	0.999999998484979	0.919895044138057	XYLT2/CHST7/CHPF2	3
hsa05170	Human Diseases	Infectious disease: viral	hsa05170	Human immunodeficiency virus 1 infection	42/2054	213/8842	0.906907843960502	0.999999998484979	0.919895044138057	IKBKG/PTK2B/LIMK2/APOBEC3B/MAP2K1/HLA-G/SKP1/CALM1/PAK6/B2M/CCR5/IKBKB/TNF/RNF7/TNFRSF1B/GNG3/NFKBIA/APOBEC3C/WEE1/CUL4B/GNAI2/JUN/BCL2/TLR4/CCNB3/PIK3R1/AKT3/ATM/GNG5/RAC2/MAP2K6/PRKCB/CALM2/HLA-B/WEE2/FOS/CALML6/HLA-E/PAK3/CASP9/RAC3/PPP3CA	42
hsa03022	Genetic Information Processing	Transcription	hsa03022	Basal transcription factors	7/2054	44/8842	0.913692747889128	0.999999998484979	0.919895044138057	ERCC2/ERCC3/TAF9/GTF2E1/TAF6L/TBP/TAF9B	7
hsa00603	Metabolism	Glycan biosynthesis and metabolism	hsa00603	Glycosphingolipid biosynthesis - globo and isoglobo series	2/2054	16/8842	0.915161112537898	0.999999998484979	0.919895044138057	FUT2/ABO	2
hsa00900	Metabolism	Metabolism of terpenoids and polyketides	hsa00900	Terpenoid backbone biosynthesis	3/2054	23/8842	0.929050348840612	0.999999998484979	0.919895044138057	IDI2/RCE1/PDSS1	3
hsa00450	Metabolism	Metabolism of other amino acids	hsa00450	Selenocompound metabolism	2/2054	17/8842	0.931523234903565	0.999999998484979	0.919895044138057	SEPHS2/MARS2	2
hsa04622	Organismal Systems	Immune system	hsa04622	RIG-I-like receptor signaling pathway	12/2054	72/8842	0.933095164040522	0.999999998484979	0.919895044138057	IKBKG/ZNFX1/DHX58/IFIH1/IKBKB/TNF/TBKBP1/NFKBIA/IFNK/NLRX1/PIN1/ISG15	12
hsa00860	Metabolism	Metabolism of cofactors and vitamins	hsa00860	Porphyrin metabolism	7/2054	46/8842	0.934728655207541	0.999999998484979	0.919895044138057	UROS/UGT1A1/HMBS/HMOX1/COX10/COX15/FTL	7
hsa05206	Human Diseases	Cancer: overview	hsa05206	MicroRNAs in cancer	62/2054	312/8842	0.934979116965091	0.999999998484979	0.919895044138057	MDM2/TP53/GRB2/EFNA1/NOTCH4/MMP9/MAP2K1/CDKN2A/WNT3/SOS1/NOTCH2/KIF23/FOXP1/IKBKB/MIR29C/PRKCE/APC2/RPS6KA5/SOX4/CDC25B/MIR10B/BCL2/CCNE2/PIK3R1/FSCN1/SHC4/ATM/MIR222/HOXD10/PRKCB/FGFR3/DDIT4/PTGS2/SPRY2/MIR29B2/E2F3/HMOX1/CDCA5/MARCKS/PDGFB/MIR27A/MIR101-1/MIR26A2/HMGA2/MYC/IGF2BP1/TPM1/CDK6/MIR195/MIR25/MIRLET7F1/MIRLET7G/E2F1/MIR7-1/MIR330/MIR100/PLAU/ABCC1/PIM1/MIR423/TNC/MIR152	62
hsa05203	Human Diseases	Cancer: overview	hsa05203	Viral carcinogenesis	39/2054	205/8842	0.939174812982127	0.999999998484979	0.919895044138057	IKBKG/ACTN1/MDM2/TP53/GRB2/CCNA2/CREB3L1/DLG1/C3/CDKN2A/TRAF1/HLA-G/YWHAE/CCR3/CCR5/GTF2E1/NFKBIA/SP100/YWHAH/STAT5A/HDAC7/JUN/CCNE2/KAT2B/PIK3R1/HLA-B/IL6ST/USP7/YWHAZ/ATF6B/TBP/SND1/HDAC9/ATP6V0D1/HDAC11/RBL2/CDK6/HLA-E/EGR2	39
hsa00511	Metabolism	Glycan biosynthesis and metabolism	hsa00511	Other glycan degradation	2/2054	18/8842	0.94486566501196	0.999999998484979	0.919895044138057	AGA/MAN2C1	2
hsa04137	Cellular Processes	Transport and catabolism	hsa04137	Mitophagy - animal	18/2054	105/8842	0.949531996610826	0.999999998484979	0.919895044138057	TP53/MRAS/MTX2/FOXO3/CSNK2B/RRAS/NLRX1/TFEB/JUN/BCL2L13/CCZ1/SMURF1/TBC1D15/CSNK2A2/RHOT2/E2F1/TOMM20L/MTX1	18
hsa03265	Genetic Information Processing	Information processing in viruses	hsa03265	Virion - Ebolavirus, Lyssavirus and Morbillivirus	1/2054	12/8842	0.958186745639413	0.999999998484979	0.919895044138057	FCGR2B	1
hsa00640	Metabolism	Carbohydrate metabolism	hsa00640	Propanoate metabolism	4/2054	32/8842	0.959255117611695	0.999999998484979	0.919895044138057	ALDH6A1/PCCB/ACOX3/ACSS3	4
hsa04215	Cellular Processes	Cell growth and death	hsa04215	Apoptosis - multiple species	4/2054	32/8842	0.959255117611695	0.999999998484979	0.919895044138057	CASP7/BCL2/XIAP/CASP9	4
hsa05340	Human Diseases	Immune disease	hsa05340	Primary immunodeficiency	5/2054	38/8842	0.959991643755776	0.999999998484979	0.919895044138057	IKBKG/CD19/CD40/ADA/AICDA	5
hsa00563	Metabolism	Glycan biosynthesis and metabolism	hsa00563	Glycosylphosphatidylinositol (GPI)-anchor biosynthesis	3/2054	26/8842	0.96022705908856	0.999999998484979	0.919895044138057	PIGT/PIGA/PIGC	3
hsa03460	Genetic Information Processing	Replication and repair	hsa03460	Fanconi anemia pathway	8/2054	55/8842	0.960720016341462	0.999999998484979	0.919895044138057	UBE2T/MUS81/POLI/ATRIP/EME2/TOP3A/BLM/FANCE	8
hsa03010	Genetic Information Processing	Translation	hsa03010	Ribosome	31/2054	172/8842	0.96079255182761	0.999999998484979	0.919895044138057	RPL13A/MRPL3/RPS10/RPL23A/RPL7/RPL12/RPS15/MRPL32/RPL36AL/RPL35A/RPS28/MRPS11/MRPL34/MRPS21/RPL36/RPS21/MRPL17/RPS12/RPL5/RPL38/RPS8/RPL21/RPS15A/MRPL4/RPS4Y1/RPL41/RPL37A/RPS2/MRPS6/RPL28/RPL27	31
hsa03410	Genetic Information Processing	Replication and repair	hsa03410	Base excision repair	6/2054	44/8842	0.961624387412171	0.999999998484979	0.919895044138057	HMGB1/RFC2/LIG1/NTHL1/PNKP/POLD4	6
hsa04623	Organismal Systems	Immune system	hsa04623	Cytosolic DNA-sensing pathway	13/2054	83/8842	0.966534914720916	0.999999998484979	0.919895044138057	IKBKG/CASP7/POLR2E/IKBKB/POLR3B/NFKBIA/POLR2H/POLR2F/ZBP1/IL18/POLR3G/RIPK3/POLR2L	13
hsa00062	Metabolism	Lipid metabolism	hsa00062	Fatty acid elongation	3/2054	27/8842	0.967364933472936	0.999999998484979	0.919895044138057	ACOT7/MECR/ACOT4	3
hsa04621	Organismal Systems	Immune system	hsa04621	NOD-like receptor signaling pathway	34/2054	189/8842	0.9679125762542	0.999999998484979	0.919895044138057	CASP12/IKBKG/DNM1L/NLRC4/CCL2/ANTXR2/VDAC1/ANTXR1/CTSB/YWHAE/OAS3/BRCC3/IKBKB/TNF/TRIP6/CAMP/NFKBIA/CYBB/NLRX1/JUN/BCL2/TLR4/HSP90AB1/GBP4/PLCB2/GBP7/IL18/CASR/RIPK3/GPSM3/XIAP/TRPM2/PKN1/CXCL1	34
hsa04330	Environmental Information Processing	Signal transduction	hsa04330	Notch signaling pathway	9/2054	62/8842	0.968339987173688	0.999999998484979	0.919895044138057	PSEN2/NOTCH4/PSENEN/LFNG/NOTCH2/KAT2B/NRARP/DLL4/DLL3	9
hsa00564	Metabolism	Lipid metabolism	hsa00564	Glycerophospholipid metabolism	16/2054	100/8842	0.97142831325688	0.999999998484979	0.919895044138057	PCYT1A/PLA2G4D/LPIN3/AGPAT3/GPAT2/LYPLA1/CHKB/DGKB/AGPAT4/DGKK/CDS1/PLA2G15/DGKH/DGKI/PLD2/GPD1L	16
hsa00500	Metabolism	Carbohydrate metabolism	hsa00500	Starch and sucrose metabolism	5/2054	40/8842	0.971515720609937	0.999999998484979	0.919895044138057	SI/PYGM/ENPP3/ENPP1/MGAM	5
hsa04710	Organismal Systems	Environmental adaptation	hsa04710	Circadian rhythm	4/2054	34/8842	0.971691029248242	0.999999998484979	0.919895044138057	SKP1/NFIL3/RORB/PRKAG2	4
hsa00601	Metabolism	Glycan biosynthesis and metabolism	hsa00601	Glycosphingolipid biosynthesis - lacto and neolacto series	3/2054	28/8842	0.973280194836837	0.999999998484979	0.919895044138057	FUT2/ABO/B3GALT1	3
hsa00533	Metabolism	Glycan biosynthesis and metabolism	hsa00533	Glycosaminoglycan biosynthesis - keratan sulfate	1/2054	14/8842	0.975377936509893	0.999999998484979	0.919895044138057	CHST2	1
hsa05017	Human Diseases	Neurodegenerative disease	hsa05017	Spinocerebellar ataxia	24/2054	144/8842	0.979332610098313	0.999999998484979	0.919895044138057	VDAC1/BEAN1/PSMB5/GRIA2/PSMB2/PSMC5/SLC25A4/SLC1A6/PSMA3/PIK3R1/AKT3/PUM1/PSMA7/PRKCB/PLCB2/PSMB6/PSMC2/TBP/PSMD8/SPTBN2/RELN/VLDLR/MYOD1/ATP2A3	24
hsa05162	Human Diseases	Infectious disease: viral	hsa05162	Measles	23/2054	139/8842	0.979508833296598	0.999999998484979	0.919895044138057	IKBKG/TP53/HSPA1B/OAS3/CSNK2B/CBLB/IFIH1/IKBKB/NFKBIA/FCGR2B/STAT5A/HSPA6/JUN/BCL2/TLR4/CCNE2/PIK3R1/AKT3/HSPA1A/CDK6/FOS/CSNK2A2/CASP9	23
hsa00600	Metabolism	Lipid metabolism	hsa00600	Sphingolipid metabolism	7/2054	54/8842	0.980492415390049	0.999999998484979	0.919895044138057	B4GALNT1/SMPD3/ACER2/SMPD2/SGMS1/ACER1/CERS4	7
hsa04620	Organismal Systems	Immune system	hsa04620	Toll-like receptor signaling pathway	17/2054	109/8842	0.981623472126615	0.999999998484979	0.919895044138057	IKBKG/MAP2K1/CD14/CD40/IKBKB/TNF/NFKBIA/JUN/TLR4/PIK3R1/AKT3/MAP2K6/CCL3/IRF5/LBP/FOS/TLR5	17
hsa00515	Metabolism	Glycan biosynthesis and metabolism	hsa00515	Mannose type O-glycan biosynthesis	2/2054	23/8842	0.981896649716245	0.999999998484979	0.919895044138057	FKRP/MGAT5B	2
hsa05100	Human Diseases	Infectious disease: bacterial	hsa05100	Bacterial invasion of epithelial cells	11/2054	78/8842	0.984269723803977	0.999999998484979	0.919895044138057	BCAR1/CTNNA1/ARPC3/ELMO1/RHOG/PIK3R1/SHC4/CDH1/CTNNB1/WASF1/ARHGAP10	11
hsa05322	Human Diseases	Immune disease	hsa05322	Systemic lupus erythematosus	22/2054	139/8842	0.988254479263236	0.999999998484979	0.919895044138057	ACTN1/C1QB/HLA-DRA/C3/HLA-DRB1/C1QA/HLA-DQA1/C8B/TRIM21/C2/C1QC/SNRPB/CD40/TNF/ELANE/HLA-DQB1/HLA-DPB1/HLA-DPA1/FCGR2A/FCGR3A/C6/HLA-DQA2	22
hsa03015	Genetic Information Processing	Translation	hsa03015	mRNA surveillance pathway	15/2054	103/8842	0.989676775384948	0.999999998484979	0.919895044138057	CPSF7/MSI1/EIF4A3/MAGOH/CPSF1/CSTF2T/PPP2R1A/RNPS1/PPP2R2A/WDR82/UPF3A/RNMT/PABPC5/NXF3/PPP2R2C	15
hsa00592	Metabolism	Lipid metabolism	hsa00592	alpha-Linolenic acid metabolism	2/2054	26/8842	0.990893482369583	0.999999998484979	0.919895044138057	PLA2G4D/ACOX3	2
hsa04980	NA	NA	hsa04980	Cobalamin transport and metabolism	1/2054	18/8842	0.991465729780673	0.999999998484979	0.919895044138057	MTRR	1
hsa04217	Cellular Processes	Cell growth and death	hsa04217	Necroptosis	25/2054	159/8842	0.992811327266169	0.999999998484979	0.919895044138057	DNM1L/GLUL/CHMP3/HMGB1/PLA2G4D/PYGM/VDAC1/PPID/SPATA2L/USP21/TNF/CHMP7/CYBB/SLC25A4/STAT5A/BCL2/TLR4/HSP90AB1/ZBP1/TNFRSF10A/RIPK3/CAMK2A/XIAP/CHMP4C/FTL	25
hsa00520	Metabolism	Carbohydrate metabolism	hsa00520	Amino sugar and nucleotide sugar metabolism	5/2054	50/8842	0.995357084757114	0.999999998484979	0.919895044138057	NAGK/GNPNAT1/NPL/PMM1/AMDHD2	5
hsa00565	Metabolism	Lipid metabolism	hsa00565	Ether lipid metabolism	5/2054	50/8842	0.995357084757114	0.999999998484979	0.919895044138057	PLA2G4D/GDPD3/PLA2G7/PLD2/PAFAH1B3	5
hsa01250	Metabolism	Global and overview maps	hsa01250	Biosynthesis of nucleotide sugars	3/2054	37/8842	0.995921560365096	0.999999998484979	0.919895044138057	NAGK/GNPNAT1/PMM1	3
hsa00591	Metabolism	Lipid metabolism	hsa00591	Linoleic acid metabolism	2/2054	30/8842	0.996416576052666	0.999999998484979	0.919895044138057	PLA2G4D/CYP2E1	2
hsa04613	Organismal Systems	Immune system	hsa04613	Neutrophil extracellular trap formation	30/2054	192/8842	0.996678391639753	0.999999998484979	0.919895044138057	HMGB1/C3/VDAC1/SELPLG/MAP2K1/CAMP/ELANE/VWF/CYBB/SLC25A4/HDAC7/TLR4/PIK3R1/AKT3/ITGAM/RAC2/ITGAL/PRKCB/FPR1/CLEC7A/PLCB2/FCGR2A/HDAC9/ITGB2/CLCN4/AQP9/HDAC11/FCGR3A/FGB/FPR3	30
hsa03013	Genetic Information Processing	Translation	hsa03013	Nucleocytoplasmic transport	14/2054	108/8842	0.997587077148462	0.999999998484979	0.919895044138057	KPNA2/IPO8/EIF4A3/MAGOH/THOC7/NUP62/SEH1L/TNPO2/RNPS1/UPF3A/NUP210/KPNA7/NXF3/NMD3	14
hsa04140	Cellular Processes	Transport and catabolism	hsa04140	Autophagy - animal	25/2054	169/8842	0.997748683208037	0.999999998484979	0.919895044138057	INS/HMGB1/AKT1S1/SUPT20HL1/MRAS/MAP2K1/CTSB/LAMP1/UVRAG/MTMR3/WDFY3/RRAS/PRAP1/BCL2/RHEB/PIK3R1/AKT3/SNAP29/VPS11/SUPT20HL2/DDIT4/RAB1A/DAPK1/PRKCQ/ATG4D	25
hsa00052	Metabolism	Carbohydrate metabolism	hsa00052	Galactose metabolism	2/2054	32/8842	0.997765272703221	0.999999998484979	0.919895044138057	SI/MGAM	2
hsa05131	Human Diseases	Infectious disease: bacterial	hsa05131	Shigellosis	40/2054	249/8842	0.998117950827686	0.999999998484979	0.919895044138057	IKBKG/ACTN1/MDM2/TP53/BCAR1/NLRC4/C3/VDAC1/AKT1S1/PPID/CAPNS1/SKP1/MYL5/FOXO3/CD14/ARPC3/ELMO1/IKBKB/TNF/PRKCE/NFKBIA/RPS6KA5/FOXO1/JUN/BCL2/TLR4/PIK3R1/AKT3/ATM/U2AF1L4/MYL9/PLCB2/CYTH2/PFN1/IL18/PLCZ1/WASF1/TLR5/PRKCQ/CYTH4	40
hsa03082	Genetic Information Processing	Chromosome	hsa03082	ATP-dependent chromatin remodeling	13/2054	117/8842	0.99975961554695	0.999999998484979	0.919895044138057	DPF2/CDK2AP1/BRD9/GATAD2B/CECR2/BAZ2B/YEATS4/DPF1/BPTF/CDK2AP2/YY2/SMARCB1/PHF10	13
hsa04136	Cellular Processes	Transport and catabolism	hsa04136	Autophagy - other	1/2054	32/8842	0.999791680315316	0.999999998484979	0.919895044138057	ATG4D	1
hsa00970	Genetic Information Processing	Translation	hsa00970	Aminoacyl-tRNA biosynthesis	4/2054	66/8842	0.999962548185408	0.999999998484979	0.919895044138057	SARS2/WARS2/RARS2/MARS2	4
hsa03040	Genetic Information Processing	Transcription	hsa03040	Spliceosome	28/2054	218/8842	0.999967954094257	0.999999998484979	0.919895044138057	SF3B1/HSPA1B/EIF4A3/SYF2/SNRPE/MAGOH/DDX5/HNRNPA1L2/SNRPB/RP9/SRSF3/CCDC12/HSPA6/U2AF1L4/SNRPG/SNRPF/DDX46/SRSF10/PRPF18/LSM7/PRPF38A/DHX38/HSPA1A/LSM3/LSM2/U2AF2/RNU5F-1/BUD31	28
hsa05034	Human Diseases	Substance dependence	hsa05034	Alcoholism	22/2054	188/8842	0.999983886775632	0.999999998484979	0.919895044138057	MAOA/GRB2/CREB3L1/PPP1R1B/MAP2K1/CALM1/SOS1/FOSB/SLC6A3/ADCY5/GNG3/HDAC7/GNAI2/SHC4/GNG5/CAMKK1/CALM2/ATF6B/HDAC9/HDAC11/DRD2/CALML6	22
hsa03008	Genetic Information Processing	Translation	hsa03008	Ribosome biogenesis in eukaryotes	14/2054	168/8842	0.999999914660894	0.999999998484979	0.919895044138057	GNL3/UTP6/RIOK1/MPHOSPH10/RPP30/PWP2/CSNK2B/RIOK2/POP1/RPP25L/UTP15/CSNK2A2/NXF3/NMD3	14
hsa04740	Organismal Systems	Sensory system	hsa04740	Olfactory transduction	57/2054	453/8842	0.999999998484979	0.999999998484979	0.919895044138057	OR6A2/OR52J3/OR10G3/OR1K1/OR1D4/CALM1/OR51B5/OR11A1/OR10A5/OR52D1/OR51F2/ANO2/CNGA4/OR4C45/OR56A5/OR51M1/OR2D3/OR13A1/ARRB2/SLC8A3/CALM2/OR51I1/OR52B6/OR9A2/OR52W1/OR2AG1/OR10A4/OR2A7/OR11H4/OR51B6/OR5K2/CAMK2A/OR4Q3/OR2T33/OR51G1/CALML6/PRKG2/OR4K2/OR56A4/OR13C8/OR10A2/OR2G3/OR51I2/OR1Q1/OR2A2/OR52I1/OR52A5/OR10J1/OR4C11/OR10A3/OR4K17/OR6V1/OR51E2/OR2W1/OR6Y1/OR2AK2/OR4X1	57
