# Supplementary material for: Identification and functional analysis of hub genes in knee osteoarthritis via bioinformatics and experimental validation
Source: Front Bioinform. 2025 Dec 17;5:1671693. doi: 10.3389/fbinf.2025.1671693 (PMC12753952; doi:10.3389/fbinf.2025.1671693)
Supplement: Supplementary file 1 [file DataSheet1.zip › Supplementary Materials/Table S5-340 HUB genes.csv]

	variable	value
1	ANAPC15	0.431287697
2	MMP7	0.311950003
3	PPL	0.354317704
4	CYP4B1	0.27439706
5	SLC25A33	0.216885636
6	FAAH2	0.197726506
7	APOB	0.364716761
8	RPS6KL1	0.222377137
9	CRMP1	0.363984398
10	CASP12	0.24647826
11	FNDC5	0.379035635
12	FAM151A	0.389939879
13	FBXO3	0.329994856
14	METTL21EP	0.201549761
15	GTPBP2	0.349699408
16	RNF220	0.389472945
17	SLC35D3	0.225707915
18	FOSL1	0.378037512
19	IKBKG	0.407353183
20	CTU1	0.30555951
21	ELAVL1	0.370448296
22	ALK	0.358160846
23	MTFR2	0.387195576
24	OR6A2	0.240362677
25	AHSA1	0.350079963
26	C17orf99	0.2786393
27	NUDT7	0.326753062
28	PMEL	0.336188577
29	VPS37D	0.351798889
30	N4BP3	0.319747857
31	PDZK1	0.303154741
32	KLLN	0.299028021
33	RMND5B	0.34590372
34	ZSCAN5A	0.424385364
35	ZC3H12C	0.417135128
36	SLC26A1	0.160631944
37	PLXNA4	0.218085852
38	RUNDC3A	0.350587482
39	GNA14	0.374002459
40	CLU	0.406699241
41	ACTN1	0.369241499
42	ZNF2	0.356462165
43	DNM1L	0.383680908
44	HBA2	0.330186241
45	RPS6KA2	0.381099977
46	ZNF547	0.427157134
47	GLUL	0.392548539
48	DOC2A	0.336683374
49	SLC35G1	0.304614881
50	PFKFB1	0.317102118
51	NSG1	0.389719862
52	CMPK2	0.229527066
53	MDM2	0.405310774
54	NRG4	0.357443615
55	P2RY4	0.305975469
56	LYL1	0.355889079
57	DPF2	0.404173086
58	FDXR	0.22452846
59	CBR1	0.225363747
60	STX16	0.330579344
61	SULT1E1	0.323526647
62	KRT10	0.37633985
63	INTS2	0.412772403
64	STC1	0.393970481
65	MAPRE3	0.3739249
66	SLC39A1	0.300647507
67	GNB1L	0.335566733
68	AUH	0.200596191
69	EGF	0.362913428
70	PHKA2	0.359292715
71	PNPO	0.324964855
72	SAA2	0.288744992
73	ZNF146	0.346149614
74	LCA5L	0.325939347
75	TMEM182	0.37703015
76	MAOA	0.329477569
77	CCNJL	0.327093006
78	PTK2B	0.362208754
79	IL17B	0.345382947
80	TMEM143	0.442948536
81	PRICKLE4	0.342773916
82	ZFP3	0.410019568
83	TP53	0.395024407
84	INS	0.384098591
85	DHCR24	0.381441192
86	BASP1	0.363015349
87	AP5S1	0.419817923
88	CYP3A43	0.246284524
89	HIF3A	0.376166395
90	GNL3	0.400842251
91	LIN7C	0.32387493
92	ALDH3B1	0.330254999
93	PAOX	0.189608895
94	TNKS	0.389997025
95	PDE4D	0.36485249
96	PBX4	0.359855011
97	NKTR	0.308022615
98	HCRTR1	0.310671258
99	USP49	0.34617376
100	G0S2	0.337317193
101	TTYH1	0.304631323
102	RET	0.359154382
103	KHK	0.318436842
104	MAPK8IP2	0.339124382
105	CCL18	0.363553965
106	TANC1	0.306933859
107	LIPT2	0.25303259
108	CTSH	0.351224831
109	ZNF48	0.360039654
110	TCEANC	0.48062187
111	PLEKHO1	0.388985432
112	TMEM86A	0.353126576
113	ZNF671	0.370918177
114	CPO	0.263412619
115	COG8	0.405734771
116	CEP85	0.377446616
117	TSPAN15	0.394616443
118	EPM2AIP1	0.299829226
119	RTN2	0.396920251
120	MBLAC1	0.278379582
121	SF3B1	0.35603893
122	ZNF280B	0.309970925
123	ZNF3	0.415663084
124	PDLIM5	0.345654521
125	ADH1B	0.251820162
126	ATP6V1H	0.314979865
127	GRB2	0.411465738
128	SAA1	0.293364233
129	HEXIM1	0.376491463
130	SLA	0.397296796
131	KCTD6	0.353990607
132	KDM8	0.399798775
133	CEP72	0.362375986
134	STK38	0.390680242
135	PDHA1	0.297323778
136	SLC16A6	0.307836627
137	MANF	0.389048167
138	SCAF8	0.34690168
139	TRAF4	0.42340053
140	PRR7	0.386048493
141	ANKRD23	0.374797416
142	BCAR1	0.391898621
143	SULT1B1	0.352117103
144	DSCC1	0.333401332
145	CLCN2	0.163739805
146	BTG2	0.398715799
147	SPCS3	0.369642144
148	SLA2	0.372534981
149	ATP2B3	0.310257896
150	ACBD3	0.32632853
151	PSMB9	0.335161871
152	SSH2	0.305913773
153	FHOD3	0.308868097
154	S100A8	0.404350801
155	FERD3L	0.379484491
156	CDK5	0.363955648
157	GPR179	0.287823222
158	RHCE	0.148325198
159	SLC51A	0.331085625
160	NOX4	0.372807515
161	ITGBL1	0.338440554
162	GPR108	0.403378775
163	DDX17	0.398268776
164	GRID2	0.328166873
165	ACAN	0.359584941
166	CCNA2	0.385931277
167	TMED6	0.261547036
168	COMT	0.342036179
169	SLC25A51	0.166107493
170	AGBL4	0.325306771
171	ASXL3	0.329561803
172	ERMN	0.348907775
173	SMARCAL1	0.351503673
174	SP2	0.354476895
175	UPRT	0.324432841
176	CHEK2	0.411359781
177	LAMB1	0.353850585
178	ZNFX1	0.248268001
179	SYT8	0.277564661
180	SLN	0.315880997
181	ZNF287	0.327705559
182	CREB3L1	0.407920405
183	BRSK2	0.374413246
184	VAMP2	0.363158409
185	BAP1	0.395029259
186	ULBP3	0.301795515
187	CHMP3	0.336293126
188	SLC4A4	0.315632825
189	C1QB	0.324652453
190	ERCC2	0.375743606
191	WRAP53	0.381534885
192	CRABP2	0.399201683
193	METTL5	0.365321769
194	ANKRD53	0.394578008
195	VMO1	0.365425339
196	HLA-DRA	0.298601124
197	PTPRG	0.344002767
198	DNAJC21	0.41590271
199	LMO4	0.359362942
200	STRN4	0.40943442
201	SSH3	0.32633595
202	SI	0.251232807
203	MUC13	0.299284014
204	ZNF337	0.42803523
205	KPNA2	0.363244377
206	GPBP1L1	0.374893105
207	DBR1	0.260103725
208	TSNARE1	0.271151332
209	TMEM101	0.398184497
210	COL11A1	0.299671427
211	CYP2U1	0.295161671
212	MMP19	0.258994346
213	NUDT13	0.260960144
214	ATP6V0A2	0.333583949
215	NRIP2	0.402337042
216	FHL3	0.324315755
217	OVGP1	0.283078671
218	TRAPPC4	0.413442174
219	RELL2	0.279097704
220	ACTN2	0.37476292
221	ZNF174	0.31308795
222	YIPF3	0.47538299
223	SFRP1	0.384125176
224	KCNS2	0.293387073
225	ARMC7	0.353839638
226	KLK6	0.400150419
227	ARG2	0.35634741
228	S100A9	0.407683993
229	HSF5	0.342454782
230	IPO8	0.378344039
231	PANX3	0.256347894
232	B3GNT8	0.267857662
233	MYCBPAP	0.361130056
234	ECM1	0.363434422
235	TOB1	0.390237385
236	CCDC103	0.317707366
237	SPOCK3	0.275500181
238	UTP6	0.297379197
239	CD177	0.353408203
240	TGFB3	0.385054881
241	UBA3	0.386590322
242	TRIM16	0.394870043
243	TSHZ3	0.382640421
244	NDUFAF1	0.311834023
245	ZNF707	0.427656775
246	KIF12	0.319482939
247	ADAM21	0.287039298
248	HBD	0.321690878
249	BEND5	0.39258479
250	RAB11FIP1	0.300352572
251	ZFP30	0.36654709
252	HBA1	0.330186241
253	TTC39A	0.371418567
254	FAM111B	0.334314195
255	PAX1	0.298394471
256	FBXO32	0.39151212
257	S1PR3	0.393990569
258	TFAP2C	0.400160278
259	SVEP1	0.397452794
260	FCN1	0.36507257
261	CMTM1	0.328169846
262	PLXDC1	0.322503952
263	SIGIRR	0.43527338
264	ARID5B	0.374728442
265	AOX1	0.316928635
266	MED11	0.317905729
267	AKAP7	0.38844626
268	HMGCL	0.306108872
269	CD248	0.388506021
270	FANK1	0.436265054
271	NKX3-2	0.364418768
272	SLC41A3	0.262208792
273	CMPK1	0.234392272
274	CDC42SE2	0.378958849
275	NTRK1	0.352185875
276	MTCH1	0.378484803
277	THY1	0.355339659
278	NAA35	0.43193487
279	SCNN1A	0.3065884
280	ZNF624	0.427157134
281	EFHC2	0.26807714
282	C18orf32	0.396304954
283	HMGB1	0.383276307
284	HES2	0.333521283
285	BOD1L1	0.397977348
286	KDM6B	0.367393135
287	PDLIM4	0.345345892
288	SLIT1	0.326828027
289	SERGEF	0.3799272
290	DNAJC30	0.34437704
291	SPNS2	0.268550573
292	BARX2	0.380814219
293	ZFAND2A	0.361218019
294	POLA1	0.366358082
295	TAS1R1	0.22556412
296	ORMDL3	0.418597581
297	BANF1	0.38223164
298	PRDM16	0.360375136
299	PCYT1A	0.293731414
300	DTD2	0.339294697
301	ZFP2	0.427157134
302	GJC2	0.196468462
303	SNAI1	0.396962636
304	FUT2	0.326063326
305	TPPP3	0.319968455
306	COX7A1	0.328845729
307	FAF1	0.402932336
308	PLK2	0.367428888
309	MSRB2	0.360728661
310	ZNF182	0.36654709
311	NLRC4	0.407665281
312	TPCN1	0.306244454
313	GDF9	0.286974189
314	POFUT1	0.258081645
315	PHLPP2	0.396675936
316	LAMA3	0.326191149
317	TMEM184A	0.281676543
318	MSMP	0.339225599
319	ARL15	0.374527722
320	MADD	0.375709874
321	PACRG	0.316936798
322	NUGGC	0.218333383
323	EXOSC5	0.353790712
324	SARS2	0.281998967
325	TMOD2	0.293289554
326	TSPAN3	0.384939268
327	DNAAF1	0.317227904
328	AHCY	0.346834461
329	GPR21	0.259488213
330	STX8	0.339956198
331	DCAF15	0.233098692
332	RAB3A	0.336788561
333	CKS2	0.220628291
334	CRX	0.378613047
335	BDH2	0.32564126
336	TRMT5	0.181745756
337	CDK2AP1	0.415738878
338	SEPHS2	0.290153798
339	CA1	0.346150668
340	DDX56	0.343298902
341	FERMT1	0.328121337
342	TPGS1	0.280401018
343	ZNF330	0.415471153
344	MIS12	0.409616157
345	SEMA5B	0.296845039
346	AGTR2	0.376901583
347	FHL2	0.368479949
348	SIGMAR1	0.366375504
349	TIPARP	0.31856777
350	CLDN10	0.363998807
351	PPP1R14C	0.221354363
352	GPKOW	0.341980815
353	LOXL1	0.325575582
354	GPT	0.239977103
355	PLA2G4D	0.254667326
356	NAAA	0.280617187
357	CENPQ	0.418071282
358	FBLN5	0.308227052
359	OGN	0.356941804
360	RBMS2	0.315240709
361	MYH9	0.377582132
362	LPIN3	0.221062509
363	DLG1	0.375262802
364	STXBP5L	0.33399021
365	SAP30BP	0.397697651
366	KCNV2	0.249509608
367	HEMK1	0.361264654
368	CCL2	0.350649301
369	RAB40A	0.250403565
370	SPPL2B	0.346008963
371	PYGM	0.270347076
372	UBE2S	0.364026702
373	RRS1	0.339873962
374	CPSF7	0.354038817
375	DHRS4L1	0.232157669
376	FMO2	0.271994768
377	GPT2	0.232407906
378	ABCC3	0.231654489
379	AGBL2	0.303152913
380	DNAJC24	0.27127396
381	SEMA3F	0.296374193
382	SNTB1	0.319436014
383	AKAP11	0.387866354
384	RNASEH2A	0.291906994
385	GALNT9	0.265568025
386	C3	0.378641676
387	VDAC1	0.359602245
388	ALDH6A1	0.266064888
389	RNF138	0.347553554
390	OR52J3	0.239640453
391	DHX30	0.304875115
392	PRPSAP1	0.319681404
393	CXCL14	0.371133576
394	MYADM	0.35479887
395	DCK	0.277234018
396	LGALS1	0.359676003
397	EXOSC9	0.374939568
398	MRPL45	0.349093515
399	DUSP4	0.330419861
400	GJA4	0.320764101
401	NDUFB3	0.166988896
402	COG3	0.436677339
403	RIC8B	0.338354548
404	GPM6B	0.299781706
405	PDE11A	0.276006927
406	MSI1	0.388161753
407	UBIAD1	0.331703369
408	PPP1R1B	0.361384709
409	NBEAL2	0.324572931
410	HFM1	0.26036146
411	AK8	0.308188342
412	HSPA1B	0.395351028
413	TCEA3	0.352449471
414	PRDM7	0.345059531
415	ZRANB1	0.399350275
416	SLC1A3	0.325678035
417	GFRA1	0.351898822
418	ZNF833P	0.318968645
419	AKT1S1	0.338873503
420	EIF4A3	0.365220026
421	MYH11	0.305089588
422	DIO3	0.248758752
423	RNF13	0.373153098
424	SELPLG	0.3324531
425	AOC2	0.35247844
426	DNER	0.381435265
427	HNRNPA2B1	0.347855083
428	LIMK2	0.374660107
429	ZP4	0.305628909
430	IGF1	0.365371624
431	ENHO	0.329667607
432	HSPE1	0.394399319
433	APOE	0.377754014
434	PRSS8	0.309474837
435	MYT1	0.354895678
436	TYROBP	0.380821273
437	MORN4	0.364147358
438	EPB41L4A	0.364443754
439	TNFAIP2	0.325403507
440	EAF2	0.358202505
441	RFC2	0.333339841
442	PPID	0.402444778
443	EFNA1	0.380343879
444	BRD9	0.406647281
445	ZNF44	0.368183816
446	MRPL39	0.282488656
447	RNASET2	0.246965999
448	CLDN5	0.361990087
449	TSSK6	0.340619035
450	OPRL1	0.335563143
451	SLC43A3	0.229897294
452	OXSR1	0.377149408
453	TGFBR2	0.355802552
454	ADAMTS5	0.335157525
455	CAND1	0.394762665
456	CD70	0.347546707
457	TUBB4B	0.342882951
458	LAPTM5	0.368749934
459	CTDP1	0.375526912
460	SPARCL1	0.379217469
461	SLC6A1	0.304272318
462	RDH11	0.289408302
463	CR2	0.319006842
464	SLC7A8	0.229777821
465	APOBEC3B	0.348614604
466	MYO1F	0.378095115
467	LRRC32	0.359648794
468	IGFN1	0.460479091
469	SYF2	0.350217104
470	ORC3	0.376275016
471	COL9A1	0.307884229
472	ALDH1B1	0.235827656
473	DGAT1	0.314788165
474	RIN1	0.386308539
475	SH3PXD2B	0.340908463
476	IGFBP2	0.327541589
477	CLDN1	0.340505562
478	HLA-DRB1	0.35100045
479	PSORS1C2	0.396012238
480	DCAF8	0.440397774
481	UBE2T	0.339917068
482	OLFML2B	0.325916242
483	NR3C2	0.395985061
484	AGPAT3	0.304219892
485	ZNF75D	0.351045822
486	ALKBH4	0.36165091
487	MUC16	0.456854671
488	UCP2	0.290555081
489	MINPP1	0.284359997
490	VSIG1	0.295361033
491	IGFBP1	0.382369527
492	ESM1	0.351943508
493	CD38	0.326503088
494	CYP2R1	0.311669906
495	L2HGDH	0.227943561
496	PTTG1	0.373314746
497	ZNF620	0.42803523
498	SOST	0.378639342
499	PEAK1	0.337074797
500	CTNNA1	0.390148065
501	OR10G3	0.239640453
502	PCID2	0.393907697
503	PTPRE	0.350851622
504	RGL4	0.211295502
505	RWDD1	0.445662871
506	DDX54	0.360714086
507	SRD5A3	0.199158028
508	PHC2	0.337044846
509	CTNNAL1	0.377266368
510	GOPC	0.341057488
511	SLC30A5	0.320884362
512	TNNI1	0.271064641
513	ZBTB42	0.398421654
514	LHPP	0.334361742
515	TSC22D3	0.427546334
516	KHSRP	0.412831303
517	UNC13C	0.288149087
518	CPNE1	0.420332429
519	SLC38A5	0.162471945
520	NPHP4	0.376443888
521	TVP23A	0.416692385
522	ZNF274	0.370692281
523	SLC46A3	0.224412157
524	PCDHGA1	0.326084328
525	AGA	0.33024395
526	PSEN2	0.381144366
527	NIPAL4	0.258404749
528	CACFD1	0.400386931
529	VAX1	0.299498558
530	GUCA1C	0.310746632
531	STARD10	0.299348925
532	STAG2	0.365478988
533	EMP3	0.36518526
534	PEX3	0.307726744
535	DHPS	0.365885282
536	NOTCH4	0.415607681
537	RIOK1	0.333513519
538	TFAM	0.373819105
539	PNLIPRP2	0.224334177
540	MUC17	0.387065444
541	RPS6KA6	0.382768404
542	TM4SF20	0.41183495
543	RGN	0.320433759
544	LYSMD3	0.299468724
545	NEK4	0.304626346
546	TMEM183A	0.361492429
547	MAP10	0.328488201
548	PTH1R	0.402193026
549	IMPG1	0.219415746
550	ZNF716	0.309970925
551	SLC2A8	0.239811704
552	SNX18	0.32237831
553	ABCA13	0.25070419
554	GNL1	0.290890932
555	FOXN1	0.358295507
556	CPEB3	0.370087455
557	MTRNR2L4	0.340756894
558	PIP4K2B	0.371743341
559	SULT1A2	0.333301539
560	VN1R1	0.269863589
561	SHISA6	0.278573385
562	ZMAT5	0.301359883
563	ANKHD1	0.350229944
564	CDK5RAP2	0.391787054
565	SYT9	0.296695623
566	A1BG	0.391524131
567	RXFP1	0.364924058
568	GCNT4	0.204898405
569	EIF3I	0.330126574
570	NRN1L	0.325986299
571	CHAC2	0.320583232
572	TCF7	0.370473464
573	SYCE2	0.384726529
574	PTPRR	0.388946715
575	NDUFAF3	0.340870758
576	CKLF	0.356530574
577	TMX2	0.317010084
578	KLHL41	0.433283238
579	RHOJ	0.33751715
580	CNTFR	0.352222798
581	CLDN23	0.306543758
582	HR	0.333361764
583	DNAJB1	0.379303115
584	FLNC	0.331393246
585	LY9	0.312608413
586	TBCB	0.37058608
587	PRCP	0.361202479
588	MTRR	0.306602187
589	RGP1	0.327148069
590	SUPT20HL1	0.278476921
591	TSLP	0.282857878
592	CCDC47	0.365987581
593	HOMEZ	0.417754862
594	NGB	0.317500054
595	PGP	0.259699452
596	CYP4Z1	0.222762871
597	RBM7	0.340995159
598	METTL21C	0.374223904
599	HS3ST3A1	0.193301751
600	FBXO10	0.347705297
601	GABRG2	0.302901692
602	SLC11A1	0.273211558
603	TUBB2A	0.343972568
604	LARP4B	0.321969729
605	ZNF175	0.350690402
606	FOSL2	0.367035619
607	TOMM22	0.268807424
608	MSTO1	0.329339405
609	OCRL	0.345309361
610	TAMM41	0.260505987
611	SLC25A20	0.295966822
612	HSPA5	0.417682981
613	SLC36A2	0.163948939
614	RUNX2	0.401375952
615	ANKRD45	0.425224694
616	CD163	0.333164906
617	PTGES3	0.394057547
618	PPP1R14B	0.210915392
619	MYH2	0.26699432
620	ATP6V0E1	0.294163374
621	ZNF526	0.427157134
622	MRAS	0.335662413
623	DNAJC6	0.357121425
624	HMGB4	0.385357092
625	SPIN2A	0.393956551
626	BEX2	0.413770668
627	ADGB	0.229099962
628	TACR2	0.304802064
629	IRAK3	0.415750364
630	ZSCAN32	0.432178673
631	GATAD2B	0.372414384
632	RNF130	0.300419599
633	TRIM6	0.388220563
634	PCDH18	0.363401287
635	BMP3	0.331300912
636	PDLIM7	0.359657387
637	GPR88	0.240560148
638	WNT2	0.37573877
639	ARHGEF9	0.303696785
640	KIF27	0.32860974
641	HS6ST3	0.227958795
642	MMP9	0.33827805
643	MED12L	0.379195727
644	TAS2R20	0.299326849
645	MAP2K1	0.371143698
646	OPRM1	0.3566747
647	CDKN2A	0.403000484
648	ATP7B	0.337914492
649	HSPA7	0.345226275
650	OSBPL5	0.270298677
651	ZHX3	0.392185258
652	GPAT2	0.195896514
653	C1QA	0.321358172
654	HES6	0.373728071
655	HAND2	0.348222908
656	PTPRCAP	0.414659411
657	SLC25A19	0.189410745
658	WNT3	0.372411514
659	PRPS2	0.33551424
660	ERCC3	0.348444456
661	GADD45B	0.443713131
662	HOXA7	0.366159968
663	LRRC10	0.276605821
664	ELL3	0.409862187
665	TPTE	0.258727433
666	SNRPE	0.322642117
667	INPP5A	0.295662324
668	CXCL12	0.347518871
669	S100A1	0.386014802
670	ALPK2	0.231088266
671	PPEF2	0.331708111
672	TMEM119	0.353629692
673	GMIP	0.369944573
674	FBXL19	0.370344921
675	CAPNS1	0.370005617
676	MUC20	0.410090323
677	PENK	0.298848236
678	PFDN4	0.389245338
679	ZBTB16	0.398119599
680	FKBP6	0.382322987
681	CYGB	0.33463129
682	MIA3	0.375090433
683	ZNF823	0.368183816
684	SULT1C4	0.227627754
685	PSENEN	0.371199909
686	TRAF1	0.399683609
687	OR1K1	0.313066164
688	HM13	0.358664664
689	REM1	0.262879666
690	TMEM9	0.363237591
691	ISOC2	0.379382509
692	CNOT8	0.358313119
693	OR1D4	0.252024584
694	GSTT2	0.267653323
695	GABRA2	0.288726904
696	OAZ1	0.336040005
697	MAGOH	0.370992143
698	SFRP4	0.419682337
699	KIF25	0.271756665
700	ZNF749	0.368183816
701	ZNF678	0.309970925
702	TNNT2	0.291228032
703	PON1	0.287982318
704	ANTXR1	0.338643043
705	SLC34A3	0.263483949
706	MGME1	0.334525921
707	PANX2	0.295691126
708	NR2E3	0.385059556
709	YPEL5	0.410285518
710	HLA-G	0.343937227
711	TMEM106C	0.394991259
712	ACOT7	0.301035699
713	ABLIM2	0.266686355
714	VWCE	0.318933723
715	HSD3B7	0.262353512
716	AIF1	0.392829271
717	ASB16	0.469397021
718	MPHOSPH10	0.326171244
719	NDUFB9	0.296438307
720	LFNG	0.268256516
721	KLF15	0.375161188
722	ZNF837	0.432178673
723	ATP1A4	0.314056974
724	TATDN1	0.402297292
725	MYOC	0.370640526
726	APBB1IP	0.431367767
727	ZNF135	0.399646585
728	CRIM1	0.295447221
729	ALDH1L1	0.205851872
730	CCDC80	0.273249778
731	THUMPD1	0.364075988
732	MYO18B	0.268713095
733	SKP1	0.341215142
734	ABI3	0.341347246
735	CHD6	0.349331292
736	SLC7A11	0.317638231
737	TSC22D4	0.439896947
738	RPP30	0.2824359
739	PKDCC	0.256196443
740	SLC2A12	0.186363359
741	PCSK1N	0.321904934
742	STYXL1	0.336909516
743	KIAA1217	0.297898677
744	MS4A7	0.484215462
745	KRT39	0.311136319
746	SIT1	0.348142495
747	HLA-DQA1	0.297990549
748	CYP11A1	0.303042083
749	TRHR	0.364877271
750	THRSP	0.34142136
751	TMTC1	0.216537472
752	TRAPPC1	0.368822937
753	SERPINE1	0.341710498
754	TMEM219	0.424077784
755	ADIPOR1	0.364560814
756	ALG2	0.347626709
757	GPHA2	0.331407181
758	EPM2A	0.38661684
759	ATRNL1	0.40788611
760	IYD	0.314380656
761	C8B	0.325999658
762	NCKAP1L	0.351650779
763	XIRP1	0.247106233
764	MECR	0.192785857
765	STK17B	0.280242571
766	RINT1	0.384060653
767	IFI27L1	0.423558444
768	MTX2	0.367168751
769	RBM4	0.397664273
770	RILP	0.351357331
771	CAB39	0.361316963
772	CD74	0.378919724
773	ATP8A2	0.326038739
774	TOM1L2	0.368243649
775	LAMA2	0.324974174
776	RSPO3	0.320009812
777	RPL13A	0.313886721
778	TNFAIP1	0.400887231
779	IFI30	0.307482889
780	MBL2	0.34412033
781	SWSAP1	0.291901354
782	HCN4	0.276997011
783	ERC2	0.280460896
784	FRMPD4	0.315475251
785	LONP1	0.381704549
786	PROX1	0.382594886
787	MSH2	0.34972827
788	SLC18B1	0.164701617
789	TNFRSF8	0.296373327
790	RXFP2	0.288704968
791	BPHL	0.232027877
792	TRIM27	0.381566362
793	PITX1	0.368868985
794	COCH	0.268445991
795	RRN3	0.319326875
796	MPEG1	0.207273207
797	RREB1	0.332062463
798	MECOM	0.377825852
799	TRAM1L1	0.291935252
800	SPDYA	0.347350533
801	MUS81	0.338788704
802	CALM1	0.362907524
803	TRMT12	0.313170117
804	SCG2	0.351271039
805	PIGT	0.398142438
806	KLK7	0.231684434
807	PDK4	0.340494192
808	KSR2	0.359340377
809	SIK1	0.415420425
810	OR51B5	0.227821355
811	TMEM50A	0.373568311
812	LIPE	0.291035078
813	KLHL13	0.353160483
814	LYPLA1	0.322952741
815	IDS	0.288295277
816	TOMM34	0.33550867
817	PLEKHH2	0.315601502
818	ACADL	0.332827091
819	OR11A1	0.239640453
820	DNPH1	0.378895792
821	TRIM21	0.395791502
822	CRADD	0.37291044
823	ZNF582	0.368183816
824	CIAO1	0.459813028
825	VTI1A	0.346639508
826	METTL21A	0.33524755
827	HSF2BP	0.410293421
828	MYH13	0.269027855
829	SLC14A1	0.19412914
830	RTEL1	0.350996009
831	THOC7	0.347889613
832	EXOG	0.306012346
833	GABRQ	0.310465336
834	INHBB	0.365747511
835	CRIP1	0.345591132
836	PKP4	0.370630036
837	PWP2	0.260696824
838	ARAP3	0.402231554
839	CFD	0.197788122
840	CMIP	0.358638635
841	RRP1	0.33695084
842	MYBPC1	0.329235649
843	CFTR	0.329112387
844	ADAMDEC1	0.260691082
845	RYR3	0.29504029
846	CELF6	0.264263573
847	TECTA	0.237663355
848	CD58	0.347339926
849	OCIAD1	0.423486201
850	ADO	0.357996677
851	IDI2	0.334503363
852	CKB	0.332989547
853	GADL1	0.260276046
854	EEF1D	0.348029315
855	NTNG2	0.338342716
856	RHNO1	0.358704264
857	PDCD6	0.384644928
858	NME6	0.328433119
859	CTSB	0.352387584
860	SCNN1D	0.300480442
861	RAB6A	0.367350003
862	COL10A1	0.304495159
863	SOX14	0.36457934
864	SNX19	0.354499255
865	TACSTD2	0.438811187
866	TNFSF9	0.337728191
867	UROS	0.244414526
868	SOS1	0.373831771
869	KIN	0.394246761
870	PIP5K1B	0.319089163
871	C1QTNF3	0.362232666
872	WNT10B	0.354218775
873	TMEM95	0.335787806
874	NIPA2	0.16896435
875	YWHAE	0.40164681
876	RNF19B	0.341495809
877	LRRC15	0.281732937
878	CLASP1	0.359424555
879	CENPW	0.350601054
880	BRMS1L	0.340173367
881	TBX6	0.37915465
882	SLC10A1	0.313820037
883	MMP3	0.354674059
884	OSBP2	0.287516807
885	VASP	0.328967682
886	ZSCAN2	0.34743188
887	SERPINA3	0.328385571
888	SOCS3	0.337793134
889	ELP3	0.375378464
890	EEPD1	0.335686721
891	DDX5	0.413153339
892	ADAT2	0.333656422
893	MAGEL2	0.387633852
894	DAD1	0.260666513
895	PSMB5	0.334951697
896	MYL5	0.242396549
897	FOXO3	0.381770813
898	LGALS3BP	0.376335855
899	ZNF676	0.309970925
900	ADAMTS12	0.348759035
901	TM7SF3	0.295494209
902	FOSB	0.363285813
903	MLF2	0.492920817
904	FBN3	0.26648973
905	TEX12	0.341180484
906	CD14	0.354089143
907	TMPRSS15	0.334406943
908	NDUFAF4	0.352866116
909	RNASE7	0.258538653
910	TSTD1	0.329449607
911	NADSYN1	0.272812298
912	HINT2	0.344533013
913	ZNF675	0.389332969
914	CD151	0.357900124
915	PKD2	0.351274558
916	UBE2E3	0.304617453
917	PRRX2	0.271004818
918	TMSB4X	0.373935918
919	MT1E	0.329327789
920	DHX58	0.355507896
921	NUP62	0.376066403
922	PTGER2	0.230878515
923	PAN2	0.34433168
924	ELF3	0.392022247
925	C1QTNF8	0.363608683
926	SLC37A1	0.143676221
927	RGS11	0.331441226
928	RWDD2B	0.395640631
929	ETV3L	0.406065748
930	IKZF5	0.318622507
931	LGALS4	0.363665916
932	MYH14	0.314604752
933	SEC61G	0.252279654
934	SGK3	0.350316749
935	MAGEE1	0.473200541
936	ABCA1	0.352351386
937	FAM13A	0.259993132
938	KLHDC9	0.386240931
939	C2	0.32721846
940	ZNF830	0.381934491
941	C1QC	0.35189424
942	VPS45	0.366431038
943	SCAP	0.369065671
944	RNF182	0.376322107
945	ASB13	0.469397021
946	AGBL1	0.306154576
947	PRF1	0.368166905
948	DUSP15	0.36141681
949	CMA1	0.302682064
950	CCR3	0.367321005
951	DSC3	0.340321187
952	NOTCH2	0.397297428
953	TMCC1	0.335064851
954	AQP7P3	0.151904023
955	DHX9	0.365453635
956	SLC39A4	0.265054435
957	OAZ3	0.34928421
958	NPC1L1	0.327460729
959	VRK1	0.381546105
960	CPSF1	0.273773194
961	C1QTNF4	0.373107782
962	CYB561D1	0.402767044
963	DAGLA	0.339190745
964	TTLL2	0.283996605
965	EPHA3	0.373850383
966	PDK1	0.353666728
967	IL11	0.399824995
968	RAD54L	0.34447659
969	FAM98B	0.390608087
970	RASL10A	0.249888073
971	LAMP1	0.343954168
972	MUC4	0.268288123
973	HOXA10	0.36245239
974	HSPB7	0.319359282
975	CASP7	0.367949769
976	ATP6AP2	0.347593262
977	SLC12A7	0.24421622
978	TIMM17A	0.1697228
979	DGUOK	0.239689186
980	PSMD10	0.411624662
981	GMNN	0.397625903
982	IL18R1	0.319684192
983	CHKB	0.238367899
984	HNRNPA1L2	0.255241438
985	THSD1	0.321208781
986	FAM83A	0.408065933
987	GABBR2	0.345808086
988	MRPL3	0.247998314
989	NUDT8	0.229798363
990	ZKSCAN2	0.372607496
991	FSTL4	0.302983016
992	SNRPB	0.327746041
993	CTHRC1	0.318017699
994	ULK3	0.372487845
995	NDUFB11	0.349581477
996	TAF9	0.361715262
997	LARP4	0.36469656
998	BLOC1S2	0.354808298
999	SNX12	0.319445264
1000	RASA4	0.305767044
1001	LRIT1	0.37951592
1002	KIR3DL2	0.332602131
1003	FGL2	0.267740466
1004	CENPF	0.400107328
1005	FGF7	0.403664884
1006	RGS14	0.376971836
1007	DPP10	0.291793964
1008	NRAP	0.318506387
1009	SNAP23	0.334085586
1010	METAP1	0.34024228
1011	GNAT2	0.330127755
1012	JPH4	0.401363921
1013	PRSS54	0.235914869
1014	OAS3	0.388125382
1015	EYA1	0.380351335
1016	NETO1	0.278621092
1017	SLAMF7	0.335861878
1018	ZNF57	0.42803523
1019	MLX	0.357660729
1020	PKP1	0.407988665
1021	BMP5	0.347954134
1022	C1QL4	0.32611783
1023	AK5	0.230669238
1024	DUSP11	0.264193661
1025	KLF2	0.373508448
1026	ZDHHC14	0.192731019
1027	ZNF766	0.427157134
1028	PAK6	0.400707876
1029	CIT	0.365879096
1030	NCAN	0.315327441
1031	BET1	0.30074511
1032	HAUS5	0.349592708
1033	CPA2	0.248436475
1034	WIF1	0.354308698
1035	CD40	0.39481686
1036	HSD17B14	0.31836617
1037	PIPOX	0.262400244
1038	CEL	0.316248683
1039	COPS4	0.341988913
1040	ADCY8	0.344381511
1041	CD5L	0.240652429
1042	CSNK2B	0.404489232
1043	CXXC1	0.340273574
1044	IGFALS	0.366292096
1045	CD101	0.246249084
1046	GRB14	0.387204865
1047	ELL	0.361321682
1048	TFB1M	0.280942746
1049	DLX4	0.375132467
1050	CHST8	0.347572752
1051	MS4A14	0.50243354
1052	TUBB3	0.366226934
1053	TLX3	0.374639264
1054	CYP17A1	0.26528956
1055	RYBP	0.397740995
1056	CBLB	0.398450925
1057	CD1A	0.287139082
1058	ZNF517	0.368183816
1059	ANXA7	0.380518211
1060	ZNF275	0.427157134
1061	PEX5	0.357478771
1062	SERP2	0.419834955
1063	UVRAG	0.384226664
1064	CMTM8	0.399119537
1065	SPCS1	0.303365685
1066	ZNF655	0.356261606
1067	LYZ	0.304442134
1068	RHBDL1	0.375139937
1069	SFTPB	0.4029175
1070	DNAJC1	0.39549419
1071	SLC20A2	0.241505257
1072	HSPB2	0.355097079
1073	WARS2	0.244349796
1074	SUDS3	0.390807179
1075	WFIKKN1	0.322386548
1076	MYO19	0.295311788
1077	MAPK6	0.408024575
1078	OIP5	0.375756091
1079	COL14A1	0.270273996
1080	RPUSD3	0.320244763
1081	MDK	0.331687531
1082	CECR2	0.001328896
1083	PTPRT	0.373961267
1084	MTRF1L	0.242233827
1085	CEACAM6	0.371044136
1086	GAS8	0.382147011
1087	B2M	0.354252195
1088	XYLT2	0.240826121
1089	FBXO44	0.310965706
1090	UNC80	0.163899447
1091	KIF23	0.309215506
1092	ZBED2	0.290388924
1093	SRP72	0.287177036
1094	SH2D3C	0.336903
1095	USP21	0.357752987
1096	FBXO6	0.363864814
1097	SPTBN1	0.375890381
1098	ADHFE1	0.251156221
1099	TEK	0.365154531
1100	SH2B2	0.390824779
1101	BRCC3	0.360595758
1102	PHF8	0.33581082
1103	ENOPH1	0.274723256
1104	PDIA2	0.318290834
1105	TK2	0.248562668
1106	AGR2	0.377489311
1107	PCDH15	0.298147685
1108	TMOD1	0.291074607
1109	LIF	0.391337899
1110	PTS	0.371819303
1111	SLC6A3	0.330285939
1112	RBM20	0.350921289
1113	DCTN2	0.301017669
1114	TRPM6	0.293322273
1115	MMD	0.33543626
1116	CLCNKA	0.241465136
1117	HOXA11	0.269218714
1118	MCCC1	0.297667522
1119	SLC25A12	0.30205654
1120	UGT1A1	0.341453697
1121	RABEPK	0.362819217
1122	CDV3	0.420093161
1123	GRIA2	0.322866044
1124	SPINK7	0.295074325
1125	RBM11	0.364345075
1126	GAPDH	0.384457653
1127	LOC344967	0.193016865
1128	NAGPA	0.333307234
1129	PKHD1L1	0.2458599
1130	TSSK1B	0.27651145
1131	S100A11	0.409119271
1132	ENKD1	0.253642143
1133	CXCR3	0.378507984
1134	IL17RB	0.369268818
1135	TBXA2R	0.340035998
1136	SLC26A4	0.260554607
1137	EVL	0.377214512
1138	ZNF763	0.427656775
1139	FMR1	0.361388309
1140	CSTB	0.300487312
1141	DGKB	0.344203632
1142	SLCO6A1	0.18099866
1143	CCL21	0.332877317
1144	TAS2R10	0.326085778
1145	SLC25A38	0.176739342
1146	SCD	0.325202149
1147	ARRDC2	0.363038532
1148	DNTT	0.367702757
1149	METTL24	0.249768867
1150	C22orf23	0.395640631
1151	RNF152	0.33768471
1152	MSL3	0.346134324
1153	COPS7A	0.420258038
1154	ANAPC16	0.441076563
1155	SH3GL2	0.407443381
1156	PCK2	0.303726597
1157	MEX3C	0.351059058
1158	CHRNB2	0.332812425
1159	TENM4	0.401144705
1160	POLR2E	0.328151636
1161	DCPS	0.335087788
1162	ARPC3	0.323561014
1163	MDM1	0.302844441
1164	AFAP1L2	0.339431229
1165	FAM89B	0.323468292
1166	GATA1	0.358182299
1167	PMS2P3	0.305250956
1168	PMF1	0.395907541
1169	HCN1	0.278374527
1170	FXYD5	0.346089922
1171	NTMT1	0.359393867
1172	NAGK	0.306896677
1173	DNAH17	0.233255983
1174	GNRHR2	0.292273379
1175	RBFOX1	0.377484262
1176	RNF114	0.386366402
1177	GLRA3	0.264523242
1178	COMMD6	0.413051905
1179	ZNF77	0.437340886
1180	CDC14A	0.332025563
1181	GRIK5	0.192673073
1182	PRSS3	0.326133047
1183	OVOL3	0.304523858
1184	HOMER2	0.353681297
1185	IFIH1	0.367254229
1186	ANGPTL7	0.325456129
1187	DMBX1	0.335731943
1188	CRLF3	0.410853715
1189	PPP1R16B	0.363316769
1190	SDF4	0.361726689
1191	CCR5	0.36706129
1192	UBE2F	0.310059998
1193	TMEM30A	0.325997557
1194	ZNF497	0.427656775
1195	EBF1	0.397058393
1196	FURIN	0.36752918
1197	NPPA	0.36358927
1198	RAB36	0.314893207
1199	SEC61B	0.32239776
1200	SCN3A	0.162083943
1201	CASP6	0.374081531
1202	AWAT1	0.186126154
1203	IL22RA2	0.288327835
1204	ZNF354A	0.304562093
1205	ARHGAP40	0.241484627
1206	SMS	0.213828091
1207	VSIG4	0.294808253
1208	NDUFA3	0.292970446
1209	RNF121	0.234348988
1210	HSD17B8	0.295903
1211	MTMR3	0.345767161
1212	RNF166	0.382739547
1213	LARP7	0.377294128
1214	PRKD1	0.399828319
1215	HSD17B7	0.186816713
1216	GNPNAT1	0.329865661
1217	PXMP4	0.432588868
1218	CTDNEP1	0.356790797
1219	FOXP1	0.373988311
1220	SEMA7A	0.358406076
1221	CASP8AP2	0.405509503
1222	CENPI	0.408051084
1223	ADCY5	0.338556693
1224	CHCHD10	0.3875237
1225	RBMXL1	0.286574675
1226	FUNDC2	0.320800878
1227	CDC6	0.382392561
1228	PLK3	0.382564434
1229	GTF3A	0.296580996
1230	CA5A	0.298559335
1231	ELMO1	0.370180513
1232	IKBKB	0.400134744
1233	POLI	0.333466758
1234	NME2	0.391688317
1235	TSPO2	0.331633262
1236	TMC2	0.244991063
1237	UCN	0.321867787
1238	OBSCN	0.347241113
1239	FAM3A	0.22420147
1240	HSPA12A	0.438127173
1241	TULP2	0.280989086
1242	LIMS2	0.367505857
1243	ABCC8	0.282369359
1244	ADAM12	0.383727828
1245	TMED10	0.354690193
1246	SEH1L	0.350367811
1247	SRGAP3	0.36417931
1248	ZNF560	0.368183816
1249	WFDC2	0.273535784
1250	KPTN	0.278328808
1251	COL8A1	0.337377915
1252	TSPAN18	0.41373923
1253	RIOK2	0.373907684
1254	AMH	0.34773619
1255	TNF	0.373003286
1256	NME3	0.346843606
1257	CSDC2	0.34509876
1258	NRXN1	0.354334086
1259	ALKBH5	0.312035857
1260	KIT	0.3855729
1261	RP9	0.32300625
1262	PCDHB15	0.287284987
1263	C10orf90	0.288532781
1264	RNF7	0.356882391
1265	TRIP6	0.400279998
1266	CABYR	0.281170522
1267	CAMP	0.346987753
1268	RNF185	0.35143167
1269	TNFRSF1B	0.36737657
1270	RPN2	0.319666523
1271	DKK1	0.366673147
1272	DYNC1LI2	0.321517517
1273	GLP2R	0.273795791
1274	MEOX1	0.365869541
1275	ABCB11	0.327674855
1276	SELL	0.327254595
1277	SLC6A17	0.309084615
1278	CACNA1D	0.290064966
1279	FKRP	0.413303462
1280	ARL4C	0.313251195
1281	GPX3	0.309137138
1282	TGM6	0.339669804
1283	ALDH7A1	0.337549992
1284	GPRC5D	0.419620758
1285	MFAP1	0.33927341
1286	PLEKHG1	0.309639236
1287	ARL8A	0.349820485
1288	NDST4	0.194149194
1289	TUT1	0.296547622
1290	SIDT1	0.214630046
1291	HOXD8	0.343067863
1292	MIR29C	0.267507794
1293	COA6	0.30279815
1294	B4GALNT1	0.220334504
1295	HEBP1	0.278644624
1296	GAPDHS	0.309695084
1297	SCAMP1	0.338327061
1298	TFCP2L1	0.321323735
1299	RIMS4	0.296755854
1300	PLS3	0.285673364
1301	FLOT1	0.368061236
1302	WDFY3	0.342454139
1303	CCDC69	0.339503787
1304	CPNE5	0.298232947
1305	AQP3	0.350801321
1306	SASS6	0.359467844
1307	ANK1	0.372295841
1308	ANGPT4	0.270945728
1309	TBKBP1	0.297294387
1310	PAWR	0.407699829
1311	STK11IP	0.327900139
1312	SRSF3	0.357227842
1313	TRIM58	0.410997045
1314	PRKCE	0.391001123
1315	AGGF1	0.368106357
1316	TFG	0.35541189
1317	CENPT	0.372605154
1318	FHDC1	0.24521085
1319	LHFPL4	0.282366869
1320	TTC7A	0.388749036
1321	GTF2E1	0.336780393
1322	AGPAT4	0.290511649
1323	AMTN	0.352868629
1324	MYH1	0.288213239
1325	STMN2	0.346775433
1326	DGKK	0.311058653
1327	PRMT7	0.333872017
1328	IGSF1	0.340281475
1329	CDC42BPA	0.353597799
1330	PLCL1	0.232617603
1331	GNG3	0.322711184
1332	GEMIN2	0.397632272
1333	NMUR1	0.264964512
1334	SNAP91	0.289774319
1335	GINS2	0.354302219
1336	ELANE	0.357593774
1337	AJUBA	0.406041271
1338	CPEB2	0.303951635
1339	APC2	0.401467468
1340	AGT	0.36558564
1341	TRERF1	0.365177022
1342	PSMB2	0.387419862
1343	THSD4	0.187347259
1344	EFS	0.399383327
1345	DZIP1	0.36643325
1346	POLR3B	0.288781449
1347	ZNF33B	0.3556793
1348	FAM149B1	0.296105336
1349	POP1	0.283522817
1350	ST18	0.307325361
1351	NINJ1	0.341008143
1352	NEURL2	0.265449438
1353	CYP2C18	0.293791411
1354	MOSPD3	0.401599976
1355	DPP6	0.214091875
1356	BMP6	0.354269664
1357	FREM1	0.357104963
1358	PDF	0.321487764
1359	TBC1D25	0.30477457
1360	GCLC	0.361544173
1361	OSTM1	0.326181858
1362	SLC25A37	0.312149343
1363	NDUFAF7	0.301110237
1364	PNP	0.346131252
1365	SPRTN	0.365357502
1366	UBLCP1	0.317037827
1367	E4F1	0.408551911
1368	GAS2L1	0.312284824
1369	CUL9	0.326576813
1370	WDR73	0.317142097
1371	NOL8	0.296186026
1372	SNX24	0.266534848
1373	STT3A	0.314999665
1374	ZNF792	0.432178673
1375	CD81	0.350244494
1376	TMEM258	0.365789008
1377	CDH10	0.280268773
1378	SYNE2	0.332575634
1379	MYL3	0.241262771
1380	TFEC	0.372926293
1381	TTC23L	0.428190601
1382	ARFIP1	0.298611882
1383	SNAP25	0.345339153
1384	NFKBIA	0.41765055
1385	ACE	0.330246347
1386	RPS10	0.328455787
1387	SLFN5	0.314150475
1388	RRAS	0.313596727
1389	TAC4	0.305158168
1390	UBXN2A	0.378305511
1391	SV2C	0.319603854
1392	DOCK11	0.360773356
1393	AOAH	0.313819091
1394	PPFIA3	0.361135795
1395	SPTB	0.31170878
1396	IKZF3	0.39532206
1397	ZFP36L2	0.392852326
1398	USP50	0.234414264
1399	LHX9	0.383367891
1400	TP53I13	0.369060818
1401	NCAPG	0.437802872
1402	RPL23A	0.338085449
1403	DPCD	0.396929767
1404	GPR173	0.250028041
1405	DHODH	0.274503629
1406	OR10A5	0.227821355
1407	RP2	0.367806195
1408	MT1G	0.349311129
1409	MYOT	0.306015321
1410	BBS1	0.358041754
1411	RAB23	0.344589078
1412	TNNI3	0.300767777
1413	CCDC124	0.3389372
1414	RNASEH2C	0.35410574
1415	IQGAP2	0.344009606
1416	GPNMB	0.363852328
1417	GIPC2	0.429121304
1418	ZZZ3	0.364122253
1419	CDH5	0.37872387
1420	POU5F2	0.390885977
1421	FRZB	0.387271236
1422	TTLL3	0.238314442
1423	OR52D1	0.227821355
1424	SYPL1	0.380807586
1425	P2RX4	0.359084346
1426	KCNT1	0.167714759
1427	CHRDL2	0.361821677
1428	ZNF419	0.427157134
1429	RBMS1	0.332808529
1430	CSN1S1	0.2810069
1431	IFNK	0.29618795
1432	WWTR1	0.417668706
1433	CDC42EP4	0.350909202
1434	RGPD4	0.191929621
1435	CYP27B1	0.29063563
1436	ZNF442	0.368183816
1437	CDH23	0.325608638
1438	ECH1	0.310596657
1439	MME	0.351068053
1440	GJA3	0.186953941
1441	CA11	0.271497626
1442	TMEM14A	0.362990569
1443	ZKSCAN3	0.395513027
1444	RPS6KA5	0.38803541
1445	SIGLEC6	0.37546208
1446	FGGY	0.217469232
1447	HLA-DQB1	0.307689138
1448	LRRC14	0.361505732
1449	SPSB3	0.334839109
1450	MUC1	0.404729389
1451	MEST	0.312129884
1452	APOBEC3C	0.344873654
1453	CD22	0.37434586
1454	ZNF214	0.36995578
1455	RALGAPA2	0.333436795
1456	NPR3	0.342689848
1457	MT1M	0.329327789
1458	ARHGAP30	0.347721609
1459	MYO7B	0.353313073
1460	MACROD2	0.254638751
1461	MPP7	0.330426671
1462	KCND2	0.286416144
1463	ATRIP	0.361027502
1464	BLOC1S4	0.37588885
1465	ZNF625	0.42803523
1466	SOX6	0.387884469
1467	PRAP1	0.325100557
1468	TRPV5	0.274733398
1469	CHCHD5	0.400350883
1470	ZNF284	0.309970925
1471	WEE1	0.384619982
1472	WDR91	0.318785175
1473	HPS4	0.360085613
1474	NELFA	0.357433477
1475	BAZ2B	0.391162312
1476	LAMA4	0.319753986
1477	GABRG1	0.305641903
1478	CIDEA	0.328762136
1479	RPS6KA1	0.392883744
1480	RPL7	0.358613778
1481	XG	0.35248025
1482	DLEC1	0.369875456
1483	CNOT3	0.437873917
1484	CNTN4	0.33178171
1485	KIAA0319	0.40687092
1486	TREML1	0.333744665
1487	FRMD7	0.358431147
1488	COL5A3	0.285045746
1489	ZNF783	0.432817694
1490	GPR68	0.26317425
1491	UQCRH	0.302978976
1492	USP17L2	0.389620435
1493	PRKRIP1	0.331321663
1494	CDR2L	0.335856953
1495	FLYWCH2	0.335482892
1496	FCER1G	0.334530772
1497	SRRM4	0.41061226
1498	PIGA	0.29456322
1499	ATP6V1F	0.27281456
1500	MFAP4	0.31898029
1501	OR51F2	0.239640453
1502	TSSC4	0.304367778
1503	ILVBL	0.283967389
1504	NEBL	0.286306458
1505	NKAPL	0.389152014
1506	YEATS4	0.388958382
1507	MRPS33	0.234212391
1508	BEST3	0.284479017
1509	MYBPC3	0.326904522
1510	DYNC1I1	0.27483796
1511	MEGF8	0.372679126
1512	LMO3	0.391711422
1513	ARHGEF12	0.360975559
1514	HMBS	0.298033301
1515	PCCB	0.320534372
1516	IDH3B	0.264231289
1517	STAB1	0.320982599
1518	ZBTB46	0.305711428
1519	UCN2	0.297867978
1520	RARS2	0.299307941
1521	DYNLT1	0.380979599
1522	SLC5A2	0.283868086
1523	SORCS1	0.359263039
1524	RPL12	0.31852993
1525	NEK3	0.382922514
1526	SLC19A2	0.327252293
1527	ZNF280C	0.360629312
1528	PHLDA2	0.377838617
1529	SOX4	0.381298924
1530	RRH	0.311649778
1531	SPG21	0.367421709
1532	NENF	0.359160664
1533	CD53	0.365927735
1534	ATP6V1G2	0.289365064
1535	EGFL7	0.352612546
1536	TSR2	0.418795669
1537	RBM44	0.297980776
1538	ZKSCAN5	0.352801719
1539	SLC34A2	0.271894535
1540	SERPINI1	0.193492833
1541	PLIN1	0.353440206
1542	CD300LG	0.338796549
1543	ZRSR2	0.315537635
1544	TRIM32	0.402428096
1545	CHMP7	0.409352033
1546	ALX4	0.356680695
1547	EFHB	0.256638109
1548	ZNF318	0.346191334
1549	NGF	0.367357563
1550	ADAM19	0.356621568
1551	VWF	0.359764562
1552	ZNF521	0.364564357
1553	CYP2D6	0.30293391
1554	KIRREL3	0.336044268
1555	FHIT	0.361143346
1556	MAPK4	0.404927023
1557	DNAH2	0.230969101
1558	ATAD3C	0.258547476
1559	GPX7	0.302555078
1560	FRMD6	0.423689581
1561	RNASE1	0.259468003
1562	KDM4D	0.345962972
1563	IBSP	0.386222903
1564	HLA-DPB1	0.315011561
1565	SLPI	0.304291843
1566	TPCN2	0.310933096
1567	PRR14	0.368664895
1568	SP100	0.418309208
1569	ACBD5	0.300685659
1570	KATNBL1	0.327416454
1571	MMRN1	0.311470679
1572	SNX21	0.203807865
1573	ZNF385A	0.367672467
1574	ZIC1	0.405029617
1575	CHD7	0.351128279
1576	UBL5	0.353677643
1577	YWHAH	0.403323221
1578	CDC25B	0.374606693
1579	MMP10	0.241261034
1580	IL36G	0.329971612
1581	SPRR1A	0.342764048
1582	AURKA	0.349074621
1583	RPS15	0.39540748
1584	IFT57	0.344992155
1585	GTPBP3	0.300552307
1586	ANKS1B	0.394181989
1587	POLR2H	0.247728855
1588	TEFM	0.328125785
1589	MYOCD	0.377233692
1590	LIG1	0.389904153
1591	HAPLN4	0.246691455
1592	ST8SIA3	0.298015414
1593	ANLN	0.300569278
1594	POLR1E	0.308797027
1595	B3GALT4	0.165475475
1596	ZNF829	0.36654709
1597	EHMT2	0.3550577
1598	TUSC3	0.229629449
1599	PLEKHA2	0.363612755
1600	BMP8B	0.310915826
1601	FAM50B	0.425138597
1602	MAP4K5	0.372036625
1603	FOXL1	0.333810472
1604	MFAP2	0.280188208
1605	TPTE2	0.215199191
1606	NPL	0.335012693
1607	LRP2	0.367243122
1608	MRPL32	0.299712921
1609	KTN1	0.340785669
1610	PSMC5	0.375965155
1611	EIF5AL1	0.261059815
1612	ST6GALNAC4	0.202257402
1613	SLC16A14	0.210072197
1614	APOM	0.264025416
1615	DDX12P	0.305852368
1616	S100A2	0.299951416
1617	BLMH	0.340134494
1618	RPL36AL	0.388873099
1619	SMPD3	0.388271513
1620	TMEM176A	0.3960267
1621	IL17RE	0.345966042
1622	MAP1A	0.337719072
1623	ADM	0.36249215
1624	MMP11	0.264352199
1625	ITIH1	0.278055217
1626	BCL3	0.393273837
1627	ZFP69	0.333085967
1628	MANSC4	0.18769536
1629	ANO2	0.31287075
1630	CNGA4	0.273007706
1631	DNAJC11	0.308770727
1632	ADAMTS15	0.282027333
1633	PPP1R11	0.336733536
1634	WDR83OS	0.284103753
1635	DNAH3	0.216391878
1636	GZF1	0.305882507
1637	MCM2	0.376614055
1638	ADK	0.292604781
1639	PTPRF	0.328282242
1640	PCDHGC3	0.313546157
1641	COL18A1	0.289400825
1642	IL36RN	0.362771399
1643	OR4C45	0.239640453
1644	MYH8	0.277137629
1645	ZNF700	0.368183816
1646	ZNRF2	0.265518807
1647	ZNF43	0.310364764
1648	P2RX6	0.312761653
1649	TGFB1	0.397976298
1650	ZC3H3	0.322240189
1651	ASL	0.353943201
1652	ZBTB48	0.345352843
1653	GLI2	0.377176718
1654	CELF2	0.290014517
1655	ACAD8	0.235196804
1656	CCDC85A	0.391532053
1657	SNAPC2	0.263686137
1658	USP42	0.384927424
1659	LYPLAL1	0.337230903
1660	JDP2	0.363295221
1661	GADD45G	0.444508773
1662	ACER2	0.284464905
1663	CTTNBP2	0.292864775
1664	PDCD6IP	0.365528409
1665	DBNL	0.374161561
1666	TMEM242	0.345026079
1667	PALM3	0.359869134
1668	CNIH4	0.284186998
1669	HLA-DPA1	0.260445079
1670	SCYL3	0.353754945
1671	BAHD1	0.311238056
1672	CYBB	0.350756559
1673	MGST1	0.312278524
1674	STRN	0.345676514
1675	TMEM117	0.369152804
1676	FOLR2	0.270046976
1677	NEDD9	0.403712374
1678	CPM	0.264559962
1679	NLRX1	0.342496046
1680	TRIM26	0.389070235
1681	BFSP1	0.364487943
1682	FCGR2B	0.322349049
1683	TGFBR3L	0.311155013
1684	TGM1	0.393977071
1685	DMKN	0.35364142
1686	CPD	0.240377277
1687	ZDHHC22	0.328727382
1688	RAB27B	0.308280571
1689	RASA1	0.394539722
1690	MILR1	0.327814593
1691	CSTF2T	0.345370451
1692	SLC6A7	0.1633631
1693	CSF1	0.392164345
1694	PASD1	0.307571743
1695	THRB	0.380463674
1696	GPHN	0.335907647
1697	SLC15A1	0.164988705
1698	NFXL1	0.291701228
1699	DSCAM	0.356878991
1700	BTG4	0.442650061
1701	GPR3	0.37589285
1702	TCP10L	0.405944155
1703	CADM1	0.353912365
1704	ZNF256	0.330890044
1705	IGFL2	0.432936407
1706	NR4A1	0.395320066
1707	MT1DP	0.306722973
1708	FST	0.39933057
1709	RAB38	0.374526453
1710	OR56A5	0.239640453
1711	THSD7A	0.38126126
1712	NOSIP	0.321182133
1713	SLC25A4	0.329265244
1714	UBOX5	0.344934708
1715	PIGC	0.28872747
1716	MAN2C1	0.250078253
1717	CPZ	0.269490407
1718	MEX3D	0.288204506
1719	SLC44A4	0.204930463
1720	PCDHGA8	0.326084328
1721	SGK1	0.386429563
1722	PPP1R12C	0.413928009
1723	SOX15	0.390048462
1724	JMJD8	0.406681259
1725	ZNF282	0.300356767
1726	TNFRSF12A	0.433519075
1727	ABCG4	0.361564244
1728	PRG4	0.249594003
1729	OR51M1	0.227821355
1730	ACOX3	0.232064327
1731	COL27A1	0.247150243
1732	NPM3	0.368794205
1733	GLB1L3	0.246275685
1734	GADD45GIP1	0.42784029
1735	FAM83B	0.404081669
1736	LAX1	0.393401315
1737	POLDIP3	0.337928709
1738	FMO5	0.267884016
1739	NR1H3	0.375983914
1740	ZFP69B	0.350953467
1741	AHDC1	0.350924719
1742	TMEM199	0.316619158
1743	GCNT1	0.367159173
1744	WNT5A	0.36992466
1745	SLC25A18	0.258490734
1746	TMSB10	0.325700909
1747	PTPN3	0.387875517
1748	HTR2A	0.327195753
1749	INPP4B	0.342260395
1750	DYTN	0.298894633
1751	ARL2	0.359244463
1752	PSMG3	0.238525701
1753	TLCD1	0.377407684
1754	FBLN1	0.342154348
1755	ELSPBP1	0.222879502
1756	CHD2	0.370314149
1757	GJC1	0.32802877
1758	FOXO1	0.404990723
1759	PRDX4	0.393550845
1760	CDH12	0.275007432
1761	CHP1	0.391123262
1762	DEPDC7	0.357461323
1763	RHPN1	0.457541726
1764	PARD6A	0.382485823
1765	CENPA	0.295525289
1766	ABHD12	0.203342306
1767	CUL4B	0.367028126
1768	SELENBP1	0.305322939
1769	SFXN2	0.301596295
1770	NLRP5	0.38596634
1771	SPINK13	0.294653222
1772	SUGP2	0.275689714
1773	TAOK1	0.364361099
1774	PGAP3	0.259871758
1775	OXER1	0.344450954
1776	PGBD5	0.245345109
1777	PLEKHG4	0.337357911
1778	AMACR	0.223926984
1779	EME2	0.284336512
1780	ZXDB	0.435457889
1781	TMEM106A	0.402321187
1782	ZNF578	0.418966061
1783	MCM8	0.339123691
1784	CEP41	0.382533759
1785	RNF14	0.403929501
1786	DIP2C	0.370869201
1787	RASGRF2	0.331397138
1788	MTRF1	0.262760277
1789	POLR2F	0.258403658
1790	ZNF277	0.272401306
1791	DOLPP1	0.203268608
1792	NTHL1	0.306569243
1793	TRAIP	0.40342075
1794	CHL1	0.372669048
1795	MTO1	0.247070399
1796	ENPP5	0.30375591
1797	PNMA2	0.388211813
1798	DLGAP1	0.287136126
1799	DIXDC1	0.344017682
1800	RBAK	0.334633635
1801	SLC1A6	0.247469402
1802	MESP2	0.351006838
1803	PAGR1	0.354775843
1804	STAT5A	0.408676325
1805	NDUFA13	0.391505675
1806	HDAC7	0.403735428
1807	GPR37L1	0.327393628
1808	OTUD7A	0.311659551
1809	COX6B1	0.185608591
1810	A1CF	0.360311194
1811	INPP5D	0.339968662
1812	HSPA6	0.341534217
1813	POU3F3	0.351966245
1814	LAMA1	0.34460307
1815	SAFB2	0.406402771
1816	PCDHGA2	0.326084328
1817	ARHGAP29	0.288408034
1818	IGFBP6	0.354336181
1819	EEF2	0.368088875
1820	CHD1	0.351664899
1821	SERPINE3	0.208535627
1822	GON4L	0.308861806
1823	ZNF799	0.368183816
1824	CDNF	0.347669336
1825	CDS1	0.36601411
1826	RFX7	0.322656854
1827	FMN2	0.396118714
1828	ENO4	0.304128601
1829	CDH4	0.286170459
1830	DPF1	0.329698802
1831	GABRR1	0.293023656
1832	MIR10B	0.233278277
1833	PRG2	0.309401116
1834	AQP5	0.349172218
1835	SP9	0.2946128
1836	PLEKHA8P1	0.204294022
1837	NAPB	0.294680712
1838	GNAI2	0.393436514
1839	TNFRSF17	0.363965991
1840	APOD	0.365919111
1841	MLLT1	0.386679777
1842	HSPB1	0.400629373
1843	ADAMTS7	0.358604199
1844	LAIR1	0.354253715
1845	ADORA3	0.242311808
1846	SCO1	0.25120379
1847	OR2D3	0.239640453
1848	KCNAB2	0.315355443
1849	SPRY4	0.34203885
1850	BTBD18	0.460615569
1851	HPCA	0.360146894
1852	TRPM1	0.189693696
1853	ABHD15	0.329826239
1854	VEGFB	0.354218552
1855	HAUS7	0.360239168
1856	ABHD4	0.30372554
1857	NOS1	0.386907454
1858	METTL15	0.19091623
1859	PADI2	0.310631748
1860	DAZL	0.360075268
1861	CTCFL	0.410930445
1862	PTGR2	0.333258202
1863	NPM2	0.385306048
1864	MAGEF1	0.433948774
1865	TOP2A	0.389144395
1866	TFEB	0.400579226
1867	RAB3IL1	0.297196144
1868	KAT6B	0.355159307
1869	RBM38	0.405794697
1870	ANKFY1	0.351294904
1871	DPY30	0.339027153
1872	SERPINA4	0.200174825
1873	DUXA	0.317667379
1874	DDX49	0.331417075
1875	ARV1	0.316848179
1876	REEP1	0.305662569
1877	REXO4	0.336132528
1878	TMEM88	0.3444392
1879	POU3F1	0.311927553
1880	DYRK1B	0.337704716
1881	BTN1A1	0.334489725
1882	BPTF	0.389559953
1883	ENPP3	0.290749701
1884	PRLR	0.37747591
1885	TUBA4A	0.341123684
1886	JUN	0.372112095
1887	GFI1B	0.383682892
1888	CUX2	0.304533871
1889	TNPO2	0.294694797
1890	ATP6V1G1	0.316187085
1891	KIF5C	0.282340578
1892	CYB5D2	0.318118257
1893	LIN28A	0.382358719
1894	CORO1A	0.367924456
1895	ZAR1	0.321811382
1896	LMAN2L	0.366162801
1897	CRELD1	0.258045713
1898	CNNM4	0.297704516
1899	COL4A3	0.365428386
1900	RPL35A	0.348159551
1901	VTN	0.369036457
1902	ADAM29	0.18821521
1903	COL4A1	0.320635163
1904	RHOG	0.388627331
1905	PRSS36	0.245599666
1906	STX6	0.352890006
1907	GRWD1	0.353345511
1908	SPATA9	0.343113026
1909	OGT	0.394936451
1910	VPS9D1	0.335956722
1911	BCL2	0.392652371
1912	HDLBP	0.310298748
1913	IL21R	0.310170386
1914	ALDH1A1	0.306765135
1915	PPP2R1A	0.409086346
1916	POLR2G	0.339407685
1917	MAD2L1	0.378579597
1918	BTG1	0.415162533
1919	RUFY4	0.305641125
1920	SURF2	0.404396143
1921	MARCKSL1	0.403406939
1922	ECEL1	0.301925405
1923	MT1H	0.329327789
1924	RNPS1	0.37448344
1925	IL31RA	0.343151581
1926	SPA17	0.304008772
1927	TLR4	0.366373113
1928	PIAS1	0.407512076
1929	SYNJ2	0.317367027
1930	BEX5	0.496694639
1931	CCNB3	0.363939986
1932	PTN	0.354016906
1933	CCNE2	0.371201296
1934	BACH2	0.361194271
1935	EPHA7	0.321431208
1936	TUBA1A	0.402333545
1937	KAT2B	0.361511508
1938	GEMIN6	0.321722238
1939	ZDHHC18	0.197518696
1940	PSMA3	0.31401417
1941	RHEB	0.365093149
1942	HAS3	0.384358345
1943	NDUFB1	0.18833864
1944	MATR3	0.358804659
1945	DSCR10	0.370869201
1946	PIK3R1	0.388611907
1947	SEMA4G	0.354986214
1948	TAS2R43	0.223902678
1949	TOX4	0.382303957
1950	GMPR	0.255709619
1951	AMOT	0.379467306
1952	S100A4	0.361727519
1953	RPS28	0.349709193
1954	ADAMTS20	0.269252509
1955	NPSR1	0.210667339
1956	LAMC3	0.28969187
1957	CSRP2	0.354371937
1958	GDF5	0.361836937
1959	ZDHHC4	0.312460558
1960	FSCN1	0.344475665
1961	SEMA3G	0.330309168
1962	CACNA1S	0.329712585
1963	SHC4	0.356476333
1964	MSX1	0.364473661
1965	DZANK1	0.321097197
1966	ARHGEF4	0.341977525
1967	AMD1	0.324297754
1968	AVPR1A	0.346690885
1969	PDLIM1	0.368799913
1970	STOX1	0.415794708
1971	PLA2G15	0.268765606
1972	CCNI	0.333022932
1973	MTHFD2L	0.188280063
1974	INTS5	0.414968492
1975	ZNF595	0.427157134
1976	CNN2	0.358196355
1977	MIR518F	0.33541939
1978	HSD17B11	0.300967972
1979	RAD54B	0.358759789
1980	RDH13	0.187313372
1981	FKBP1B	0.355080715
1982	ZNF614	0.410019568
1983	SDC1	0.361057119
1984	ZNF576	0.432817694
1985	HOXB2	0.328809526
1986	AKT3	0.385086012
1987	RIMS1	0.383096048
1988	ATM	0.381779698
1989	LYG2	0.278847053
1990	AGK	0.314354257
1991	CLDN14	0.353552966
1992	BEX1	0.42782196
1993	FBN2	0.322471412
1994	GRIK4	0.174660983
1995	ALKBH7	0.346710383
1996	SLC9A9	0.291521639
1997	CACNG8	0.217523475
1998	TPRKB	0.354253416
1999	CACNA1B	0.27996545
[truncated: 1,885 more rows]
