# Supplementary material for: Identification and functional analysis of hub genes in knee osteoarthritis via bioinformatics and experimental validation
Source: Front Bioinform. 2025 Dec 17;5:1671693. doi: 10.3389/fbinf.2025.1671693 (PMC12753952; doi:10.3389/fbinf.2025.1671693)
Supplement: Supplementary file 1 [file DataSheet1.zip › Supplementary Materials/Table S6-HSPA5.csv]

	ID	Description	setSize	enrichmentScore	NES	pvalue	p.adjust	qvalue	rank	leading_edge	core_enrichment
HALLMARK_MYOGENESIS	HALLMARK_MYOGENESIS	HALLMARK_MYOGENESIS	197	-0.35794251896189	-1.84983116390465	1.06535821087734e-06	5.3267910543867e-05	2.80357423915089e-05	4056	tags=38%, list=20%, signal=31%	1760/9172/4208/2027/23175/816/844/89/6261/3486/4303/3983/7138/1756/5740/1974/688/2548/1839/948/3801/7140/537/5507/10174/8912/203/1284/8038/845/4842/10290/25970/3756/11345/6876/10278/23604/1489/70/3908/79629/1410/8877/1837/6649/3479/8614/7134/6300/4627/1152/3270/187/10468/4619/4626/7135/2878/9260/4616/3490/347/88/208/3316/6588/1346/1675/7139/7040/2281/1384/4620/4629
HALLMARK_ALLOGRAFT_REJECTION	HALLMARK_ALLOGRAFT_REJECTION	HALLMARK_ALLOGRAFT_REJECTION	195	-0.354630182136775	-1.82681823369254	3.05340370637404e-06	7.6335092659351e-05	4.01763645575532e-05	4087	tags=39%, list=20%, signal=31%	4689/3108/2069/940/3111/50852/2113/9450/6352/3596/6189/896/5777/9655/822/4065/7454/23166/1230/1520/917/3592/7163/919/4830/2650/355/915/4869/8477/2268/926/7903/5788/1445/8669/2316/6891/3566/1984/4843/3561/3683/6688/322/3689/3589/1234/7124/3059/3625/1435/3976/4318/6892/7042/5552/10225/717/27240/5579/1991/3117/4153/7070/972/3135/2213/602/920/958/3122/6347/1029/7040/567
HALLMARK_KRAS_SIGNALING_UP	HALLMARK_KRAS_SIGNALING_UP	HALLMARK_KRAS_SIGNALING_UP	193	-0.347870852372616	-1.78890266252442	8.80283636876641e-06	0.00014671393947944	7.72178628839159e-05	5516	tags=47%, list=28%, signal=35%	685/2012/1794/1437/10205/2591/639/9053/10253/51704/8808/2791/9935/6480/8829/219333/2069/4674/760/7035/719/3800/3587/2113/101/5328/55273/6662/27075/951/11199/6447/3486/650/3936/1520/7128/23136/7851/1839/5743/2324/23643/8854/5329/51311/5327/4613/6324/3728/5284/3561/4803/28959/669/3481/1636/5649/4320/3689/3783/2207/6616/7185/27299/1149/9358/3976/1240/55365/2254/4318/5593/7805/83483/2745/8404/10457/6…
HALLMARK_G2M_CHECKPOINT	HALLMARK_G2M_CHECKPOINT	HALLMARK_G2M_CHECKPOINT	189	0.346587790917144	1.74068704920343	3.85299052667207e-05	0.000481623815834009	0.000253486218860004	5778	tags=44%, list=29%, signal=32%	2935/7027/4853/22823/30000/8452/262/7112/9184/6790/890/3930/1950/5558/4928/4957/994/3838/1164/27338/10293/546/5887/9493/1871/23047/4171/10051/8438/990/899/9994/904/5371/8243/10951/10772/6434/26255/4085/1058/4609/8318/5926/10492/991/3161/5885/9462/5426/56992/595/4211/7486/3312/1810/6839/4331/1869/6426/11104/7371/6491/9156/9252/10926/1027/1112/7514/3609/9221/6558/7290/3619/6599/10024/996/1736/3192/…
HALLMARK_KRAS_SIGNALING_DN	HALLMARK_KRAS_SIGNALING_DN	HALLMARK_KRAS_SIGNALING_DN	191	-0.329868442574071	-1.69556117460402	5.473102018196e-05	0.0005473102018196	0.000288058000957684	5077	tags=38%, list=25%, signal=29%	9435/4210/2488/23031/1360/56848/51087/6754/83439/55890/51226/8115/29930/4625/57089/3750/11202/5020/51156/55258/54842/6261/5164/7021/1838/4599/1208/8471/2811/5158/9992/6707/8303/3351/3780/495/2044/5077/4842/6559/6474/1014/10777/4868/70/27006/9073/1630/6446/2261/6531/64137/778/54847/3485/10991/8647/398/7042/7137/7704/8786/1271/7832/22849/3955/27076/29842/5317/1358/5650/2895/58157
HALLMARK_ADIPOGENESIS	HALLMARK_ADIPOGENESIS	HALLMARK_ADIPOGENESIS	192	-0.330308659809057	-1.6975046322325	7.3037241514155e-05	0.000608643679284625	0.000320338778570855	3621	tags=33%, list=18%, signal=28%	8802/10162/2184/29796/1337/10400/1351/64859/376497/948/11176/1647/4706/3033/2632/57017/5733/5209/6391/1717/284/949/217/26994/11343/123/901/4056/19/1349/27089/7086/2040/6776/3910/1282/56922/2053/10975/2101/1666/9936/35/1891/3952/1149/369/33/400916/7423/604/8404/977/2878/51727/348/5264/10935/10140/7351/23344/1384/1580/718
HALLMARK_TNFA_SIGNALING_VIA_NFKB	HALLMARK_TNFA_SIGNALING_VIA_NFKB	HALLMARK_TNFA_SIGNALING_VIA_NFKB	196	-0.31612056194304	-1.62924302707448	0.000200093930395483	0.00142924235996774	0.00075223282103565	5328	tags=45%, list=27%, signal=33%	1437/2683/5971/6515/6372/5734/7130/3914/6373/5606/5970/8878/7071/3280/1051/8942/3371/5328/6352/10957/1958/2919/3552/24147/24145/51278/5806/1960/23529/388/650/10938/3726/687/65986/7128/1839/2152/4082/5743/694/1847/8837/1647/1052/10950/5329/467/8013/8303/5209/3725/3659/19/9021/7538/6776/8660/6446/8877/7124/7185/5054/374/1846/1435/2354/3976/9592/150094/10365/604/7127/5271/25976/3164/7832/8744/7262/4…
HALLMARK_IL6_JAK_STAT3_SIGNALING	HALLMARK_IL6_JAK_STAT3_SIGNALING	HALLMARK_IL6_JAK_STAT3_SIGNALING	83	-0.41202700737469	-1.85540219898387	0.000247108272208938	0.00154442670130586	0.000812856158582034	5703	tags=49%, list=28%, signal=35%	4055/5320/3559/1437/5781/6373/6354/5292/928/3588/27242/3554/56034/5771/23765/3690/1439/2919/1230/23533/948/355/4615/3725/3566/51330/3659/3561/9021/3162/7124/1435/1271/1791/8809/7133/952/929/7040/7850/55540
HALLMARK_COAGULATION	HALLMARK_COAGULATION	HALLMARK_COAGULATION	136	-0.335119868695784	-1.64030201168284	0.000570188984763095	0.00282525964527486	0.00148697876067098	4471	tags=38%, list=22%, signal=29%	23479/11072/710/4224/5328/1510/3690/11202/1397/716/1311/2159/3426/726/1803/9615/2152/2811/3818/5340/2151/5327/2161/5155/5045/8309/731/2783/4320/2534/3697/341/3273/712/1369/735/5054/2165/4318/717/7450/4319/4313/553115/4153/4314/6271/22921/1675/718/4316
HALLMARK_EPITHELIAL_MESENCHYMAL_TRANSITION	HALLMARK_EPITHELIAL_MESENCHYMAL_TRANSITION	HALLMARK_EPITHELIAL_MESENCHYMAL_TRANSITION	194	-0.310078603361449	-1.59542253941096	0.000518584519460291	0.00282525964527486	0.00148697876067098	3902	tags=35%, list=19%, signal=28%	10486/7045/2919/9353/1311/822/10398/3486/22795/5806/388/9244/10272/7128/355/2006/284217/8076/1278/7171/7474/1647/5329/2303/2316/131578/3725/115908/3487/51330/1284/8038/2201/23705/6876/1282/4487/2882/2199/3908/2026/7857/6424/1004/5054/374/4232/2192/3485/6586/1893/50509/22943/10516/2014/4016/4313/3956/3909/4616/6387/8572/7070/4314/10409/7040/6422
HALLMARK_INFLAMMATORY_RESPONSE	HALLMARK_INFLAMMATORY_RESPONSE	HALLMARK_INFLAMMATORY_RESPONSE	197	-0.299183457959282	-1.54616692608334	0.000621557121960469	0.00282525964527486	0.00148697876067098	5234	tags=40%, list=26%, signal=30%	6367/6372/5734/7130/6373/6354/9435/4210/3665/3696/136/4693/5970/3738/2069/10630/3554/719/3587/3037/4224/6352/196/5894/3690/684/10886/9111/4233/3552/8519/4986/23166/8685/3269/23095/558/4061/23533/1839/2152/4481/2811/5329/3566/6324/8578/7439/133/11047/5996/3659/1536/19/2550/391/6870/8877/6401/5054/1435/970/3976/1240/6892/187/8671/2014/7832/8744/8809/7133/5732/2357/4792/958/6347/64108/929
HALLMARK_ESTROGEN_RESPONSE_LATE	HALLMARK_ESTROGEN_RESPONSE_LATE	HALLMARK_ESTROGEN_RESPONSE_LATE	193	-0.303016992169771	-1.55824467725746	0.000691289072697124	0.00288037113623802	0.00151598480854632	4707	tags=36%, list=23%, signal=28%	4299/11031/928/9536/60481/26509/3993/760/56603/267/10439/5777/27075/8204/596/445/5577/10112/10874/1960/8140/2013/2289/9022/1154/7153/2171/58495/10160/7358/10950/5733/3613/9254/9455/23650/3487/51659/1717/4277/949/8309/7538/771/5618/6446/10551/3547/51599/2296/2261/7134/374/4232/1152/4192/51181/9547/999/64377/6280/21/403/6387/5979/10140/7022/6337/6196/55540
HALLMARK_INTERFERON_GAMMA_RESPONSE	HALLMARK_INTERFERON_GAMMA_RESPONSE	HALLMARK_INTERFERON_GAMMA_RESPONSE	195	-0.299941958191284	-1.5451009696122	0.00089490978502283	0.00344196071162627	0.00181155826927698	5172	tags=35%, list=26%, signal=27%	7130/6373/6354/3665/5292/256586/6375/3108/8202/3620/22914/710/3587/5771/6352/26053/716/836/684/9111/5777/1439/10791/10628/163351/4599/84166/4061/7128/10561/355/5743/694/8673/7903/4615/3566/5721/7378/3659/9636/9021/669/10437/4940/4860/115361/79132/57674/3106/3123/1240/6892/7127/3117/84159/57823/952/2357/972/3135/3429/5698/4792/958/6347/64108/10875/567
HALLMARK_APICAL_JUNCTION	HALLMARK_APICAL_JUNCTION	HALLMARK_APICAL_JUNCTION	192	-0.30192064103811	-1.55161444155011	0.00125296924344142	0.00447489015514791	0.00235520534481469	5353	tags=41%, list=27%, signal=30%	81/2683/5089/8745/1024/10205/1432/3914/253559/2886/71/1009/8751/6714/65266/4982/1272/5216/1823/4902/7045/9379/9353/4597/80381/89/10398/10000/5010/1758/3033/103910/3638/5788/140885/10174/7216/10458/3881/3728/60/1825/10290/3667/1265/5880/70/9073/9672/7283/5522/7791/6624/23562/1004/7185/11096/51466/4627/4192/1002/4318/999/947/7450/2318/4313/4892/3909/1297/7106/7070/88/23114/208/6237/7122/1384
HALLMARK_E2F_TARGETS	HALLMARK_E2F_TARGETS	HALLMARK_E2F_TARGETS	195	0.300753806492448	1.51312529405615	0.00155823181627691	0.0050008610894671	0.00263203215235111	3117	tags=27%, list=16%, signal=23%	2935/6117/8493/10535/1633/84312/6941/79075/7112/11200/6790/4436/9126/3930/84316/5558/994/7398/3838/5982/1164/27338/29089/672/9238/23047/4171/10051/204/9183/8726/83461/8243/81611/5931/84296/6434/9924/4085/4609/55148/6470/10492/29893/991/3161/10615/5810/7913/5885/5426/6628
HALLMARK_COMPLEMENT	HALLMARK_COMPLEMENT	HALLMARK_COMPLEMENT	197	-0.286443238436725	-1.48032603303671	0.00160027554862947	0.0050008610894671	0.00263203215235111	4643	tags=37%, list=23%, signal=28%	64167/1051/6714/8942/760/710/5216/6352/5894/3796/716/836/2919/5294/2625/725/7454/1608/2159/978/1803/10938/808/1520/30818/7128/475/23533/4322/948/2152/2811/3818/1847/5340/3988/1368/5329/5327/151/255738/160851/3684/1284/5155/3659/200316/2783/6283/9732/3958/2534/3697/391/341/2207/868/712/735/5054/714/3303/25801/717/6280/5646/4855/88/1380/5698/2219/718
HALLMARK_PANCREAS_BETA_CELLS	HALLMARK_PANCREAS_BETA_CELLS	HALLMARK_PANCREAS_BETA_CELLS	40	-0.466412710516383	-1.82275347525544	0.00247608287522979	0.00728259669185231	0.00383294562729069	5452	tags=50%, list=27%, signal=36%	6812/6750/50674/9935/1641/4005/2641/57586/1803/10000/23478/2308/6727/5313/6514/4760/3375/28972/3630/6833
HALLMARK_OXIDATIVE_PHOSPHORYLATION	HALLMARK_OXIDATIVE_PHOSPHORYLATION	HALLMARK_OXIDATIVE_PHOSPHORYLATION	183	-0.289346795728611	-1.48050003880778	0.00305115943218581	0.0084754428671828	0.00446075940378042	3502	tags=33%, list=17%, signal=28%	291/26521/29796/4702/1337/1351/5435/92609/10063/26517/1347/529/7417/4706/537/211/527/4726/1353/5166/6391/4695/64960/4708/9550/1374/4700/1349/27089/1350/9377/54205/4707/4129/5018/10975/7416/1666/4712/4717/26519/64981/1891/1327/7388/2806/2395/4728/4329/8992/4701/7386/3420/56898/7381/1340/4696/9296/5264/10935/4709
HALLMARK_PROTEIN_SECRETION	HALLMARK_PROTEIN_SECRETION	HALLMARK_PROTEIN_SECRETION	94	0.345312333597415	1.55943437182533	0.00392264716423288	0.0103227556953497	0.00543302931334193	3887	tags=33%, list=19%, signal=27%	10059/9522/51606/10959/164/8675/5862/476/4952/10564/1182/11079/27236/11316/9183/5538/3998/81611/372/8773/10040/1956/23673/8027/3382/10972/10282/9341/286451/3482/8775
HALLMARK_MITOTIC_SPINDLE	HALLMARK_MITOTIC_SPINDLE	HALLMARK_MITOTIC_SPINDLE	197	0.278220427066231	1.4016153986768	0.00461281489177599	0.01153203722944	0.00606949327865262	4020	tags=28%, list=20%, signal=23%	10048/6711/1739/6780/4853/5311/163786/23365/55722/6790/9126/23637/5108/5921/10611/6654/23332/274/84376/10844/55125/9493/10051/22930/10300/357/8243/2934/393/64411/6709/55755/58526/10426/23012/9266/51735/9371/4628/9462/56992/8440/11346/57580/8936/2037/10018/54509/10006/4643/22919/8476/9787/7074/55785/11104
HALLMARK_XENOBIOTIC_METABOLISM	HALLMARK_XENOBIOTIC_METABOLISM	HALLMARK_XENOBIOTIC_METABOLISM	196	-0.267891941960065	-1.38067918064286	0.0103337315298758	0.0246041226901805	0.0129495382579897	3493	tags=28%, list=17%, signal=23%	1646/2159/978/2184/10400/57406/29785/948/355/5340/7358/866/1036/211/5166/3487/3728/2948/7378/217/2028/28959/6898/8309/3697/65018/3273/54498/3162/1891/3479/1969/5054/1593/1562/2192/5805/51181/131/115817/7042/2326/2328/316/3484/4128/1725/4153/283537/84913/348/8714/9564/4814/1312
HALLMARK_IL2_STAT5_SIGNALING	HALLMARK_IL2_STAT5_SIGNALING	HALLMARK_IL2_STAT5_SIGNALING	192	-0.2702626670579	-1.38891947161028	0.0126541510453108	0.0287594341938882	0.0151365443125727	4717	tags=32%, list=24%, signal=25%	8829/8202/84230/79971/8600/8320/27242/760/3587/9144/196/3596/896/836/2027/825/596/822/5583/2184/22807/388/650/1154/3480/8477/2151/152007/6335/3566/4953/1522/123/55509/64375/5045/11230/64866/5745/4860/80324/115361/8728/7185/2323/1435/214/3976/1893/4582/8809/7133/2623/1690/3664/5325/4616/5732/6271/5179/10875/7850
HALLMARK_HYPOXIA	HALLMARK_HYPOXIA	HALLMARK_HYPOXIA	190	-0.260310397053296	-1.33696316280059	0.0206412870646622	0.0448723631840483	0.0236170332547623	4009	tags=31%, list=20%, signal=25%	538/10957/7045/2027/8406/596/63827/3486/7167/7128/7163/2548/2152/7360/694/2632/5507/5329/467/5209/2997/3725/55139/2309/6518/5313/133/230/949/5155/123/901/7538/771/8660/10994/3036/9672/9957/8459/2026/8277/8991/1837/3162/8614/4601/5054/4627/55577/54541/2745/3484/25976/1463/4493/5317/1942/6781
