# Supplementary material for: Identification and functional analysis of hub genes in knee osteoarthritis via bioinformatics and experimental validation
Source: Front Bioinform. 2025 Dec 17;5:1671693. doi: 10.3389/fbinf.2025.1671693 (PMC12753952; doi:10.3389/fbinf.2025.1671693)
Supplement: Supplementary file 1 [file DataSheet1.zip › Supplementary Materials/Table S7-FOXO1.csv]

	ID	Description	setSize	enrichmentScore	NES	pvalue	p.adjust	qvalue	rank	leading_edge	core_enrichment
HALLMARK_EPITHELIAL_MESENCHYMAL_TRANSITION	HALLMARK_EPITHELIAL_MESENCHYMAL_TRANSITION	HALLMARK_EPITHELIAL_MESENCHYMAL_TRANSITION	194	0.460787741824049	2.44050909929577	1e-10	5e-09	2.73684210526316e-09	3787	tags=43%, list=19%, signal=35%	4982/7049/4323/4314/2316/3371/1284/5479/7045/3908/6303/10085/8038/22795/2697/10631/51330/10486/1282/10979/50509/131578/1281/388/3486/1893/10409/2200/23705/9244/1293/7070/2014/3725/7474/10398/3909/4148/1009/355/1278/3693/3690/4616/3688/25878/2201/5352/5054/1314/4232/2192/6385/6387/284217/10516/6586/3956/10272/1290/3485/1303/6444/6422/6424/290/4313/7857/2619/3487/1294/4907/1307/813/3685/2199/115908…
HALLMARK_UV_RESPONSE_DN	HALLMARK_UV_RESPONSE_DN	HALLMARK_UV_RESPONSE_DN	138	0.48044790447997	2.38682922712538	2.1908663000628e-10	5.47716575015701e-09	2.99802756850699e-09	3342	tags=42%, list=17%, signal=35%	390/7049/1432/2908/4233/8871/2650/323/10000/3667/8821/1859/490/8997/8405/140609/3037/2697/8621/4131/10659/5737/10486/857/8503/1281/92/11099/3480/23345/120/9975/25836/50937/51460/5577/1278/26037/136/3690/8829/5054/4325/2152/2064/10516/1843/1290/27032/273/10395/3949/2534/4493/11343/3488/657/4052
HALLMARK_MITOTIC_SPINDLE	HALLMARK_MITOTIC_SPINDLE	HALLMARK_MITOTIC_SPINDLE	197	0.385899429029472	2.04303586283253	4.34920145727909e-08	5.73807716402118e-07	3.14084223714844e-07	3396	tags=36%, list=17%, signal=30%	3799/4983/253260/9411/2316/121512/140735/1778/4739/23095/5981/85464/11214/1063/9793/10928/2317/7840/9732/79658/5048/22974/394/4082/9735/3996/51735/4281/9826/7204/57679/54443/4763/23022/25/8470/10565/114791/7153/11135/9344/84333/3832/9585/4627/11004/324/6093/11064/29127/7414/613/699/10128/9371/996/9702/81/1894/23607/10276/11104/10160/116840/23580/22920/84376/2035/9133/9771/4926
HALLMARK_KRAS_SIGNALING_UP	HALLMARK_KRAS_SIGNALING_UP	HALLMARK_KRAS_SIGNALING_UP	193	0.386614256634914	2.0429003436386	4.59046173121694e-08	5.73807716402118e-07	3.14084223714844e-07	4528	tags=39%, list=23%, signal=30%	10253/685/9358/2113/5743/5178/1240/8808/9945/81602/2012/894/163590/1839/23643/84869/1520/650/3486/9935/23136/3976/8404/5328/56172/219333/3800/27075/9910/8829/2119/81617/79810/54462/7805/55365/2207/10457/6480/4214/9053/131566/28959/5593/2162/7813/7851/55273/6590/2254/639/7133/9590/3587/4318/23080/3481/10221/2048/51311/51199/3689/7139/719/10806/101/4803/8854/7185/7035/3936/3783/55339/6616/5801
HALLMARK_TNFA_SIGNALING_VIA_NFKB	HALLMARK_TNFA_SIGNALING_VIA_NFKB	HALLMARK_TNFA_SIGNALING_VIA_NFKB	196	0.370990461329847	1.96157317230692	1.1597529674767e-06	1.1597529674767e-05	6.34812150618826e-06	4011	tags=37%, list=20%, signal=30%	7832/694/6776/65986/687/11080/3371/5743/8837/9021/19/1846/490/6446/9945/6303/4783/2526/1839/4082/3726/650/388/24145/2683/3976/3725/10957/10365/1847/5328/3659/329/150094/10938/4616/25976/5271/9592/1026/5054/8061/6385/2152/10725/8744/1843/3164/3949/3914/2354/7050/7097/1827/5971/24147/5734/4170/467/7127/10221/1880/5966/2643/23258/8013/374/8303/1960/969/602/4088
HALLMARK_INFLAMMATORY_RESPONSE	HALLMARK_INFLAMMATORY_RESPONSE	HALLMARK_INFLAMMATORY_RESPONSE	197	0.345905928403965	1.83130153541044	5.97972784495393e-06	4.98310653746161e-05	2.72759515734741e-05	3718	tags=31%, list=19%, signal=26%	7832/4233/4323/5894/3554/19/490/23095/1240/23166/3696/3269/3037/1317/3732/1839/8809/9435/1536/196/488/6542/92/255488/9111/7439/970/3976/2014/7096/166929/558/2773/3659/3566/136/3690/8671/1026/4481/2357/5054/7098/391/2152/5732/131566/8744/27032/1604/8743/3949/8685/9180/7097/7133/5734/3587/6401/1880/5996/2643
HALLMARK_ANDROGEN_RESPONSE	HALLMARK_ANDROGEN_RESPONSE	HALLMARK_ANDROGEN_RESPONSE	97	0.430981603350354	2.05634994952211	7.85686160199486e-06	5.6120440014249e-05	3.07185566393784e-05	3881	tags=41%, list=19%, signal=33%	65986/1718/1021/11057/6197/9455/84159/60481/9871/8821/6446/6303/2936/3977/51465/54407/11099/2683/1836/2773/56172/9510/2185/55768/79689/9053/4117/10627/8916/10257/2289/563/10788/22936/3685/9590/2547/567/10461/27347
HALLMARK_APOPTOSIS	HALLMARK_APOPTOSIS	HALLMARK_APOPTOSIS	158	0.353121276638509	1.815439140908	2.07769912849818e-05	0.000129856195531136	7.10791807117798e-05	3531	tags=34%, list=18%, signal=28%	7832/7465/7049/5611/331/1806/8837/4739/1499/952/6303/2936/2012/10628/894/51330/54884/857/650/388/2944/3482/3725/3659/836/56172/2878/7153/355/4616/1026/3489/5538/6093/1676/1540/2064/9638/3301/841/8915/835/8743/4313/2107/3162/5366/5526/6574/2879/7042/4000/4170/467
HALLMARK_MTORC1_SIGNALING	HALLMARK_MTORC1_SIGNALING	HALLMARK_MTORC1_SIGNALING	193	0.33679812485589	1.77966795894613	2.60053377525442e-05	0.000144474098625245	7.90805592475028e-05	3517	tags=34%, list=18%, signal=28%	7832/23165/205/586/1718/3329/60481/1595/2936/9695/4783/8615/134429/2023/10096/2632/488/23657/8503/3313/4048/6016/7296/5718/54843/6533/5033/120/6715/8833/6713/29110/4074/3308/10875/4860/6184/7374/10061/2932/2717/1026/5352/6745/6781/699/79602/4199/2107/3949/10213/2965/7037/27230/10097/31/54541/3488/5719/6510/6241/26136/7167/29968/112399
HALLMARK_PROTEIN_SECRETION	HALLMARK_PROTEIN_SECRETION	HALLMARK_PROTEIN_SECRETION	94	0.370542906621405	1.74998988885615	0.00052118020709953	0.0023690009413615	0.00129671630474524	3964	tags=36%, list=20%, signal=29%	259230/538/6197/9871/19/23095/8082/1315/8546/5594/9276/8615/9570/102/9805/163/51552/3482/4074/10564/10565/2717/5538/5066/57403/8417/2803/8674/9554/9525/8774/667/2581/1182
HALLMARK_HYPOXIA	HALLMARK_HYPOXIA	HALLMARK_HYPOXIA	190	0.315073401124866	1.66592279349949	0.000481390957613754	0.0023690009413615	0.00129671630474524	3577	tags=31%, list=18%, signal=26%	694/2908/205/55818/538/2113/54206/7045/596/8609/5292/4783/5507/3340/2023/9435/857/2632/7360/771/3486/123/6533/5033/2997/8974/3725/10957/901/10891/26355/136/25976/5317/2309/4627/1026/5054/4214/6385/2152/6781/5066/1843/6518/10994/2131/3073/3162/4493/54541/6095/3036/1356/26136/7167/467/9590/54800
HALLMARK_ESTROGEN_RESPONSE_EARLY	HALLMARK_ESTROGEN_RESPONSE_EARLY	HALLMARK_ESTROGEN_RESPONSE_EARLY	193	0.296517770177088	1.56682337548082	0.00112706701451397	0.00469611256047489	0.00257050371731257	3199	tags=28%, list=16%, signal=24%	10560/26509/8204/1997/11057/10140/11031/60481/7357/6196/267/26353/115/596/2697/2317/4603/25987/6566/6542/771/55638/9467/3480/120/2683/22836/1836/6337/3983/744/3625/56994/25976/84187/2717/4681/2288/6387/5979/79754/23052/27295/10395/9620/2289/10514/3487/7022/367/5366/10160/2444/6505/9094
HALLMARK_IL2_STAT5_SIGNALING	HALLMARK_IL2_STAT5_SIGNALING	HALLMARK_IL2_STAT5_SIGNALING	192	0.293746156278023	1.55404251693118	0.00139676613933613	0.00537217745898511	0.00294056029333922	3625	tags=31%, list=18%, signal=26%	4953/84230/22807/596/2012/5292/659/4783/894/23075/1522/8809/196/650/23191/79971/23208/388/1893/3480/123/3482/5033/8728/3976/80760/836/10875/4860/83699/3566/9910/8829/1690/4616/8202/214/2623/10124/253558/23413/5732/5359/8743/57157/152007/6095/2879/4907/10075/6510/3685/115361/4641/28996/7133/3587/27242/79026/57045
HALLMARK_TGF_BETA_SIGNALING	HALLMARK_TGF_BETA_SIGNALING	HALLMARK_TGF_BETA_SIGNALING	54	0.405421993295595	1.7062471885122	0.00186317610720422	0.00665420038287221	0.00364229915694058	4293	tags=44%, list=21%, signal=35%	331/11031/1499/659/1025/4091/3726/650/64750/5494/324/5054/5499/6498/7046/4053/7050/6574/657/28996/4088/7082/51592/7057
HALLMARK_G2M_CHECKPOINT	HALLMARK_G2M_CHECKPOINT	HALLMARK_G2M_CHECKPOINT	189	0.2903842559412	1.53553022077474	0.00277163961926141	0.00912616313200313	0.00499537350383329	4208	tags=32%, list=21%, signal=26%	3799/1432/4953/1946/10274/2176/10146/1063/5933/1810/3364/5048/22974/4082/4175/8065/6713/25/7153/3837/3980/6421/3832/9221/9585/11004/580/29127/10460/10592/10492/3151/23047/7486/8317/699/6599/4288/5885/996/8454/5813/51659/1112/11104/4174/1756/6760/9133/4926/983/7150/81539/9232/8140/602/4088/3159/3192/1736/11065
HALLMARK_ADIPOGENESIS	HALLMARK_ADIPOGENESIS	HALLMARK_ADIPOGENESIS	192	0.283489841968502	1.49978223755949	0.002920372202241	0.00912616313200313	0.00499537350383329	3437	tags=27%, list=17%, signal=22%	51727/6776/217/8322/10140/19/26353/8082/3977/84919/8780/1580/54884/3910/1629/1282/483/2632/2040/1738/284/7086/64859/123/57678/1147/80760/8404/901/2878/718/4958/10124/8491/10162/33/28512/23187/7905/79602/4199/348/1737/11343/2879/29103/6510/5168/84274/9936/1351
HALLMARK_PI3K_AKT_MTOR_SIGNALING	HALLMARK_PI3K_AKT_MTOR_SIGNALING	HALLMARK_PI3K_AKT_MTOR_SIGNALING	104	0.314578979056432	1.52424717008075	0.00693929472337775	0.0204096903628757	0.0111716199881004	2423	tags=26%, list=12%, signal=23%	5894/5781/6197/200576/5601/4087/5576/5594/5899/10096/1845/8503/6016/3709/7529/5599/29110/5335/84335/81617/2932/10451/1026/5499/5608/7132/2872
HALLMARK_COMPLEMENT	HALLMARK_COMPLEMENT	HALLMARK_COMPLEMENT	197	0.262189504389829	1.38808850190291	0.0118314375887623	0.0328651044132286	0.0179893203103988	3274	tags=26%, list=16%, signal=22%	1368/160851/3796/2764/4323/5894/1284/1803/80124/5292/4321/5290/9732/6714/1520/9097/6280/868/4048/5321/9958/712/8754/1847/9101/2773/3659/836/10938/718/714/2207/5054/11216/391/2152/3684/1012/5359/2783/88/1604/2219/54704/4199/1608/2534/717/64167/4322/1356/8445
HALLMARK_INTERFERON_GAMMA_RESPONSE	HALLMARK_INTERFERON_GAMMA_RESPONSE	HALLMARK_INTERFERON_GAMMA_RESPONSE	195	0.260799576268323	1.38401825556786	0.0126098130145557	0.033183718459357	0.0181637195777533	4765	tags=36%, list=24%, signal=28%	694/57674/84159/5743/9021/1240/8082/952/84888/10628/5292/5770/10906/55601/87178/23424/51735/5321/9111/57162/3659/9961/836/10875/4860/355/3566/2841/8202/7903/54625/1026/2357/10124/6772/3117/841/5359/94240/3123/4940/8743/8673/4599/103/317649/115361/6774/219285/3587/7127/80830/2643/567/10437/972/9246/969/5610/10561/25939/5698/3135/834/7706/5696/6347/3937/79132/55008/8651
HALLMARK_APICAL_JUNCTION	HALLMARK_APICAL_JUNCTION	HALLMARK_APICAL_JUNCTION	192	0.260904674713532	1.38029706501819	0.0146893100649359	0.0367232751623398	0.0201011611414912	3612	tags=26%, list=18%, signal=22%	4982/11096/1432/10000/3667/51208/51474/7045/60412/257194/6714/8503/8751/55742/2200/2683/7070/4763/5335/8754/10398/3909/1009/3688/9344/1825/4627/2318/91624/60/1297/1024/7414/7122/88/81/9459/4313/3914/57463/5291/8515/7450/1307/23562/4318/8189/1462/5728/6237
HALLMARK_IL6_JAK_STAT3_SIGNALING	HALLMARK_IL6_JAK_STAT3_SIGNALING	HALLMARK_IL6_JAK_STAT3_SIGNALING	83	0.321329650755747	1.48176695958997	0.018072435814042	0.0430296090810523	0.0235530491812076	3983	tags=33%, list=20%, signal=26%	5781/9021/3554/952/5292/51330/5770/8809/10254/3725/3659/355/3566/3690/7132/6772/56034/1230/3162/3953/9180/7097/6774/7133/27242/3676/55540
HALLMARK_HEDGEHOG_SIGNALING	HALLMARK_HEDGEHOG_SIGNALING	HALLMARK_HEDGEHOG_SIGNALING	35	0.402703854407316	1.52544301798177	0.0189801465026399	0.0431366965969088	0.0236116655056764	3018	tags=34%, list=15%, signal=29%	8828/4983/1021/1808/7070/4763/8829/4627/8861/9620/7857/8633
HALLMARK_ESTROGEN_RESPONSE_LATE	HALLMARK_ESTROGEN_RESPONSE_LATE	HALLMARK_ESTROGEN_RESPONSE_LATE	193	0.258297313029026	1.36486345366777	0.01993742325169	0.0433422244601956	0.023724164967686	4005	tags=28%, list=20%, signal=23%	26509/8204/11057/9455/10140/11031/22824/60481/6196/6446/267/26353/596/2317/6566/857/6280/771/10112/120/445/1836/6337/7153/27075/5577/56994/3716/56339/2717/4681/4232/5364/2288/6387/5979/27295/2289/51659/3487/7022/10160/2444/9231/374/9547/3251/4299/1960/7074/57419/5618/55540/8140/57758
