# Supplementary material for: Identification and functional analysis of hub genes in knee osteoarthritis via bioinformatics and experimental validation
Source: Front Bioinform. 2025 Dec 17;5:1671693. doi: 10.3389/fbinf.2025.1671693 (PMC12753952; doi:10.3389/fbinf.2025.1671693)
Supplement: Supplementary file 1 [file DataSheet1.zip › Supplementary Materials/Table S8-YWHAE.csv]

	ID	Description	setSize	enrichmentScore	NES	pvalue	p.adjust	qvalue	rank	leading_edge	core_enrichment
HALLMARK_OXIDATIVE_PHOSPHORYLATION	HALLMARK_OXIDATIVE_PHOSPHORYLATION	HALLMARK_OXIDATIVE_PHOSPHORYLATION	183	0.454528423435508	2.44546660182896	1e-10	5e-09	2.10526315789474e-09	3534	tags=43%, list=18%, signal=35%	8992/7416/5435/1891/7388/4709/4708/529/4707/1327/1349/64981/4696/9550/56898/7417/291/9296/4694/1347/27089/3420/9377/4728/10063/1350/1666/4698/4697/4259/4700/4695/5018/54205/4712/2806/4701/4706/26521/1329/4718/8802/7381/527/7386/10975/4724/23479/4717/5264/1431/2109/4726/26517/533/4702/3028/10935/1340/2746/4714/26520/6391/2395/2821/1337/537/4710/1528/1353/9167/64960/374291/10884/26519/3032/5166/104…
HALLMARK_ALLOGRAFT_REJECTION	HALLMARK_ALLOGRAFT_REJECTION	HALLMARK_ALLOGRAFT_REJECTION	195	0.372127080924866	2.02657387212854	7.975506306075e-08	1.99387657651875e-06	8.39526979586842e-07	6155	tags=48%, list=31%, signal=34%	10225/1445/6347/5552/6189/567/7124/972/1435/1234/3135/1029/3683/11184/4153/27240/822/958/5579/717/4830/6892/3122/3105/2213/4318/3117/3665/7070/6891/3625/6688/1991/8477/7454/3689/3059/2069/7040/3459/7163/3589/8807/2268/926/6357/3600/5777/9450/4528/322/6203/920/7076/4065/940/6123/8669/3976/4689/1230/602/8560/3592/3593/3561/7903/9437/6223/1984/3848/3937/4283/6367/6775/3932/207/7042/3594/6352/356/912…
HALLMARK_COAGULATION	HALLMARK_COAGULATION	HALLMARK_COAGULATION	136	0.408865925403104	2.10659205984604	3.52866448594245e-07	5.88110747657075e-06	2.47625577960874e-06	4543	tags=43%, list=23%, signal=33%	22921/5045/716/6271/553115/5641/1675/4153/341/2811/23479/717/2151/3697/3273/726/4318/4316/5054/718/4319/1397/7450/378/712/5155/3818/8309/9615/4320/2534/8237/731/3158/11072/2165/735/710/928/7044/715/2160/4224/5341/2152/7076/5340/6284/5327/4317/2159/3172/629/1311/8858/5175/1369/11202
HALLMARK_ADIPOGENESIS	HALLMARK_ADIPOGENESIS	HALLMARK_ADIPOGENESIS	192	0.34739204117582	1.88200629051307	4.25009440396742e-06	4.25009440396742e-05	1.78951343324944e-05	4247	tags=35%, list=21%, signal=28%	1891/400916/1349/27089/7423/3033/56922/1666/4698/977/6888/4259/348/4706/1149/57017/7351/8802/8404/604/6647/1031/10975/26994/29103/1580/949/5264/2101/1431/2109/5860/3952/10935/2878/33/718/6391/5209/376497/948/3459/1337/6817/10010/10400/83871/1717/1647/7905/51635/226/5733/35/334/284/5195/10449/2053/10113/29796/1384/80273/19/23344/51727/10140
HALLMARK_MYOGENESIS	HALLMARK_MYOGENESIS	HALLMARK_MYOGENESIS	197	0.344603515127297	1.87718834089222	3.46095306422469e-06	4.25009440396742e-05	1.78951343324944e-05	4106	tags=34%, list=20%, signal=27%	10278/208/1152/1410/4842/203/2281/3316/7135/347/4626/7136/7139/6649/10468/3490/1675/4619/10290/9260/1346/6588/4620/8614/3801/4625/9144/88/4303/4629/1756/10174/7138/11345/2878/25970/140465/4616/816/6876/79629/4627/8912/1489/948/7040/537/1760/1837/3270/4684/187/23604/573/5740/23175/70/688/4209/7134/8877/3479/2065/4635/1384/4208
HALLMARK_ESTROGEN_RESPONSE_LATE	HALLMARK_ESTROGEN_RESPONSE_LATE	HALLMARK_ESTROGEN_RESPONSE_LATE	193	0.335632900518529	1.82221437391128	8.3746322065448e-06	6.97886017212067e-05	2.93846744089291e-05	5244	tags=41%, list=26%, signal=31%	403/1152/51599/10950/2296/9547/4192/7022/7538/5979/3547/55540/999/64377/9536/949/10551/2109/51181/51659/6337/10160/3613/5618/2013/2261/4277/7494/6280/6387/1154/3669/9022/6990/7869/21/6196/58495/8309/9254/3158/1717/7358/10439/573/928/5733/2171/645/5777/10874/64065/3487/2582/9612/7134/7153/27075/1952/5655/4232/429/10140/4665/7054/57758/771/4886/56603/3860/7466/23650/4602/374/9455/760/5265/6509/7033
HALLMARK_KRAS_SIGNALING_UP	HALLMARK_KRAS_SIGNALING_UP	HALLMARK_KRAS_SIGNALING_UP	193	0.326392796100142	1.77204810278108	2.10091862228407e-05	0.000150065615877433	6.31855224747088e-05	4631	tags=36%, list=23%, signal=28%	208/2995/27344/10912/7185/347/1636/5801/27299/7139/7102/11184/1149/669/8404/2745/7805/6616/2791/4318/6447/5284/3783/9892/6590/83483/3728/5329/6662/4319/4613/7133/3689/81617/2069/5649/2517/5950/7869/4803/2324/28959/4320/10320/6004/3575/719/9358/2207/55365/26272/2254/8854/55273/10083/10457/3800/5243/2012/5327/3976/6324/27075/51311/629/80201/5175/3561/7476/79693
HALLMARK_KRAS_SIGNALING_DN	HALLMARK_KRAS_SIGNALING_DN	HALLMARK_KRAS_SIGNALING_DN	191	0.337938418974846	1.82997576737263	2.41713401346187e-05	0.000151070875841367	6.36087898279441e-05	5121	tags=40%, list=26%, signal=30%	6531/4842/3955/8647/2895/5650/6559/27076/4625/10777/2811/5020/4868/7021/29842/1358/8303/22849/64137/56848/83439/6474/5077/7137/495/1271/778/2261/6927/3780/9992/3485/58157/5626/2842/3351/5158/5317/2044/54847/4599/152/1630/3750/797/9328/398/70/3852/80303/3779/3851/242/7832/51087/4210/9073/1585/10991/1952/3352/7704/27006/5164/3593/6262/11202/11254/3860/1208/3848/8786/3195/11346/6707/1907
HALLMARK_UV_RESPONSE_UP	HALLMARK_UV_RESPONSE_UP	HALLMARK_UV_RESPONSE_UP	153	0.342146329093782	1.7788865203655	8.03315229452871e-05	0.000446286238584928	0.000187909995193654	4063	tags=34%, list=20%, signal=27%	10280/1175/5437/291/9296/4792/7062/1036/10950/5045/409/7277/11333/4487/10038/360/58525/5979/8878/10494/5873/2026/3164/2354/8836/2878/6474/3134/1119/1028/4072/11232/4128/5504/4885/637/3485/6817/5334/6870/725/10439/4916/226/1968/5243/3162/211/7832/6539/80273/5984
HALLMARK_G2M_CHECKPOINT	HALLMARK_G2M_CHECKPOINT	HALLMARK_G2M_CHECKPOINT	189	-0.294883605007252	-1.64145467811608	0.000111975888980025	0.000559879444900124	0.000235738713642158	6770	tags=47%, list=34%, signal=31%	2176/26271/8452/5426/5048/4211/10492/580/6421/5001/6713/3192/4212/4928/5887/3837/5933/993/4088/6558/30000/6491/9462/10293/10772/8451/8317/10274/9184/7514/1736/6790/26255/996/994/29127/675/4926/1810/8438/91746/6839/1058/10733/3312/7112/7027/1112/8065/6426/5371/3091/990/6599/3930/11104/904/4609/1869/4171/9493/8819/5813/4331/3838/10592/5558/3980/5885/890/22823/23047/2935/1871/1950/262/10951/4853/546…
HALLMARK_INFLAMMATORY_RESPONSE	HALLMARK_INFLAMMATORY_RESPONSE	HALLMARK_INFLAMMATORY_RESPONSE	197	0.301157150544544	1.64051922560832	0.00031146620972739	0.00141575549876086	0.000596107578425627	5584	tags=41%, list=28%, signal=30%	4792/6347/929/1435/64108/8519/133/4061/958/2811/6892/8671/3665/5054/5732/5329/11047/7130/7133/8744/2069/6401/23533/5996/27074/4986/8685/8807/4891/6870/970/6004/3575/187/719/3600/2550/8809/391/10630/4224/7432/2014/2152/7076/5724/7832/8877/4210/3976/4790/136/8578/19/1604/6324/1536/4481/3949/6369/2357/3593/6541/10886/3937/623/9153/4693/4283/6361/6367/5734/6376/3627/3932/4233/5970/1240/3269/6352
HALLMARK_COMPLEMENT	HALLMARK_COMPLEMENT	HALLMARK_COMPLEMENT	197	0.294927866892259	1.60658591346593	0.000618034025222667	0.00257514177176111	0.00108427021968889	4220	tags=31%, list=21%, signal=25%	5698/716/1380/3303/5641/5216/4855/341/808/3958/2811/717/3697/2219/88/3665/2919/5054/1051/5646/5329/718/7454/6280/3684/948/978/23533/5516/712/5155/25801/3818/714/30818/2534/475/6283/3988/725/255738/735/2207/710/715/391/3816/5341/2152/7076/5340/6284/5327/4317/30819/2159/1378/200316/3172/1604/868/629
HALLMARK_XENOBIOTIC_METABOLISM	HALLMARK_XENOBIOTIC_METABOLISM	HALLMARK_XENOBIOTIC_METABOLISM	196	0.291376999226281	1.59058000837705	0.000702071648300243	0.00270027557038555	0.00113695813489918	4269	tags=35%, list=21%, signal=28%	1891/1312/9564/5805/1725/1562/1036/65018/348/3484/283537/4153/2948/1969/8714/115817/9536/3697/9446/3273/51181/4355/5054/3728/1544/4814/4128/7378/948/978/54498/5950/218/2192/8309/28959/1528/10400/316/7358/866/51635/84913/645/2203/2160/131/3931/10857/5166/3162/3487/5340/26998/57406/211/1592/2328/3479/2159/6539/6898/1593/3172/2651/629/2326/5909
HALLMARK_IL6_JAK_STAT3_SIGNALING	HALLMARK_IL6_JAK_STAT3_SIGNALING	HALLMARK_IL6_JAK_STAT3_SIGNALING	83	0.366292291930058	1.7311563595006	0.00153365102022315	0.00534135912102965	0.00224899331411775	5949	tags=45%, list=30%, signal=31%	929/7124/1435/55540/1791/1439/2919/10456/1271/7850/7133/948/23533/7040/3459/4615/8809/23765/928/7297/3725/4055/56034/3162/1230/3561/952/27242/4283/5320/3627/3594/91/9021/3601/10148/3566
HALLMARK_TNFA_SIGNALING_VIA_NFKB	HALLMARK_TNFA_SIGNALING_VIA_NFKB	HALLMARK_TNFA_SIGNALING_VIA_NFKB	196	0.281577130905776	1.53708410898652	0.00160240773630889	0.00534135912102965	0.00224899331411775	5956	tags=41%, list=30%, signal=29%	7280/1942/4792/6347/7185/10950/7262/7124/7127/1435/23529/7538/8061/604/8878/51278/8303/23135/1052/1958/150094/3164/2919/5054/2354/1051/4616/5329/4814/8013/5209/7130/8744/1846/3280/10010/3575/1647/25976/3725/5806/5341/6515/2152/7832/8877/3976/4790/19/10365/3949/80149/602/3593/687/79693/8870/7071/10938/8837/2920/467/4082/2683/9592/374/8660/25816/5734/3627/5328/5970/6352/1847/9308/9021/3601/1839/266…
HALLMARK_MYC_TARGETS_V1	HALLMARK_MYC_TARGETS_V1	HALLMARK_MYC_TARGETS_V1	192	0.283541508334673	1.53609420786167	0.00211104756680337	0.00620896343177462	0.00261430039232616	3928	tags=31%, list=20%, signal=25%	7531/7416/3336/6204/10921/6723/10549/3178/1964/6188/9377/57819/6637/51690/7324/11335/55651/1019/2806/6146/6629/4706/6634/5682/1854/26121/5685/8894/5704/4830/5478/10935/3066/5713/5425/6626/6141/5683/6627/6193/6633/10575/5706/8454/10213/6164/9136/5687/5902/1977/328/10907/6632/5111/6741/8669/9045/2091/6432
HALLMARK_EPITHELIAL_MESENCHYMAL_TRANSITION	HALLMARK_EPITHELIAL_MESENCHYMAL_TRANSITION	HALLMARK_EPITHELIAL_MESENCHYMAL_TRANSITION	194	0.278149992362828	1.51308242030631	0.00204561798746336	0.00620896343177462	0.00261430039232616	5288	tags=37%, list=26%, signal=27%	2882/4487/115908/7171/10516/6422/822/4016/8572/22943/5217/3909/1004/10409/2026/7070/2919/5054/2199/6424/4616/5329/5376/6876/3956/6387/3485/7040/2517/1893/7857/2192/8076/1647/3600/284217/6695/2201/3725/5806/9235/9353/2014/50863/5999/1278/3487/7076/10272/2006/6586/7474/4232/1311/633/7169/5351/50509/5270/10398/131578/800/4015/9244/3486/7412/374/23705/8038/3908/4313
HALLMARK_DNA_REPAIR	HALLMARK_DNA_REPAIR	HALLMARK_DNA_REPAIR	145	0.306255249109713	1.58883648719642	0.00245581125029589	0.00647393982580069	0.00272586940033713	2429	tags=26%, list=12%, signal=23%	6880/5435/7157/51497/5437/5436/1603/5434/10063/203/9883/6881/5439/4832/6827/10289/8721/64976/9978/1854/2987/5438/5432/4830/353/6118/4350/56655/11047/51160/3704/84265/3059/4059/978/1479/2958
HALLMARK_INTERFERON_GAMMA_RESPONSE	HALLMARK_INTERFERON_GAMMA_RESPONSE	HALLMARK_INTERFERON_GAMMA_RESPONSE	195	0.273214593949501	1.48790449812509	0.00246009713380426	0.00647393982580069	0.00272586940033713	4512	tags=30%, list=22%, signal=23%	5721/5698/4792/6347/10437/79132/3106/716/567/3429/7127/972/3123/3135/64108/669/8638/4061/958/10581/6892/3105/3117/3665/1439/57823/9636/26053/3695/7378/5683/7130/3669/84166/5720/4615/115361/163351/4599/3600/4940/710/715/5777/10616/4860/10875/5214/10561/4790/629/55008/8673/2357/64761/84159/7903/6398
HALLMARK_REACTIVE_OXYGEN_SPECIES_PATHWAY	HALLMARK_REACTIVE_OXYGEN_SPECIES_PATHWAY	HALLMARK_REACTIVE_OXYGEN_SPECIES_PATHWAY	47	0.408386086658484	1.73086557944599	0.00368949501890125	0.00922373754725312	0.00388367896726447	5481	tags=53%, list=27%, signal=39%	10549/10542/4700/4257/51022/6647/10587/10494/2745/9124/2878/2512/1032/4710/475/4155/7295/5214/2539/5621/4482/3163/4046/112398/5052
HALLMARK_PANCREAS_BETA_CELLS	HALLMARK_PANCREAS_BETA_CELLS	HALLMARK_PANCREAS_BETA_CELLS	40	0.42822505229066	1.74259008573659	0.00462085301723094	0.0105019386755249	0.00442186891601047	3260	tags=32%, list=16%, signal=27%	28972/23478/6727/3630/6833/4005/6927/3375/5313/6812/57586/6514/4760
HALLMARK_ESTROGEN_RESPONSE_EARLY	HALLMARK_ESTROGEN_RESPONSE_EARLY	HALLMARK_ESTROGEN_RESPONSE_EARLY	193	0.267834403536209	1.45412353555813	0.0044821839066527	0.0105019386755249	0.00442186891601047	5068	tags=34%, list=25%, signal=26%	403/2274/347733/2296/79083/9145/5914/360/7022/5979/55540/8614/3898/9536/949/60598/2674/64284/4582/3625/6337/10160/55686/4277/7494/6387/3280/1154/9022/6990/7869/21/6196/1366/8165/58495/79754/79875/1717/25976/10439/573/9862/645/4603/8800/3487/9612/56944/9249/1952/5655/10140/3480/771/4886/56603/3860/7071/7466/9687/10560/3875/4602/2683/374
HALLMARK_HYPOXIA	HALLMARK_HYPOXIA	HALLMARK_HYPOXIA	190	0.263217560798931	1.42611143491207	0.00799894893166463	0.0173890194166622	0.00732169238596305	5177	tags=35%, list=26%, signal=26%	55577/1942/8991/230/6781/3484/1463/7538/8406/133/8614/9957/2745/949/55139/7167/2026/5054/54541/8277/5329/1028/4627/5209/2821/4493/3669/7163/5155/5313/1837/4601/5317/25976/2309/63827/226/3725/7360/272/2203/2584/6515/26118/2542/3036/5214/3162/2152/8459/136/2651/633/771/5236/9672/10994/665/8870/6518/4015/467/3486/10397/1907/2027/8660
HALLMARK_FATTY_ACID_METABOLISM	HALLMARK_FATTY_ACID_METABOLISM	HALLMARK_FATTY_ACID_METABOLISM	154	0.276916560453589	1.44377589866566	0.00886146825665485	0.0178302154975041	0.00750745915684382	3610	tags=27%, list=18%, signal=23%	1891/5805/6611/4913/3420/644/3033/1666/3155/10965/58476/1149/8802/6281/210/10961/2026/3028/5092/1579/33/2752/6391/4128/3956/216/948/5720/218/3158/7358/10455/226/35/3248/594/131/3032/8639/10449/328/1718
HALLMARK_MITOTIC_SPINDLE	HALLMARK_MITOTIC_SPINDLE	HALLMARK_MITOTIC_SPINDLE	197	-0.247935856034861	-1.38598735093081	0.00891510774875204	0.0178302154975041	0.00750745915684382	6007	tags=41%, list=30%, signal=29%	9702/51199/7840/2037/114791/9826/10006/23637/5311/8440/55835/5981/393/10128/4650/8976/11190/9462/7204/5108/324/84376/29901/4690/22930/7074/3831/6790/151987/50628/996/29127/675/4926/116840/396/613/9771/667/9735/23012/2035/10565/85378/64411/23607/1778/22920/10013/11214/163786/5921/11104/9493/9126/11064/1739/51735/23332/4628/5116/54509/6093/55722/22919/55704/6711/6709/9793/4853/4763/55785/10611/2336…
HALLMARK_APICAL_JUNCTION	HALLMARK_APICAL_JUNCTION	HALLMARK_APICAL_JUNCTION	192	0.262725689196226	1.42332391402264	0.00932106128683587	0.0179251178592997	0.00754741804602094	4128	tags=29%, list=21%, signal=23%	208/6624/51466/3033/7185/1002/1265/7283/4192/7791/5216/4892/10290/999/3909/1004/4318/88/253559/10174/26119/5880/7070/4902/3728/7122/947/4627/1758/8935/23562/7450/3638/1825/3881/5010/1366/10458/5522/65266/2318/1297/6237/9353/70/23114/83700/1823/30835/347902/9073/1384/57863/2886/103910/80381
HALLMARK_P53_PATHWAY	HALLMARK_P53_PATHWAY	HALLMARK_P53_PATHWAY	192	0.260978417717061	1.41385802095297	0.0106431768502531	0.019709586759728	0.00829877337251707	4310	tags=30%, list=21%, signal=24%	7157/25873/51447/10437/6206/3094/203/7062/9883/7135/1029/79651/10544/1969/64061/6281/23479/2872/4071/51278/57763/64787/51065/51181/5820/3625/54541/4814/7378/6141/8744/3654/7040/2517/1606/50619/10458/9635/6004/1647/5564/10608/2309/57799/3725/3162/23657/64065/1263/5111/7832/8877/3976/27244/5912/10140/7704/8673
HALLMARK_INTERFERON_ALPHA_RESPONSE	HALLMARK_INTERFERON_ALPHA_RESPONSE	HALLMARK_INTERFERON_ALPHA_RESPONSE	94	0.298970685833892	1.44937818920699	0.0177711102280257	0.0317341254071887	0.0133617370135531	2951	tags=28%, list=15%, signal=24%	5721/5698/10437/79132/716/567/3429/972/1435/64108/8519/10544/8638/4061/3107/10581/3665/7318/9636/3669/5720/27074/93343/115361/4599/3600
HALLMARK_IL2_STAT5_SIGNALING	HALLMARK_IL2_STAT5_SIGNALING	HALLMARK_IL2_STAT5_SIGNALING	192	0.246077428265001	1.33313148562785	0.0280399429079283	0.0483447291516006	0.0203556754322529	5187	tags=33%, list=26%, signal=25%	5745/7185/5045/6271/2323/11230/1435/5179/822/2151/9446/9144/6050/214/4582/1690/5732/4616/64375/1028/8477/7850/7133/7494/64866/55509/1154/80324/3459/1893/152007/3664/84306/115361/2623/6004/8600/4135/5269/8809/6335/4860/6515/5243/10875/2012/3682/3976/9249/5583/51651/4953/3480/4839/80760/5621/10397/1493/27242/5325/2027/760/84525
