# Supplementary material for: Identification and functional analysis of hub genes in knee osteoarthritis via bioinformatics and experimental validation
Source: Front Bioinform. 2025 Dec 17;5:1671693. doi: 10.3389/fbinf.2025.1671693 (PMC12753952; doi:10.3389/fbinf.2025.1671693)
Supplement: Supplementary file 1 [file DataSheet1.zip › Supplementary Materials/Table S9-The data corresponding to Figure 5.csv]

	B cells naive	B cells memory	Plasma cells	T cells CD8	T cells CD4 naive	T cells CD4 memory resting	T cells CD4 memory activated	T cells follicular helper	T cells regulatory (Tregs)	T cells gamma delta	NK cells resting	NK cells activated	Monocytes	Macrophages M0	Macrophages M1	Macrophages M2	Dendritic cells resting	Dendritic cells activated	Mast cells resting	Mast cells activated	Eosinophils	Neutrophils	P-value	Correlation	RMSE
OA_Cart_1_7	0	0.0817004604449444	0	0	0.11259731672615	0.0927360560119175	0	0.261959997831366	0	0	0.0397786703448589	0.0956863380970447	0.0587058937323432	0.0995831287358951	0.00332186140653987	0.0169578467619523	0	0.00699165320560163	0.0901496617387191	0	0.0398311149626673	0	0.359	0.0255025871831716	1.08723463442103
OA_Cart_10_9	7.54911966530421e-05	0.00901134598096652	0.00434824758205509	0	0	0.457594600559386	0	0.0555020365586956	0.00121850097868751	0	0.0829563586433309	0	0.119845443900364	0.0921816573347237	0.0144498351489008	0	0	0	0.162816482116237	0	0	0	0.549	0.00214294899675787	1.09704653130062
OA_Cart_2_8	0	0.0187602674140726	0.00491119501653506	0	0	0.147586684072115	0	0.042641482976968	0.00104683253726483	0	0.0225560363211866	0.020909653933479	0.0135040492430788	0.299720111622594	0	0.310094654805772	0	0.0409669316467744	0.0773021004101602	0	0	0	0.201	0.0580544286228112	1.09477232269657
OA_Cart_3_9	0	0.0158922191097471	0.00352220168013829	0	0.0731345228270881	0.20011126453822	0	0.0213536380477362	0	0	0	0.101160650539529	0.0528198143214094	0.104744869306454	0	0.336058723037993	0	0.0655143208694333	0.0256877757222516	0	0	0	0.541	0.00303184704329215	1.09606194073581
OA_Cart_4_10	0	0.0982817689597441	0.0017503751733462	0	0.0655899505603886	0.325458533932215	0	0.0928672432370385	0	0.00742396109796531	0	0.0359128183408726	0	0.141691803645195	0	0.0658366293497573	0	0	0.165186915703477	0	0	0	0.565	0.000725696720515206	1.09339868538213
OA_Cart_5_5	0	0	0	0	0	0.133705546694515	0	0.142438981426351	0	0	0.0583187542261048	0.0374453190746592	0.124972563364279	0.219763589276631	0	0.220335062059222	0	0.0118447078586544	0.051175476019584	0	0	0	0.346	0.0270759427300601	1.08614701919347
OA_Cart_6_1	0.00344306165503951	0.0101186947248518	0	0	0	0.454113458258045	0	0.118122723007579	0.120052216354144	0	0.0771205966984183	0.0344671804097289	0.0209700792212069	0.016738230940989	0.0043805278667751	0.052247233740795	0	0	0.0813470198331896	0	0	0.00687897728923776	0.512	0.00551282789715813	1.12709485597556
OA_Cart_7_2	0.00383599350923035	0	0.0417633500176944	0	0.140301811477771	0	0	0.204424910325473	0.0258561965070028	0	0	0.221660605985436	0	0.191911559397614	0	0.0767877233802157	0	0	0.0934578493995624	0	0	0	0.273	0.0390209322566167	1.10189464612881
OA_Cart_8_5	0.00203892648158126	0.0113254134964264	0	0	0	0.387053743107411	0	0.161810737361115	0.0234907375218686	0	0.0909102530672881	0.0191023357630017	0.0371161113453037	0.0765030451356937	0.00454229415399013	0.0123224483683018	0	0	0.173734387997146	0	0	4.95662008724118e-05	0.477	0.00912904113116643	1.10619013439695
OA_Cart_9_6	0.174666871628245	0	0.0430044733766791	0	0	0.162804529401598	0	0.251493212463136	0	0.0473707955774586	0	0.156967895972188	0	0.067054477628885	0	0	0	0	0.0966377439518111	0	0	0	0.4	0.0204731354480245	1.1100447040472
OA_01	0	0.0236783474106675	0.01858127249768	0	0.0359554487506979	0.460016725387348	0	0.120642654531358	0	0	0.092212088293848	0.00385345684905932	0.0194025749517113	0.0837880199241639	0.00296639969791323	0.000653182203817185	0	0	0.137301972651258	0	0.000947856850477292	0	0.512	0.00559902123861014	1.1137202775091
OA_02	0	0.0274980110882448	0	0	0	0.373785757880144	0	0.146127922778181	0.00712750966327172	0	0.109920992963536	0	0.0547027517037781	0.0958389407607173	0.00794682294553485	0	0	0	0.173289865589404	0	0	0.00376142462718885	0.461	0.0109186054928077	1.09777338983721
OA_03	0.0110797655617374	0.0161239305060653	0.0221845562666418	0	0	0.220144134856696	0	0.127549202794355	0.00463381143067705	0	0.0484961661244702	0.0573529072821119	0.0915073855974198	0.155995824301475	0.00803998693335224	0	0	0	0.223752088054381	0	0.0131402402906179	0	0.348	0.0268503732189611	1.07583015425754
OA_04	0	0.0206028102486944	0.00788052797042864	0	0	0.222391558476511	0	0.0824027766195192	0	0	0.0552739461855022	0.00720397220361886	0	0.503424183425105	0.00477065014606926	0.0196842840686894	0	0	0.0763652906558623	0	0	0	0.315	0.0312502142660942	1.12886511609383
OA_05	0	0.0042783612640225	0.0203055837716212	0	0	0.360977666918239	0	0.073841386391585	0	0	0.166761896246054	0.0146420141270837	0.177778301748153	0.120755497013245	0	0	0	0.0117315226296548	0.0489277698903424	0	0	0	0.605	-0.0026486756763555	1.10360273952624
OA_06	0.0274488195546355	0.0212786350126753	0.0176554141784941	0	0	0.289619339474504	0	0.11863508658639	0.0929631289350896	0	0	0.127318905247782	0.0396946416523661	0.0260091246225733	0.0310658833770236	0.0189067862368589	0.0183948872348906	0	0.0988348998640311	0	0.0434350678242992	0.0287393801983859	0.678	-0.00947648416856769	1.10430935664447
OA_07	0	0	0.0127576477454116	0	0	0.269812067686015	0	0.197124266912452	0	0	0.0325794831870452	0.0386694742059644	0.0508273363693133	0.129431231876801	0.000947055575667873	0	0	0	0.25979098810803	0	0.00483908620561853	0.00322136212768187	0.423	0.0167333691952017	1.09307940045253
OA_08	0.26968711351273	0	0	0	0	0.336101723871155	0	0.117840320729232	0	0	0	0.105650651309326	0.0137396236605211	0.134155228315238	0	0	0	0	0.0228253386017975	0	0	0	0.498	0.00714030714650455	1.11470972692816
OA_09	0	0.00331917174525659	0	0	0	0.339658415741311	0	0.0774658698264177	0.0036735377149264	0	0	0.0597111187950405	0	0.415524854713826	0	0.0409450354989951	0	0	0.0597019959642265	0	0	0	0.236	0.0472513676844074	1.10984253294551
OA_10	0.124499953541606	0	0.0182276049324674	0	0.0715824469418272	0.173219824955942	0	0.122152796373298	0.00841177525919045	0	0.0518920706038559	0.0939657850667562	0	0.151435081176018	0	0	0	0.00556539323410482	0.179047267914934	0	0	0	0.428	0.0160444061762742	1.09003489881472
Normal_Cart_10_8	0.0400155552439011	0	0.00294695965742266	0	0	0.244559309565316	0	0.0438895359656485	0.0299546980011606	0	0.0447395419356818	0.0431121161470645	0	0.41331350193766	0	0.137468781546145	0	0	0	0	0	0	0.134	0.0838151543360164	1.0951314747364
Normal_Cart_2_2	0	0.0169144497002726	0	0	0	0.118353348325413	0	0.0182860839172504	0.00543533672479658	0	0.00644623062193807	0.0212162596649875	0.0858924083606041	0.351382745723141	0.00962373468941103	0.250785737179306	0	0	0.11566366509288	0	0	0	0.097	0.10045104788695	1.08281749411845
Normal_Cart_3_3	0	0.0130110446393864	0.00118568288274081	0	0	0.338825337025128	0	0.0441330852401731	0.000997096741278994	0	0	0.0718369271273443	0.0445536258795788	0.28898736351561	0.00375403979170734	0.050923792500695	0	0	0.141792004656358	0	0	0	0.161	0.0729388414271473	1.07108650421218
Normal_Cart_4_4	0.0277880109352998	0	0	0	0	0.197699730251449	0	0.0208736987641985	0.000340799819516821	0	0.00306747024995627	0.0393408243791379	0.0891764450257222	0.250164217272559	0.0049934188946167	0.0767454119498382	0	0	0.289809972457705	0	0	0	0.222	0.0504333716109509	1.08074131839175
Normal_Cart_5_5	0.170873604549716	0	0.00499189737938413	0	0	0.0440443377899403	0	0.0922255139583845	0	0.00222210937010384	0	0.0244916005051318	0	0.209501627014519	0	0.430960072161143	0	0	0.0206892372716776	0	0	0	0.212	0.0535131857767518	1.09798075313023
Normal_Cart_6_6	0.000728940110788205	0	0.0104413680112507	0	0	0.324365860315948	0	0.0656501360922697	0	0	0	0.0867797936461782	0.0406285437947091	0.214673849264569	0	0.203443700049119	0	0.0532878087151676	0	0	0	0	0.276	0.0383131985365846	1.08858299280362
Normal_Cart_7_3	0	0.0033075598742459	0	0	0	0.115549453635339	0	0.0625908913935002	0.00693892725406968	0	0	0.0448809987876906	0	0.428784562337865	0	0.323352248772135	0	0	0.0145953579451554	0	0	0	0.071	0.124205326440475	1.10286172519569
Normal_Cart_9_7	0.00729592543727081	0	0.00410357479900012	0	0	0.310611591195781	0	0.023232454596284	0.00144387215198427	0	0	0.056402582281373	0	0.267324450295232	0.00875390275712322	0.265511999127854	0	0	0.0487328088531582	0	0.0065868385049392	0	0.102	0.0964261868830827	1.0700165930024
normal_01	0.0669514806864602	0	0.0027242941827126	0	0	0.22686342864198	0	0.0582985514300882	0	0	0	0.0548973496523691	0.0158053585241871	0.426072338854652	0	0.1316216364594	0	0	0.0167655615681513	0	0	0	0.181	0.0660231342478293	1.10306674245151
normal_02	0	0.0115003716004672	0.000558314072253605	0	0.0242020541243524	0.304684038949446	0	0.010692473978935	0.00895713602025904	0	0.126894880872728	0.0174753619223523	0.0669518919016701	0.278793386885595	0.00901192049483634	0.0825608108544949	0	0	0.05771735832261	0	0	0	0.69	-0.010197397729067	1.10920543704134
normal_03	0	0.0132880113697016	0	0	0	0.423506237046259	0	0.0577421328956333	0.0484400232973284	0	0.113988907988751	0.00215781184187845	0.0500930058805971	0.169723679264999	0.00338256498353511	0.0770143446622942	0	0	0.0406632807690228	0	0	0	0.286	0.0367011579968185	1.09026000023646
normal_04	0	0.00484082892221244	0.00182761553232096	0	0	0.406468873754786	0	0.0587219280104915	0.00783250929439742	0	0.0744651875881606	0.0385141503638451	0.0216548222619657	0.18897180914447	0.00438280454236027	0.161621554245821	0	0	0.0306979163391696	0	0	0	0.266	0.0403038666042092	1.08913350176029
normal_05	0.0953275233050672	0	0.00322670168765521	0	0	0.198426065843176	0	0.00585778309061334	0	0	0.0158266918107758	0.0315895078041327	0	0.442580397812649	0	0.159967029992503	0	0	0.0471982986534273	0	0	0	0.15	0.0766171373075134	1.10248500892656
normal_06	0	0.0518491149749745	0	0	0	0.246440081606121	0	0.0491931041462339	0.00507685713738584	0	0	0.0697691278103711	0	0.397668390856762	0	0.119795208110461	0	0	0.0602081153576904	0	0	0	0.213	0.0527157208119688	1.10084817285288
normal_07	0	0.0517142271794197	0	0	0	0.326699421132498	0	0.0583499107786075	0.00926999870530829	0	0.0581496184059498	0.0355539403056816	0	0.191830356748049	0.00866354259870958	0.193205541052587	0	0	0.0665634430931896	0	0	0	0.531	0.00370752925047171	1.09325069245373
normal_08	0	0.051220770235795	0	0	0	0.297686049578882	0	0.0451501870639864	0	0	0.0201028760597039	0.0456808083182722	0	0.35146069095874	0	0.183045768832535	0	0	0.00565284895208474	0	0	0	0.13	0.085424559394342	1.08522396860085
normal_09	0	0.0203228850776064	0	0	0	0.420037888595438	0	0.0292230867200481	0.0497516754509778	0	0.133936538612735	0	0.0308661109780086	0.173223511881182	0.00311910771314394	0.119162807290813	0	0	0.0203563876800461	0	0	0	0.249	0.0440125991278736	1.08891843043135
normal_10	0	0.0521818366783584	0	0	0	0.261339183500184	0	0.0455752105812309	0	0	0	0.0627150170730877	0	0.424851513706345	0	0.104475502591139	0	0	0.0488617358696553	0	0	0	0.454	0.0126048050384318	1.12602227309188
